# Supplementary material for: Investigating adaptation to environmental variability in forest trees through molecular phylogenetic analysis
Source: PLoS One. 2025 Dec 23;20(12):e0338893. doi: 10.1371/journal.pone.0338893 (PMC12725590; doi:10.1371/journal.pone.0338893)
Supplement: S1 Table — List of candidate genes for the target species. (XLSX) [file pone.0338893.s001.xlsx]

## Sheet: Legend of Tables S1-S8
Table S1. List of candidate genes for the target species.a
Column A		Column B		Column CD		Column EF
This column shows the ID of the gene analyzed. This ID was derived as a result of a search of the various sequences within the NCBI database.		This column shows the name of the protein encoded by the analyzed gene. This name was obtained from the reference articles (these articles are listed in the Bibliography column found within the candidate gene databases for each species)		In these columns are the sequence IDs of Populus trichocarpa, obtained from the EnsemblPlant database, using the BioMart web tool. These IDs are for the orthologs of the analyzed gene sequences for each species of interest, found in Populus trichocarpa.		These columns contain Locus Tags of Populus trichocarpa sequences, collected through the use of the NCBI data pool. These IDs are for the orthologs of the analyzed gene sequences for each species of interest, found in Populus trichocarpa.
This legend refers to the tables from S1 to S8 present in the successive sheets of this file. For each table the title is present in the top part of the sheet.

## Sheet: S1_Fagus sylvatica
Table S1. List of candidate genes for Fagus sylvatica L. For each candidate genes the protein-coding name, the Populus trichocarpa probable ortholog gene symbol and locus tag are reported. In red are reported the genes for which the probable ortholog its not been found.
ID	Genes	POPTR (Gene symbol)		POPTR (Locus Tag)
SAHH	Adenosylhomocysteinase s-adenosyl-l-homocysteine hydrolase	7495837	18107099	POPTR_001G320500v3	POPTR_017G059400v3	POPTR_017G059400v3
GBE1	1,4-alpha-glucan-branching enzyme 1	7494695		POPTR_005G251000v3
ACO	1-aminocyclopropane-1-carboxylase oxidase	7468528	7489875	POPTR_014G159000v3	POPTR_002G224100v3	POPTR_002G224100v3
50S_RP	50S ribosomal protein L1, chloroplastic	7482305	7463834	POPTR_009G057100v3	POPTR_001G262400v3	POPTR_001G262400v3
ADK	Adenylate kinase	7463110	7484463	POPTR_015G092800v3	POPTR_012G095300v3	POPTR_012G095300v3
ADP	ADP-glucose pyrophosphorylase large subunit
ADH_B4	Aldehyde dehydrogenase family 2 member B4, mitochondrial	7483487	7453761	POPTR_012G078700v3	POPTR_015G074100v3	POPTR_015G074100v3
ADH_B7	Aldehyde dehydrogenase family 2 member B7, mitochondrial	7481430		POPTR_002G189900v3
ADH_C4	Aldehyde dehydrogenase family 2 member C4	7458755		POPTR_018G075000v3
ADH_A1	Aldehyde dehydrogenase family 7 member A1
AMY	Alpha anylase subtilisin inhibitor	7485051		POPTR_007G111600v3
APX1	Ascorbate peroxidase (APX1b)	7467602		POPTR_016G084800v3
APX4	Ascorbate peroxidase (APX4)	7491126		POPTR_009G015400v3
ASP3	Aspartate aminotransferase 3	7458772		POPTR_018G082500v3
ASP_A1	Aspartic proteinase A1	7478710		POPTR_001G356900v3
AUX	Auxin response factor	7464667		POPTR_005G207700v3
AUX_F6	Auxine response factor 6	7471871		POPTR_011G091900v3
BMYU	Beta-amylase	18107014		POPTR_017G040800v3
ADH_BETA	Betaine aldehyde dehydrogenase 1, chloroplastic	7484775		POPTR_012G075600v3
BKCoA	Beta-ketoacyl-coa synthase family protein	7459007		POPTR_018G032200v3
C2H2	C2-H2 zinc finger protein	7475811		POPTR_019G085400v3
COMT	Caffeic acid o - methylatransferase	7486809		POPTR_014G106600v3
CSC1	Calcium permeable stress-gated cation channel 1	18097334	18109321	POPTR_004G005900v3	POPTR_004G006000v3	POPTR_004G006000v3
CAL	Calreticulin	7478905	18098599	POPTR_013G009500v3	POPTR_005G015100v3	POPTR_005G015100v3
LHCA1	Chlorophyll a-b binding protein 6A, chloroplastic	7457873	7458654	POPTR_008G041000v3	POPTR_010G221100v3	POPTR_010G221100v3
CHC	Chloroplast chaperonin like	7467923		POPTR_018G063200v3
ARCN1	Coatomer subunit delta	7481806		POPTR_015G125400v3
COLD	Cold regulated 413 plasma membrane 1	7480606		POPTR_004G149100v3
CONST1	Constat like 1	7497415		POPTR_013G150500v3
CONST2	Constat like 2	18107444		POPTR_017G107500v3
CRT	CRT/DRE binding factor	7482117	7454469	POPTR_012G134100v3	POPTR_015G136400v3	POPTR_015G136400v3
CRY	Cryptochrome (CRY) - PARTIAL	7486597		POPTR_005G164700v3
CRY_1	Cryptochrome 1 protein 2	7495156		POPTR_002G096900v3
CHZ	Cys-His-Zinc finger protein	7490324		POPTR_010G187900v3
CYS	Cysteine proteinase	7493938		POPTR_005G234000v3
CYT_HSP	Cytosolic class I small heat-shock protein	7458103		POPTR_010G195700v3
DREB	Dehydration-responsive element-binding protein 1D	7490680		POPTR_002G029400v3
DHN	Dehydrin (DHN)
ERDJ3B	DnaJ protein ERDJ3B	7460444	7491268	POPTR_002G198000v3	POPTR_014G122600v3	POPTR_014G122600v3
DOF	DOF zinc finger protein	7453769		POPTR_015G077100v3
ERD	Early response to dehydration (ERD)	7470395		POPTR_004G174100v3
IF5	Eukaryotic traslation initiation factor 5-like	18097599		POPTR_004G093600v3
DHY	Formate dehydrogenase	7455972		POPTR_014G161300v3
FRI	FRIGIDA	7456672		POPTR_015G110100v3
GABA	Gamma aminobutyrate transaminase 3	7455851		POPTR_016G018500v3
GDH	Glutamate dehydrogenase 2	7456680		POPTR_015G111000v3
GPX	Glutathione peroxidase (GPX)	7491769		POPTR_007G126600v3
GLHA	glyceraldehyde-3-phosphate dehydrogenase	7457998		POPTR_014G140500v3
GLY	Glyceraldheyde 3-phosphate	7480933		POPTR_008G179300v3
GDC	Glycine dehydrogenase (decarboxylating)	7470701		POPTR_006G229300v3
HSP70	Heat shock protein 70	7469823		POPTR_008G054600v3
HH3	Histone H3	7466789		POPTR_007G096700v3
HH3	Histone H3	7466789		POPTR_007G096700v3
HH4	Histone H4	7461582		POPTR_018G093000v3
INO3	Inositol-3-phosphate synthase	7456922	7477098	POPTR_007G089000v3	POPTR_005G078700v3	POPTR_005G078700v3
IDH	Isocitrate dehydrogenase (IDH)	112325627	7468338	POPTR_T059000v3	POPTR_004G074900v3	POPTR_004G074900v3
ISO	Isoflavone reductase homolog	7465466	18094089	POPTR_003G100200v3	POPTR_001G133300v3	POPTR_001G133300v3
LIGHT	Light-harvesting complex ii protein lhcb2	7493970		POPTR_005G239200v3
MPCOV	Membrane protein COV
NAC	NAC transcription factor	7469862		POPTR_019G031400v3
GAPDH	NADP-dependent glyceraldehyde-3-phosphate dehydrogenase	7493404	7485231	POPTR_018G109700v3	POPTR_006G186800v3	POPTR_006G186800v3
PRT	Pathogenesis-related thaumatin-like protein	7470389		POPTR_004G173200v3
PEC_M	Pectin methylesterase	7475290		POPTR_010G109400v3
PRK	Phosphoribulokinase, chloroplastic	7465461	18094096	POPTR_003G099400v3	POPTR_001G134000v3	POPTR_001G134000v3
PHY_B	Phytochrome B	7485825		POPTR_010G145900v3
PCH	Plastocyanin chloroplast	7485623		POPTR_005G246100v3
POLY	Polygalacturonase	7465609		POPTR_007G145300v3
POLY_1	Polygalacturonase-1-non-catalitic subunit beta	112323253		POPTR_010G040900v3
PT2	Potassium transporter 2	18104213	7455225	POPTR_013G083400v3	POPTR_019G056500v3	POPTR_019G056500v3
TPS7	Probable alpha,alpha-trehalose-phosphate synthase [UDP-forming] 7	7455893		POPTR_011G070900v3
CNG5	Probable cyclic nucleotide-gated ion channel 5	7493390		POPTR_018G106100v3
PEC_40	Probable pectinesterase inhibitor 40-like	18100264		POPTR_006G134700v3
PRO_A7	Proteasome subunit alpha type-7	7470397		POPTR_004G174200v3
PPH2	Protein phosphatase 2C	7467562		POPTR_008G059200v3
RuBisCO_Act	Ribulose bisphosphate carboxylase/oxygenase activase, chloroplastic	7458129	7455780	POPTR_010G200500v3	POPTR_001G037300v3	POPTR_001G037300v3
RuBisCO	RuBisCO large subunit-binding protein subunit beta, chloroplastic
SAMD	S-adenosyl methionine decarboxylase	18107431	7468377	POPTR_017G108800v3	POPTR_004G106800v3	POPTR_004G106800v3
SAMS	S-adenosylmethionine synthetase	7478878		POPTR_0013s00550g
SAHH	S-adenosyl-l-homocysteine hydrolase	7495837		POPTR_001G320500v3
SCPL49	Serine carboxypeptidase-like 49
SCAD	Short chain alcohol dehydrogenase	7486091		POPTR_T107200v3
SKP_1	Skp1-like protein	7494241		POPTR_009G135800v3
HSP70_STRO	Stromal 70 kDa heat shock-related protein, chloroplastic	18098323	18111154	POPTR_004G224400v3	POPTR_003G006300v3	\
SUBP	Subtilisin-like protease	18100328		POPTR_006G141200v3
CCT3	T-complex protein 1 subunit gamma	7472582		POPTR_004G133800v3
TPS	Trehalose-phosphate synthetase
T2MET	Type 2 metallothionein	18094380		POPTR_001G040200v3
UBCFe	Ubiquinol-cytochrome c reductase iron-sulfur	18097080		POPTR_003G151600v3
UDP_6	UDP-glucose 6-dehydrogenase	7460723		POPTR_008G094300v3
UVB	Ultraviolet-b-repressible protein
XYH	Xyloglucan endotransglucosylase hydrolase protein 23	7488987		POPTR_018G095100v3
CCCH	Zinc finger (ccch-type) family protein	18101417		POPTR_008G069400v3

## Sheet: S2_Quercus robur
Table S2. List of candidate genes for Quercus robur L. For each candidate genes the protein-coding name, the Populus trichocarpa probable ortholog gene symbol and locus tag are reported. In red are reported the genes for which the probable ortholog its not been found.
ID	Genes	POPTR (Gene symbol)		POPTR (Locus Tag)
A5GT	(encodes a anthocyanidin 5-O-glucosyltransferase specifically glucosylating the 5-position of the flavonoid A-ring)	112324687		XM_024588765.1
KCS11	3-KETOACYL-COA SYNTHASE 11 (KCS11)	7459007		POPTR_018G032200v3
ACD1	ACD1-LIKE (ACD1-LIKE)	7474654		POPTR_013G055100v3
AHA1	Aha1 domain-containing protein
AOS	ALLENE OXIDE SYNTHASE (AOS)	7480605		POPTR_004G149000v3
AMT1	AMMONIUM TRANSPORTER 1;1 (AMT1;1)	7494760		POPTR_008G173800v3
PIP1E	Aquaporin PIP1-4 (PIP1E)	7466057		POPTR_016G113300v3
ATPD	ATP SYNTHASE DELTA-SUBUNIT GENE (ATPD)	18104499		POPTR_013G117000v3
ARF18	Auxin responsive factor 18 (ARF18)	18100187		POPTR_006G127500v3
BMY3	BETA-AMYLASE 3 (BMY3)	18096911		POPTR_003G085500v3
BTB_POZ	BTB/POZ domain-containing protein	7458219		POPTR_003G135300v3
CAM7	CALMODULIN 7 (CAM7)	7455885		POPTR_016G024700v3
CNX1	CALNEXIN 1 (CNX1)	7456666		POPTR_015G109200v3
CXE20	CARBOXYESTERASE 20 (CXE20)
CAT1	CATALASE 1 (CAT1)	7496858		POPTR_002G009800v3
CRY_1	CRYPTOCHROME 1 (CRY1)	7486597		POPTR_005G164700v3
CYP94	CYTOCHROME P450, FAMILY 94, SUBFAMILY C, POLYPEPTIDE 1 (CYP94C1)	18097954		POPTR_004G185300v3
CZF1	CZF1
DRT111	DNA-DAMAGE-REPAIR/TOLERATION PROTEIN 111 (DRT111)	7467054		POPTR_001G086500v3
EIN2	ETHYLENE INSENSITIVE 2 (EIN2)	7460084		POPTR_009G159200v3
ASP	Eukaryotic aspartyl protease family protein	7486997		POPTR_001G028200v3
FLA1	FASCICLIN-LIKE ARABINOGALACTAN 1 (FLA1)	7485112		POPTR_001G367900v3
FEDA	FED A
GOLS1	GALACTINOL SYNTHASE 1 (GolS1)	7473221		POPTR_008G189400v3
GSA2	GLUTAMATE-1-SEMIALDEHYDE 2,1-AMINOMUTASE 2 (GSA2)	7456623		POPTR_015G101100v3
GBSS1	GRANULE BOUND STARCH SYNTHASE 1 (GBSS1)	7491408		POPTR_001G449500v3
GBSS2	GRANULE-BOUND STARCH SYNTHASE 2 (GBSS2)	7495978		POPTR_017G084100v3
AGB1	GTP BINDING PROTEIN BETA 1 (AGB1)
HSP18.2	HEAT SHOCK PROTEIN 18.2 (HSP18.2)	18097975
HSP81.4	HEAT SHOCK PROTEIN 81.4 (Hsp81.4)	7478686		POPTR_001G286700v3
HEMA1	HEMA1
EP3	HOMOLOG OF CARROT EP3-3 CHITINASE (EP3)	18108499		POPTR_019G093900v3
HSP20	HSP20-like chaperones superfamily protein
MAT3	METHIONINE ADENOSYLTRANSFERASE 3 (MAT3)
HSP23.6	MITOCHONDRION-LOCALIZED SMALL HEAT SHOCK PROTEIN 23.6 (HSP23.6-MITO)	7479202		POPTR_003G109200v3
GRXS17	MONOTHIOL GLUTAREDOXIN 17 (GRXS17)	18103012		POPTR_011G051400v3
NPY2	NAKED PINS IN YUC MUTANTS 2 (NPY2)	7469629		POPTR_009G089500v3
NCED5	NINE-CIS-EPOXYCAROTENOID DIOXYGENASE 5 (NCED5)	18103239		POPTR_011G084100v3
ATS9	NON-ATPASE SUBUNIT 9 (ATS9)
PAP	Papain family cysteine protease	7461242		POPTR_004G160300v3
PEL3	PERMEABLE LEAVES3 (PEL3)
POX	Peroxidase superfamily protein	7472588		POPTR_004G134800v3
PHB	PHABULOSA (PHB)	7485133		POPTR_001G372300v3
PAL1	PHE AMMONIA LYASE 1 (pal1)	7486485		POPTR_016G091100v3
NPH3	Phototropic-responsive NPH3 family protein	7469043		POPTR_008G186100v3
PAD4	PHYTOALEXIN DEFICIENT 4 (PAD4)	18100928		POPTR_007G100600v3
PHYD	PHYTOCHROME D (PHYD)	7485825		POPTR_010G145900v3
PDE334	PIGMENT DEFECTIVE 334 (PDE334)	7465390		POPTR_018G026500v3
PIRL3	PLANT INTRACELLULAR RAS GROUP-RELATED LRR 3 (PIRL3)	7492378		POPTR_010G046500v3
PIP1	PLASMA MEMBRANE INTRINSIC PROTEIN 1;4 (PIP1;4)	7490340		POPTR_010G191900v3
POL1	Pollen Ole e 1 allergen and extensin family protein	18107240		POPTR_017G068400v3
DUF642	Protein of unknown function, DUF642
PP2CG1	PROTEIN PHOSPHATASE 2C G GROUP 1 (PP2CG1)	18099878		POPTR_006G059600v3
PDC2	PYRUVATE DECARBOXYLASE-2 (PDC2)	7460369		POPTR_016G120100v3
RAV2	RELATED TO ABI3/VP1 2 (RAV2)	7483931		POPTR_008G117100v3
RD22	RESPONSIVE TO DESSICATION 22 (RD22)	7462948		POPTR_018G036700v3
SHD	SHEPHERD (SHD)	7484925		POPTR_005G241100v3
SHN1	SHINE 1 (SHN1)	7470102		POPTR_018G131400v3
TET8	TETRASPANIN8 (TET8)	7485276		POPTR_006G177900v3
TROL	THYLAKOID RHODANESE-LIKE (TROL)	7494142		POPTR_014G096500v3
IF2_IF5	Translation initiation factor IF2/IF5	18097599		POPTR_004G093600v3
TBL18	TRICHOME BIREFRINGENCE-LIKE 18 (TBL18)	7481835		POPTR_015G131600v3
UGD3	UDP-GLUCOSE DEHYDROGENASE 3 (UGD3)
WRKY33	WRKY DNA-BINDING PROTEIN 33 (WRKY33)	7460408		POPTR_016G128300v3
XTH9	XYLOGLUCAN ENDOTRANSGLUCOSYLASE/HYDROLASE 9 (XTH9)	7464712		POPTR_013G152400v3

## Sheet: S3_Quercus pubescens
Table S3. List of candidate genes for Quercus pubescens Willd. For each candidate genes the protein-coding name, the Populus trichocarpa probable ortholog gene symbol and locus tag are reported. In red are reported the genes for which the probable ortholog its not been found.
ID	Genes	POPTR (Gene symbol)		POPTR (Locus Tag)
4CL2	4-coumarate--CoA ligase 2-like	7469843		POPTR_019G049500v3
AOS	allene oxide synthase 1, chloroplastic	7462912		POPTR_019G049500v3
ASN	asparagine synthetase [glutamine-hydrolyzing]	7454859		POPTR_009G072900v3
CCOAOMT	caffeoyl-CoA O-methyltransferase	7457813		POPTR_008G136600v3
CSLE6	cellulose synthase-like protein E6	7458470		POPTR_006G004300v3
CYP87A3	cytochrome P450 87A3-like	7463863		POPTR_001G270700v3
SOT15	cytosolic sulfotransferase 15-like	112326914		POPTR_003G005200v3
SUMM2	disease resistance protein SUMM2-like	112326914		POPTR_003G005200v3
PUB23	E3 ubiquitin-protein ligase PUB23-like	7475137		POPTR_001G216100v3
ERF4	Ethylene-responsive transcription factor 4-like	7462314		POPTR_011G115600v3
SKIP23	F-box protein SKIP23-like	7474974		POPTR_009G140000v3
GDSL	GDSL esterase/lipase At4g10955-like	7472704		POPTR_001G090500v3
GPT2	glucose-6-phosphate/phosphate translocator 2	7479078		POPTR_004G019900v3
GLR3.6	glutamate receptor 3.6-like	7492132		POPTR_005G102700v3
HSC80	heat shock cognate protein 80	7463634		POPTR_006G002800v3
HSP83	heat shock protein 83-like	7494528		POPTR_004G073600v3
IQM3	IQ domain-containing protein IQM3-like	18100055		POPTR_006G114700v3
LINS2	linamarin synthase 2-like	7455199		POPTR_005G073800v3
MRH1	LRR receptor-like serine/threonine-protein kinase At3g47570	7468050		POPTR_006G099100v3
TRNL	Lysine--tRNA ligase-like	7488956		POPTR_018G090400v3
TRNL_II	lysyl-tRNA synthetase, class II	18107759		POPTR_018G090600v3
MATK	Maturase K	4929631		Poptr_cp002
NFD4	NUCLEAR FUSION DEFECTIVE 4-like	112325571		POPTR_T042900v3
PAL1	phenylalanine ammonia-lyase-like	7486485		POPTR_016G091100v3
DRP	probable disease resistance protein At5g66900	7477968		POPTR_007G039000v3
EIX2	receptor-like protein EIX2	7453798		POPTR_015G024500v3
LR10	rust resistance kinase Lr10-like	112324767		POPTR_017G035400v3
PAT24	S-acyltransferase 24	18099894		POPTR_006G061800v3
SAMS	S-adenosylmethionine synthase
SAMS3	S-adenosylmethionine synthase 3	7498224		POPTR_0008s09870g
STP13	sugar transport protein 13	7457864		POPTR_008G151100v3
TLP1	thaumatin-like protein 1	7470389		POPTR_004G173200v3
BHLH92	transcription factor bHLH92	7473448		POPTR_008G161800v3
PUB33	U-box domain-containing protein 33-like	7458052		POPTR_012G084700v3
VTL1	vacuolar iron transporter homolog 1-like	7466401		POPTR_002G069400v3

## Sheet: S4_Quercus ilex
Table S4. List of candidate genes for Quercus ilex L. For each candidate genes the protein-coding name, the Populus trichocarpa probable ortholog gene symbol and locus tag are reported. In red are reported the genes for which the probable ortholog its not been found.
ID	Genes	POPTR (Gene symbol)		POPTR (Locus Tag)
AAA	AAA-ATPase At3g50940-like	112328625		POPTR_009G119100v3
PHO1	acid phosphatase PHO1-like	7459548		POPTR_002G257700v3
ALS	agglutinin-like
ACA4	alpha carbonic anhydrase 4-like	7468921		POPTR_016G043700v3
BDA1	ankyrin repeat-containing protein BDA1-like	7462236		POPTR_006G223700v3
CCoAOMT	caffeic acid 3-O-methyltransferase / acetylserotonin O-methyltransferase	7486809		POPTR_014G106600v3
RPS2	disease resistance protein RPS2	112327806		POPTR_001G443700v3
DSC1	disease resistance-like protein DSC1	112324625		POPTR_017G104700v3
rpoB	DNA-directed RNA polymerase subunit beta	4929645		Poptr_cp012
XYN5	endo-1,4-beta-xylanase 5-like
CYP75B1	Flavonoid 3'-monooxygenase-like	7471660		POPTR_003G066800v3
GLPQ	glycerophosphoryl diester phosphodiesterase	18105750		POPTR_015G058400v3
GSSRK	G-type lectin S-receptor-like Serine/Threonine-kinase	112326828		POPTR_003G211800v3
B120	G-type lectin S-receptor-like serine/threonine-protein kinase B120	112323379		POPTR_011G037400v3
LRR_RLK	leucine-rich repeat receptor-like serine/threonine-protein kinase At2g19230	18110288		POPTR_019G110800v3
LRR_NBS	LRR and NB-ARC domains-containing disease resistance protein	18095645
LRR_RLK	LRR receptor-like serine/threonine-protein kinase	7479702		POPTR_002G027400v3
ERECTA	LRR receptor-like serine/threonine-protein kinase ERECTA	18100640		POPTR_006G220100v3
MATK	Maturase K	4929631		Poptr_cp002
MATE	multidrug resistance protein, MATE family	112323552		POPTR_012G050500v3
MYB1	Myb domain protein 1	7458100		POPTR_010G195000v3
MYB2	Myb domain protein 2	7480900		POPTR_008G173400v3
MYB4	Myb domain protein 4	7497409		POPTR_013G149200v3
NUP88	nuclear pore complex protein Nup88	7494488		POPTR_008G067600v3
OBERON	OBERON-like protein	7489859		POPTR_002G221500v3
PRX52	Peroxidase 52-like
PDR3	pleiotropic drug resistance protein 3-like	18102626		POPTR_010G153600v3
LaCIC	probable inactive chitinase-like protein LaCIC	7482264		POPTR_010G141600v3
LRR_RLK	putative leucine-rich repeat receptor-like serine/threonine-protein kinase At2g14440	7457861		POPTR_008G150200v3
ATL21A	Putative RING-H2 finger protein ATL21A	7457396		POPTR_002G170300v3
RL15	receptor-like protein 15 isoform X1	112326109		POPTR_T161800v3
RuBisCO	ribulose-1,5-bisphosphate carboxylase/oxygenase large subunit	4929677		Poptr_cp030
LR10	rust resistance kinase Lr10	7453830		POPTR_T136500v3
SPX3	SPX domain-containing protein 3-like	7453953		POPTR_002G143900v3
TMV	TMV resistance protein N-like	7486752		POPTR_012G053200v3
CYP82G1	trimethyltridecatetraene/dimethylnonatriene synthase
YCF1	Ycf1 domain protein	4929748		Poptr_cp087

## Sheet: S5_Abies alba
Table S5. List of candidate genes for Abies alba Mill. For each candidate genes the protein-coding name, the Populus trichocarpa probable ortholog gene symbol and locus tag are reported. In red are reported the genes for which the probable ortholog its not been found.
ID	Genes	POPTR (Gene symbol)		POPTR (Locus Tag)
MAN4	(1-4)-beta-mannan endohydrolase	18104624		POPTR_013G130400v3
MS1	5-methyltetrahydropteroyltriglutamate-homocysteine	7482366	112323225	POPTR_013G061800v3	POPTR_019G038200v3
MS1H	5-Methyltetrahydropteroyltriglutamate–homocysteine methyltransferase 1-like	7491056		POPTR_T070100v3
60S_RP	60S ribosomal protein L7-4-like	7469477	7497794	POPTR_010G250900v3	POPTR_008G008000v3
ALS	acetolactate synthase	7464592		POPTR_010G178200v3
ACC_beta	acetyl-CoA carboxylase carboxyl transferase subunit beta	7487293		POPTR_006G095800v3
ADP_RIB	ADP-ribosylation factor 1-like 2	112325621		POPTR_T057800v3
ALATS	ALATS (ALANYL-TRNA SYNTHETASE)
ARM	Armadillo-type fold domain containing protein
ATP_ADP	ATP/ADP transporter	7478375		POPTR_003G058900v3
ATP_PK	ATP-binding protein kinase
CLPR	ATP-dependent Clp protease proteolytic subunit-related protein	4929698		Poptr_cp048
CLPR1	ATP-dependent Clp protease proteolytic subunit-related protein 1, chloroplastic-like	7469631		POPTR_009G089300v3
cAMP	cAMP-dependent protein kinase regulator
IRX	Catalytic/ glucuronoxylan glucuronosyltransferase	7463315		POPTR_009G006500v3
STPH	catalytic/ protein serine/threonine phosphatase	7455625		POPTR_006G196100v3
CC_NBS_LRR	CC-NBS-LRR disease resistance protein
CHS	Chalcone synthase 2	7466313	18099506	POPTR_014G145100v3	POPTR_005G175100v3
CHEM	chloroplast envelope membrane protein isoform X1	18107888		POPTR_018G150000v3
CNG	cyclic nucleotide-gated cation channel	7489824		POPTR_012G002200v3
CcmH	cytochrome c-type biogenesis CcmH-like mitochondrial protein	7478403		POPTR_003G052000v3
HEBP	electron carrier/heme binding protein	7460765		POPTR_010G044200v3
EF_Tu	elongation factor Tu family protein	7457990	7478071	POPTR_014G138100v3	POPTR_001G110200v3
SNX2b	Encodes sorting nexin SNX2b	7498144		POPTR_019G124200v3
EREB	ethylene responsive element binding factor
elF_E	Eukaryotic translation initiation factor 3 subunit E-like (eIF-E)	7473602		POPTR_006G047600v3
FMO1	flavin-containing monooxygenase 1	7456208	7494692	POPTR_001G335900v3	POPTR_005G250600v3
FB_ALDO	Fructose-bisphosphate aldolase, cytoplasmic isozyme 1	7495527		POPTR_007G015500v3
GAG_POL	Gag-pol polyprotein
GLY_M22	glycoprotease M22 family protein
GT14	Glycosyltransferase family 14 protein
GLOX	glyoxal oxidase-related mRNA
SAR1A	GTP-binding protein SAR1A	7485916	7478907	POPTR_008G107800v3	POPTR_013G010000v3
GEFs	guanyl-nucleotide exchange factor
HSP18.2	heat shock protein 18.2	18095065		POPTR_001G254700v3
HSP70	heat shock protein 70
HSP83	Heat shock protein 83-like	18106465		POPTR_017G146600v3
SUVR4	histone-lysine N-methyltransferase (SUVR4)	18097915	18104094	POPTR_004G178400v3	POPTR_013G048100v3
HOMO	Homeodomain-like superfamily protein	7488090	7491114	POPTR_016G069700v3	POPTR_009G017400v3
HYDRO_AB	hydrolase, alpha/beta fold family protein	7456837		POPTR_004G097300v3
AVP1	Inorganic H pyrophosphatase family protein	7469093		POPTR_008G196800v3
KFBs	kelch repeat-containing F-box family protein
LAC12	Laccase - LAC12	7464613	7464614	POPTR_010G183500v3	POPTR_010G183600v3
LASPO	L-aspartate oxidase	7487858		POPTR_001G348600v3
LRRT	leucine-rich repeat transmembrane protein kinase
DPOR	Light-independent protochlorophyllide reductase subunit	7497381		POPTR_013G135500v3
MRH1	LRR receptor-like serine/threonine-protein kinase MRH1	7462516		POPTR_015G035600v3
CHLI	Magnesium-chelatase subunit ChlI, chloroplastic-like isoform X1	7470229	7472323	POPTR_004G053400v3	POPTR_011G063400v3
CYT1	Mannose-1-phosphate guanylyltransferase 1-like	7490373		POPTR_010G198800v3
MATK	Maturase K	4929631		Poptr_cp002
LPD1	mtLPD1 (mitochondrial lipoamide dehydrogenase 1)
MYB61	MYB61 transcription factor myb8	7455384	7458852	POPTR_014G111200v3	POPTR_019G118800v3
NAC	NAC transcription factor	7482327		POPTR_009G052200v3
NADH_1A9	NADH dehydrogenase (ubiquinone) 1 alpha subcomplex subunit 9	7459538		POPTR_002G256000v3
NMD3	nonsense-mediated mRNA decay NMD3 family protein
OPT	oligopeptide transporter OPT family	7485123		POPTR_001G370100v3
PANT_beta	pantoate-beta-alanine ligase	7488621		POPTR_002G240800v3
PXO	peroxidase	7458526		POPTR_004G015300v3
psbB	photosystem II CP47 chlorophyll apoprotein
PABPs	poly(A)-binding protein
POLY	polygalacturonase (pectinase) family protein
PPH2	Protein phosphatase 2C family protein	7459225	7462272	POPTR_019G054200v3	POPTR_006G232700v3
PRO_B1	Proteasome subunit beta type-1-like	7464862		POPTR_014G069800v3
PRO_B6	Proteasome subunit beta type-6-like	7487221		POPTR_006G077900v3
PRO_B7	Proteasome subunit beta type-7-B	7496649		POPTR_017G071100v3
UBQ4	Protein binding (UBQ4)
SEC61	Protein transport protein sec61	7453947	7472340	POPTR_002G143100v3	POPTR_011G107900v3
PMT3	Putative methyltransferase PMT3	7454354		POPTR_005G226000v3
PFP	pyrophosphate--fructose 6-phosphate 1-phosphotransferase alpha subunit	7495649	7471737	POPTR_006G024500v3	POPTR_002G003100v3
REF4	Reduced epidermal fluorescence 4 (REF4)
RNR2A	Ribonucleoside-diphosphate reductase small chain C	18107206		POPTR_017G063900v3
RuBisCO	ribulose-1,5-bisphosphate carboxylase/oxygenase large subunit	4929677		Poptr_cp030
RZFP	Ring zinc finger protein
BKH	RNA-binding KH domain-containing protein	7464536	18107551	POPTR_015G011100v3	POPTR_018G004000v3
PP2A	Serine/threonine-protein phosphatase pp2a-2 catalytic subunit-like	7461371		POPTR_003G217900v3
STRNL	Serine-tRNA ligase	7486390		POPTR_005G094400v3
SDR	short-chain dehydrogenase/reductase (SDR) family protein	7487350		POPTR_006G105900v3
SRF8	SRF8 (STRUBBELIG-RECEPTOR FAMILY 8)	18097330		POPTR_004G005300v3
ERD6	Sugar transporter ERD6-like 16	7498008		POPTR_010G026500v3
TPR	tetratricopeptide repeat (TPR)-containing protein	7475810		POPTR_019G085200v3
TPR_HD	tetratricopeptide-like helical domain containing protein
TUB3	Tubulin beta-3 chain-like	7479116		POPTR_002G021800v3

## Sheet: S6_Pinus nigra
Table S6. List of candidate genes for Pinus nigra J.F.Arnold For each candidate genes the protein-coding name, the Populus trichocarpa probable ortholog gene symbol and locus tag are reported. In red are reported the genes for which the probable ortholog its not been found.
ID	Genes	POPTR (Gene symbol)		POPTR (Locus Tag)
BPS	(-)-beta pinene synthase
MTPS	(+)-3-carene synthase (MTPS_1.3) gene
RPTS	26S proteasome regulatory subunit 8 homolog A	7457846		POPTR_008G144100v3
MBO	2-methyl-3-buten-2-ol-synthase
ABAR	abscisic acid-responsive protein (abaR) gene
ACT1	Actin-1 (ACT1)
ACT2	Actin-2 (ACT2)	7480352
DHN3	dehydrin 3 (dhn3) gene
DHN9	dehydrin 9 (dhn9) gene
EF1A	Elongation factor 1-alpha (EF1a)	7457879		POPTR_008G042500v3
EPH	epoxide hydrolase (eph) gene	7478848		POPTR_002G202700v3
GIGANTEA	Gigantea protein	7492485		POPTR_005G196700v3
LAC	Laccase gene	7493499		POPTR_012G048900v3
MATK	Maturase K	4929631		Poptr_cp002
MINT	myo-inositol transporter	18106938		POPTR_017G032200v3
NADH5	NADH dehydrogenase subunit 5 (nad5) gene	4929737		Poptr_cp077
PPR	pentatricopeptide repeat protein (PPR) gene	7488903		POPTR_014G070500v3
PSBA	photosystem II protein D1 (psbA) gene	4929629		POPTR_014G070500v3
PHY_P	Phytochrome P
PHY	phytocyanin (phy) gene
UBI3	Polyubiquitin 3 (UBI3)	18100211		POPTR_006G129600v3
DTPS2	putative diterpene synthase (DTPS2) gene
DTPS1	putative levopimaradiene/abietadiene synthase (DTPS1) gene
DTPS4	putative pimaradiene synthase (DTPS4) gene
RPL34	putative ribosomal protein L34 (rpL34) gene	7484340		POPTR_012G108400v3
RPS3	ribosomal protein S3 (rps3) gene	18098948		POPTR_005G051200v3
RuBisCO	ribulose-1,5-bisphosphate carboxylase/oxygenase large subunit	4929677		Poptr_cp030
POLY_beta	RNA polymerase beta subunit protein	4929645		Poptr_cp012
SSU_rRNA	small subunit ribosomal RNA	7457756		POPTR_015G079600v3
TRNL	tRNA-Leu (trnL) gene	7497952		POPTR_010G014500v3
TRNV	tRNA-Val (UAC)	18099392		POPTR_010G014500v3
TUBb	TUBb Tubulin beta	7479116		POPTR_017G124500v3
TUBa	Tubulin alpha (TUBa)	7467233		POPTR_002G111900v3
AXS	UDP-apiosexylose synthase (axs) gene	7478613		POPTR_009G150600v3
B12_MTR	vitamine B12-independent methionine synthase
XTH	xyloglucan endotransglucosylase/hydrolase protein	7479087		POPTR_004G021000v3
YCF1	Ycf1 (ycf1) gene	4929748		Poptr_cp087

## Sheet: S7_Pinus pinaster
Table S7. List of candidate genes for Pinus pinaster Aiton For each candidate genes the protein-coding name, the Populus trichocarpa probable ortholog gene symbol and locus tag are reported. In red are reported the genes for which the probable ortholog its not been found.
ID	Genes	POPTR (Gene symbol)		POPTR (Locus Tag)
KCS6	3-Ketoacyl-CoA Synthase 6 (Kcs6)	7489345		POPTR_010G125300v3
4CL	4-coumarate-CoA ligase (4CL) gene	7455782		POPTR_001G036900v3
ABI3	ABI3-interacting protein 2 (a3ip2) gene
ABAR	abscisic acid-responsive protein (abaR) gene
ACO	aconitate hydratase (aco) gene	18103734		POPTR_002G229200v3
AGD11	ADP-ribosylation factor GTPase-activating protein (agd11)	18097185		POPTR_003G198300v3
AROD	arogenate dehydratase gene	7479045		POPTR_004G013400v3
GOTC	aspartate transaminase (gotC) gene
CCoAOMT	caffeoyl-CoA-O-methyltransferase (CCoAOMT) gene	7457813		POPTR_008G136600v3
CAMTF	Calmodulin binding transcription factor	7460222		POPTR_003G201400v3
CHS	chalcone synthase (chs) gene	7466313		POPTR_014G145100v3
CAD	cinnamyl alcohol dehydrogenase (CAD) gene	7490064		POPTR_009G095800v3
HDZ31	class III HD-Zip transcription factor HDZ31 (HDZ31) gene
COBRA	COBRA-like protein gene	18107335		POPTR_017G098600v3
CONST	constans (co) gene
RD21A	Cysteine protease (rd21A) gene	7492056		POPTR_001G302100v3
COX1	cytochrome oxidase subunit I (cox1) gene
GS1C	cytosolic glutamine synthetase GS1c (GS1c) gene
DHN2	dehydrin 2 (dhn-2) gene
DHN	dehydrin-like protein gene
ERD3	early response to drought 3 (erd3) gene
ENDO	Endo-(1-4)-β-glucanase	7494561		POPTR_004G105300v3
GIGANTEA	Gigantea (gi) gene	7492485		POPTR_005G196700v3
GST2	glutathione-S-transferase protein 2 (gst2) gene	7453740		POPTR_T149500v3
HLH1	helix-loop-helix protein 1 A (hlh1) gene	7468710		POPTR_002G054100v3
WOX5	homeobox protein WOX5 (WOX5) gene
KN3	Homeobox transcription factor KN3
HPRGP	hydroxyproline-rich glycoprotein-like protein (hprgp) gene
LAC	laccase gene	7457267		POPTR_010G193100v3
LIM2	LIM2 transcription factor (LIM2) gene
MDH	malate dehydrogenase	7467536		POPTR_008G166800v3
MYB	myb-related protein (myb) gene	7453588		POPTR_019G032700v3
NIR	nitrite reductase (nir) gene	18102107		POPTR_009G101600v3
PAL1	phenylalanine ammonia-lyase (pal1) gene	7486485		POPTR_016G091100v3
PHY_N	phytochrome N
PHY_P	Phytochrome P
PP2C	protein phosphatase 2C-like protein (pp2c) gene	7478918		POPTR_013G011600v3
PFK	Putative phosphofructokinase gene
RPS4	putative ribosomal protein S4 (rpS4) gene	4929666		Poptr_cp024
R2R3	R2R3-Myb14 transcription factor	7479974		POPTR_002G038500v3
RuBisCo	ribulose-1,5-bisphosphate carboxylase/oxygenase large subunit gene	4929677		Poptr_cp030
SAMS	S-adenosylmethionine synthetase (lp2) gene	7478878		POPTR_0013s00550g
GST	Tau class glutathione s-transferase	7453740		POPTR_T149500v3
AXS	UDP-apiosexylose synthase (axs) gene
LP3_3	water deficit inducible protein 3 (lp3-3) gene

## Sheet: S8_Pinus pinea
Table S8. List of candidate genes for Pinus pinea L. For each candidate genes the protein-coding name, the Populus trichocarpa probable ortholog gene symbol and locus tag are reported. In red are reported the genes for which the probable ortholog its not been found.
ID	Genes	POPTR (Gene symbol)		POPTR (Locus Tag)
OPR2	12-oxophytodienoate reductase 2	18104318		POPTR_013G102800v3
ACS	1-aminocyclopropane-1-carboxylate synthase	7472745		POPTR_001G099400v3
ABAR	Abscisic acid-responsive protein
ACC_beta	acetyl-CoA carboxylase beta subunit	4929679		Poptr_cp032
APS2	alpha-pinene synthase (APS2)
ANTR4	Anion transporter 4	7468011		POPTR_001G248200v3
ARM_beta	Armadillo β-catenin repeat family protein
ADH2	Arogenate dehydrogenase isoform 2	18099902		POPTR_006G062600v3
ATPGTP	ATP GTP-binding gly ala-rich protein
AUXAL	Auxin aluminum responsive-like protein
bZIP44	Basic leucine-zipper 44 (AtbZIP44)
C3H4	C3H4-type ring finger (Zinc finger family protein)
SOD	CuZn superoxide dismutase	7473899		POPTR_013G031100v3
CCSA	cytochrome c biogenesis protein	18102130		POPTR_009G111700v3
ESK2	Dehydrin (ESK2)
HY5	DNA binding transcription factor (hyh) - [HY5-LIKE]	7477210		POPTR_010G004200v3
DDB1A	DNA damage-binding protein 1a (ddb1A)	7470811		POPTR_001G357900v3
AHL16	DNA-binding (PROBABLE: AT-Hook motif nuclear localized protein 16)
DNAJC2	Dnaj heat shock n-terminal domain-containing protein cell division (PREDICTED: DNAj homolog subfamily C member 2-like)
DRM 1	Dormancy auxin associated protein-like 1
ELIP	Early light-inducible protein	7467509		POPTR_008G157800v3
GASA	Gibberellin-regulated family protein	7479678		POPTR_002G022600v3
HXT	Hexose transporter
ESP1	Hydroxyproline-rich protein (ESP1)
IMB	Imbibition protein homolog
IND26	Indole-3-acetic acid inducible 26
INT2	Inositol transporter 2	18106938		POPTR_017G032200v3
LEA14	Late embryogenesis abundant protein 14	7457363		POPTR_002G165000v3
LRR_RLK	Leucine-rich repeat receptor-like kinase	7489473		POPTR_018G113000v3
AOX2	mitochondrial alternative oxidase 2 (AOX2) gene
NAD5	NADH dehydrogenase subunit 5 (nad5) gene	4929737		Poptr_cp077
INV	Neutral invertase	7453628		POPTR_004G167500v3
NODL3	Nodulin 3 family protein	7465962		POPTR_006G184100v3
NFYC2	Nuclear transcription factor y subunit c-2	18099441		POPTR_017G120000v3
GDA1	Nucleoside phosphatase family protein/GDA 1
YCF3	photosystem I assembly protein Ycf3	4929664		Poptr_cp023
PHYB	Phytochrome p
PLATZ	Platz transcription factor domain-containing protein
UBQ	Polyubiquitin	7480065		POPTR_001G263000v3
SF34A	Pre-mRNA splicing factor (SF34A-LIKE)	7494516		POPTR_004G075700v3
PROG	Progesterone 5-beta-reductase [3-oxo-Delta(4,5)-steroid 5-beta-reductase]
AVP	Pyrophosphate-energized vacuolar membrane proton pump
REF4	Reduced epidermal fluorescence 4 (ref4)
RPS18	ribosomal protein S18	4929694		Poptr_cp045
RuBisCO	ribulose-1,5-bisphosphate carboxylase/oxygenase large subunit	4929677		Poptr_cp030
RPOB	RNA polymerase beta subunit protein, exon 2, specimen voucher 131	4929644		Poptr_cp011
LEA72	Seed maturation protein (Late Embryogenesis Abundant protein - LEA7-2)	7483980		POPTR_016G046400v3
SAG	Senescence-associated protein
STK	Serine-threonine kinase	7478372		POPTR_003G059500v3
HSP23.5	Small heat-shock protein 23.5
STS	stilbene synthase (STS) gene
SUS	Sucrose synthase	7490531		POPTR_018G063500v3
SOD1	Superoxide dismutase copper chaperone (copper chaperone for sod1)	7465821		POPTR_003G118400v3
TLP	Thaumatin-like protein	7460938		POPTR_005G173900v3
TIF1	Translation initiation factor 1	7458275		POPTR_002G219200v3
UFO	Unusual floral organs-like protein	7458275		POPTR_002G219200v3
VSR4	Vacuolar-sorting receptor 4

## Sheet: Legend of Tables S9-S10
A Column		B-G Column		I Column		J-K Column		L-M Column		N-O Column		P-S Column
These columns shows the ID of the gene analyzed. This ID was derived as a result of a search of the various sequences within the NCBI database. (The analyses refer only to genes found in common between broadleaf and coniferous trees as a result of analysis with Venn diagrams.)		These columns cover the abiotic stresses observed for the study of the response of the selected species. For each gene sequence studied, it was reported whether or not it was involved in the response of that particular stress (data obtained from literature search). "(YES)" in red refers to the observation found as a result of this search.		This column shows the name of the protein encoded by the analyzed gene. This name was derived from the reference articles (these articles are listed in the Bibliography column found within the candidate gene databases for each species )		These columns shows the name of the species studied and the abiotic stress observed in the reference papers (H column)		In these columns the sequence IDs of Populus trichocarpa, obtained from the EnsemblPlant database, using the BioMart web tool, are reported. These IDs are releted to the orthologs of the analyzed gene sequences for each species of interest, found in Populus trichocarpa.		These columns contain the Locus Tags of Populus trichocarpa sequences, collected through the use of the NCBI data pool. These IDs are related to the orthologs of the analyzed gene sequences for each species of interest, found in Populus trichocarpa.		Sequence IDs for possible orthologs found in the reference species for conifers (Abies alba and Pinus taeda) are shown in these columns.
This legend refres to all the tables S9 and S10 present in the successive sheets of this file. For each table the title is present in the top part of the sheet. Each sheet refers to a specific taxonomic group.

[truncated: 2 more sheets: S9_Abiotc Stress (Conifers), S10_Abiotic Stress (Broadleaf)]
