# Supplementary material for: Investigating adaptation to environmental variability in forest trees through molecular phylogenetic analysis
Source: PLoS One. 2025 Dec 23;20(12):e0338893. doi: 10.1371/journal.pone.0338893 (PMC12725590; doi:10.1371/journal.pone.0338893)
Supplement: S2 Table — List of gene ID after Venn diagram shared gene detection. (XLSX) [file pone.0338893.s002.xlsx]

## Sheet: Legend S2 Table
Table S4. List of gene ID after Venn diagram shared gene detection.
Column A		Columns B-F		Column G		Column H		Column I-J		Column K-L		Column M
This column shows the ID of the gene analyzed. This ID was derived as a result of a search of the various sequences within the NCBI database. (The analyses refer only to genes found in common between broadleaf and coniferous trees as a result of analysis with Venn diagrams.)		These columns cover the abiotic stresses observed for the study of the response of the species under study. For each gene sequence studied, it was reported whether or not it was involved in the response of that particular stress (data obtained from literature search).		This column reports the number of articles obtained as a result of the systematic review in order to obtain information regarding the involvement of the observed genes in other abiotic stresses (beyond those observed in the studies reporting sequence IDs). "(YES)" in red refers to the observation found as a result of this search.		This column shows the name of the protein encoded by the analyzed gene. This name was derived from the reference articles (these articles are listed in the Bibliography column found within the candidate gene databases for each species )		This column shows the name of the species studied and the relative sequence ID		This column shows the model species name for broadleaf trees (Populus trichocarpa) and the related sequence ID		This column shows the model species name for conifers (Abies alba) and the related sequence ID
This legend referes to the table S1 present in this file. The title of the table is present in the top part of the sheet.

## Sheet: Shared Genes
	Table S1. List of shared candidate genes between the two analyzed taxonomic group conifers and broadleaf.
ID	Drought	Heat	Salt	Frost	Cold	N° of paper	Genes	Species	Sequence ID	POPTR (Gene symbol)		Abies alba sequence
GBE3	YES	(YES)		(YES)	(YES)	7	1,4-alpha-glucan-branching enzyme 3	Fagus sylvatica L.	Bhaga_5.g4727	7494695	POPTR_005G251000v3
GBE3	YES	(YES)		(YES)	(YES)		1,4-alpha-glucan-branching enzyme 3	Abies alba Mill.	AALBA5B086167P1			AALBA5B086167P1
ADH_C4	YES	(YES)	(YES)		(YES)	10	Aldehyde dehydrogenase family 2 member C4	Fagus sylvatica L.	Bhaga_6.g4432	7458755	POPTR_018G075000v3
ADH_C4	YES	(YES)	(YES)		(YES)		Aldehyde dehydrogenase family 2 member C4	Abies alba Mill.	AALBA5B429385P1			AALBA5B429385P1
ADH_A1	YES	(YES)	(YES)		(YES)		Aldehyde dehydrogenase family 7 member A1	Fagus sylvatica L.	Bhaga_6.g4943
ADH_A1	YES	(YES)	(YES)		(YES)		Aldehyde dehydrogenase family 7 member A1	Abies alba Mill.	AALBA5B1158245P1			AALBA5B1158245P1
AMY	YES					8	Alpha amylase subtilisin inhibitor	Fagus sylvatica L.	Bhaga_5.g754	7485051	POPTR_007G111600v3
AMY	YES						Alpha amylase subtilisin inhibitor	Abies alba Mill.	AALBA5B1384768P1			AALBA5B1384768P1
LAPX	YES	(YES)	(YES)		(YES)	8	L-aspartate oxidase, cytosolic	Fagus sylvatica L.	Bhaga_8.g4078	7467602	POPTR_016G084800v3
LAPX	YES	(YES)	(YES)		(YES)		L-aspartate oxidase, cytosolic	Abies alba Mill.	AALBA5B726417P1			AALBA5B726417P1
APX6	YES	(YES)	(YES)		(YES)		Aspartate oxidase 6	Fagus sylvatica L.	Bhaga_4.g2676	7491126	POPTR_009G015400v3
APX6	YES	(YES)	(YES)		(YES)		Aspartate oxidase 6	Abies alba Mill.	AALBA5B154384P2			AALBA5B154384P2
ASP3	YES	(YES)	(YES)			11	Aspartate aminotransferase, cytoplasmic	Fagus sylvatica L.	Bhaga_11.g2384	7458772	POPTR_018G082500v3
ASP3	YES	(YES)	(YES)				Aspartate aminotransferase, cytoplasmic	Abies alba Mill.	AALBA5B1085917P1			AALBA5B1085917P1
ASP_A1	YES	(YES)				11	Aspartic proteinase A1	Fagus sylvatica L.	Bhaga_9.g1828	7478710	POPTR_001G356900v3
ASP_A1	YES	(YES)					Aspartic proteinase A1	Abies alba Mill.	AALBA5B930921P1			AALBA5B930921P1
AUX_F6	YES	(YES)	(YES)		(YES)	4	Auxin response factor 6	Fagus sylvatica L.	Bhaga_7.g3112
AUX_F6	YES	(YES)	(YES)		(YES)		Auxin response factor 6	Abies alba Mill.	AALBA5B1133371P1			AALBA5B1133371P1
BMYU	YES		(YES)		(YES)	2	Beta amylase 7	Fagus sylvatica L.	Bhaga_9.g3003	18107014	POPTR_017G040800v3
BMYU	YES		(YES)		(YES)		Beta amylase 7	Abies alba Mill.	AALBA5B1156454P1			AALBA5B1156454P1
ADH_BETA	YES	(YES)	(YES)	(YES)	(YES)	5	Betaine aldehyde dehydrogenase 1, chloroplastic	Fagus sylvatica L.	Bhaga_2.g4919	7484775	POPTR_012G075600v3
ADH_BETA	YES	(YES)	(YES)	(YES)	(YES)		Betaine aldehyde dehydrogenase 1, chloroplastic	Abies alba Mill.	AALBA5B739283P1			AALBA5B739283P1
CSC1	YES		(YES)			9	Calcium permeable stress-gated cation channel 1	Fagus sylvatica L.	Bhaga_7.g4503	18097334	POPTR_004G005900v3
CSC1	YES		(YES)				Calcium permeable stress-gated cation channel 1	Abies alba Mill.	AALBA5B642849P1			AALBA5B642849P1
CAL	YES		(YES)			3	Calreticulin	Fagus sylvatica L.	FSB015607901	7478905	POPTR_013G009500v3
CAL	YES		(YES)				Calreticulin	Abies alba Mill.	AALBA5B103763P1			AALBA5B103763P1
LHCA1	YES		(YES)			7	Chlorophyll a-b binding protein 6A, chloroplastic	Fagus sylvatica L.	Bhaga_9.g3813	7458654	POPTR_010G221100v3
LHCA1	YES		(YES)				Chlorophyll a-b binding protein 6A, chloroplastic	Abies alba Mill.	AALBA5B1156552P1			AALBA5B1156552P1
ARCN1	YES					5	Coatomer subunit delta	Fagus sylvatica L.	Bhaga_3.g728	7481806	POPTR_015G125400v3
ARCN1	YES						Coatomer subunit delta	Abies alba Mill.	AALBA5B407046P1			AALBA5B407046P1
CRY_2	YES	(YES)	(YES)		(YES)	7	Cryptochrome-1	Fagus sylvatica L.	Bhaga_12.g1219	18102473	POPTR_010G071200v3
CRY_2	YES	(YES)	(YES)		(YES)		Cryptochrome-1	Abies alba Mill.	AALBA5B709713P1			AALBA5B709713P1
CYS		(YES)	(YES)		(YES)	8	low-temperature induced Cysteine proteinase	Fagus sylvatica L.	Bhaga_4.g3976	7493938	POPTR_005G234000v3
CYS		(YES)	(YES)		(YES)		low-temperature induced Cysteine proteinase	Abies alba Mill.	AALBA5B690797P2			AALBA5B690797P2
ERDJ3B	YES	(YES)				8	DnaJ protein ERDJ3B	Fagus sylvatica L.	FSB016043501	7460444	POPTR_002G198000v3
ERDJ3B	YES	(YES)					DnaJ protein ERDJ3B	Abies alba Mill.	AALBA5B2106748P1			AALBA5B2106748P1
DOF	YES		(YES)		(YES)	6	DOF zinc finger protein 5.6	Fagus sylvatica L.	Bhaga_2.g5018	7453769	POPTR_015G077100v3
DOF	YES		(YES)		(YES)		DOF zinc finger protein 5.6	Abies alba Mill.	AALBA5B2983268P1			AALBA5B2983268P1
ERD	YES				(YES)	4	Early-responsive to dehydration 7	Fagus sylvatica L.	Bhaga_8.g1584	7470395	POPTR_004G174100v3
ERD	YES				(YES)		Early-responsive to dehydration 7	Abies alba Mill.	AALBA5B638574P1			AALBA5B638574P1
IF5A2	YES		(YES)			7	eukaryotic translation initiation factor 5A-2	Fagus sylvatica L.	Bhaga_12.g3191	18097599	POPTR_004G093600v3
IF5A2	YES		(YES)				eukaryotic translation initiation factor 5A-2	Abies alba Mill.	AALBA5B354072P1			AALBA5B354072P1
GABA	YES				(YES)	4	Gamma aminobutyrate transaminase 3	Fagus sylvatica L.	Bhaga_9.g2346	7455851	POPTR_016G018500v3
GABA	YES				(YES)		Gamma aminobutyrate transaminase 3	Abies alba Mill.	AALBA5B853883P1			AALBA5B853883P1
GDH	YES		(YES)			3	Glutamate dehydrogenase 1	Fagus sylvatica L.	Bhaga_10.g3465	7456680	POPTR_015G111000v3
GDH	YES		(YES)				Glutamate dehydrogenase 1	Abies alba Mill.	AALBA5B424385P1			AALBA5B424385P1
GPX	YES		(YES)		(YES)	6	Glutathione peroxidase (GPX)	Fagus sylvatica L.	Bhaga_4.g567	7491769	POPTR_007G126600v3
GPX	YES		(YES)		(YES)		Glutathione peroxidase (GPX)	Abies alba Mill.	AALBA5B201260P1			AALBA5B201260P1
GLYA	YES	(YES)	(YES)		(YES)	5	glyceraldehyde-3-phosphate dehydrogenase A	Fagus sylvatica L.	Bhaga_12.g2092	7457998	POPTR_014G140500v3
GLYA	YES	(YES)	(YES)		(YES)		glyceraldehyde-3-phosphate dehydrogenase A	Abies alba Mill.	AALBA5B1256168P1			AALBA5B1256168P1
GLYB	YES	(YES)	(YES)		(YES)		glyceraldehyde-3-phosphate dehydrogenase B	Fagus sylvatica L.	Bhaga_4.g3278	7480933	POPTR_008G179300v3
GLYB	YES	(YES)	(YES)		(YES)		glyceraldehyde-3-phosphate dehydrogenase B	Abies alba Mill.	AALBA5B1139052P1			AALBA5B1139052P1
GDC	YES	(YES)	(YES)		(YES)	7	Glycine dehydrogenase (decarboxylating)	Fagus sylvatica L.	Bhaga_4.g3383	7470701	POPTR_006G229300v3
GDC	YES	(YES)	(YES)		(YES)		Glycine dehydrogenase (decarboxylating)	Abies alba Mill.	AALBA5B1956368P1			AALBA5B1956368P1
HH3	YES	(YES)	(YES)		(YES)	8	Histone H3	Fagus sylvatica L.	Bhaga_4.g4017	7466789	POPTR_007G096700v3
HH3	YES	(YES)	(YES)		(YES)		Histone H3	Abies alba Mill.	AALBA5B858110P1			AALBA5B858110P1
HH4	YES	(YES)	(YES)		(YES)		Histone H4	Fagus sylvatica L.	Bhaga_9.g3960	7461582	POPTR_018G093000v3
HH4	YES	(YES)	(YES)		(YES)		Histone H4	Abies alba Mill.	AALBA5B9634868P1			AALBA5B9634868P1
INO3	YES	(YES)			(YES)	5	Inositol-3-phosphate synthase	Fagus sylvatica L.	Bhaga_8.g369	7456922	POPTR_007G089000v3
INO3	YES	(YES)			(YES)		Inositol-3-phosphate synthase	Abies alba Mill.	AALBA5B992028P2			AALBA5B992028P2
INO3	YES	(YES)			(YES)		Inositol-3-phosphate synthase	Pinus pinaster	AM774401.1
IDH	YES	(YES)			(YES)	5	Isocitrate dehydrogenase (IDH)	Fagus sylvatica L.	Bhaga_3.g5465	112325627	POPTR_T059000v3
IDH	YES	(YES)			(YES)		Isocitrate dehydrogenase (IDH)	Abies alba Mill.	AALBA5B1158013P1			AALBA5B1158013P1
IDH	YES	(YES)			(YES)		Isocitrate dehydrogenase (IDH)	Pinus pinaster	AY344584.1			AALBA5B1158013P1
ISO	YES		(YES)			5	Isoflavone reductase homolog	Fagus sylvatica L.	Bhaga_4.g1705	7465466	POPTR_003G100200v3
ISO	YES		(YES)				Isoflavone reductase homolog	Abies alba Mill.	AALBA5B756401P1			AALBA5B756401P1
LHC3	YES		(YES)			4	Light-harvesting complex-like protein 3 isotype 1	Fagus sylvatica L.	Bhaga_4.g1159	7493970	POPTR_005G239200v3
LHC3	YES		(YES)				Light-harvesting complex-like protein 3 isotype 1	Abies alba Mill.	AALBA5B056606P1			AALBA5B056606P1
GAPDH	YES	(YES)	(YES)		(YES)	7	NADP-dependent glyceraldehyde-3-phosphate dehydrogenase	Fagus sylvatica L.	Bhaga_6.g3953	7493404	POPTR_018G109700v3
GAPDH	YES	(YES)	(YES)		(YES)		NADP-dependent glyceraldehyde-3-phosphate dehydrogenase	Abies alba Mill.	AALBA5B1156786P1			AALBA5B1156786P1
LEA_D34	YES	(YES)	(YES)		(YES)	2	Late embryogenesis abundnat protein D-34	Fagus sylvatica L.	Bhaga_12.g858	18098917	POPTR_005G048000v3
LEA_D34	YES	(YES)	(YES)		(YES)		Late embryogenesis abundnat protein D-34	Abies alba Mill.	AALBA5B363521P1			AALBA5B363521P1
PRT	YES		(YES)			2	pathogenesis-related thaumatin-like protein 3.5	Fagus sylvatica L.	Bhaga_4.g3800	/	/
PRT	YES		(YES)				pathogenesis-related thaumatin-like protein 3.5	Abies alba Mill.	AALBA5B007772P1			AALBA5B007772P1
PRK	YES	(YES)	(YES)			5	Phosphoribulokinase	Fagus sylvatica L.	FSB010448201	7465461	POPTR_003G099400v3
PRK	YES	(YES)	(YES)				Phosphoribulokinase	Abies alba Mill.	AALBA5B593967P1			AALBA5B593967P1
POLY_At	YES	(YES)	(YES)		(YES)	5	polygalacturonase At1g48100	Fagus sylvatica L.	Bhaga_12.g170
POLY_At	YES	(YES)	(YES)		(YES)		polygalacturonase At1g48100	Abies alba Mill.	AALBA5B1146907P2			AALBA5B1146907P2
TPS5	YES					/	alpha,alpha-trehalose-phosphate synthase [UDP-forming] 5	Fagus sylvatica L.	Bhaga_4.g1515	7455893	POPTR_011G070900v3
TPS5	YES						alpha,alpha-trehalose-phosphate synthase [UDP-forming] 5	Abies alba Mill.	AALBA5B1088216P1			AALBA5B1088216P1
PHY_B	YES	(YES)	(YES)		(YES)	7	Phytochrome B	Fagus sylvatica L.	Bhaga_11.g3211	7485825	POPTR_010G145900v3
PHY_B	YES	(YES)	(YES)		(YES)		Phytochrome B	Abies alba Mill.	AALBA5B2487568P2			AALBA5B2487568P2
PCH	YES		(YES)			/	Plastocyanin chloroplast	Fagus sylvatica L.	FR774765.1	7485623	POPTR_005G246100v3
PCH	YES		(YES)				Plastocyanin chloroplast	Abies alba Mill.	AALBA5B178333P1			AALBA5B178333P1
CNG5	YES		(YES)		(YES)	6	Probable cyclic nucleotide-gated ion channel 5	Fagus sylvatica L.	Bhaga_6.g3919	7493390	POPTR_018G106100v3
CNG5	YES		(YES)		(YES)		Probable cyclic nucleotide-gated ion channel 5	Abies alba Mill.	AALBA5B369743P1			AALBA5B369743P1
PEC_40	YES				(YES)	1	Probable pectinesterase inhibitor 40-like	Fagus sylvatica L.	JX406452	18100264	POPTR_006G134700v3
PEC_40	YES				(YES)		Probable pectinesterase inhibitor 40-like	Abies alba Mill.	AALBA5B026088P1			AALBA5B026088P1
PRO_A7	YES		(YES)			5	Proteasome subunit alpha type-7	Fagus sylvatica L.	OU015763.1	7470397	POPTR_004G174200v3
PRO_A7	YES		(YES)				Proteasome subunit alpha type-7	Abies alba Mill.	AALBA5B925807P1			AALBA5B925807P1
BIPP2C1	(YES)		(YES)			2	protein phosphatase 2C BIPP2C1	Fagus sylvatica L.	Bhaga_7.g590	7467562	POPTR_008G059200v3
BIPP2C1	(YES)		(YES)				protein phosphatase 2C BIPP2C1	Abies alba Mill.	AALBA5B718403P1			AALBA5B718403P1
RuBisCO_Act	YES	(YES)	(YES)			3	Ribulose bisphosphate carboxylase/oxygenase activase, chloroplastic	Fagus sylvatica L.	Bhaga_7.g2056	7458129	POPTR_010G200500v3
RuBisCO_Act	YES	(YES)	(YES)				Ribulose bisphosphate carboxylase/oxygenase activase, chloroplastic	Abies alba Mill.	AALBA5B5623768P1			AALBA5B5623768P1
RuBisCO_Act	YES	(YES)	(YES)				Ribulose bisphosphate carboxylase/oxygenase activase, chloroplastic	Pinus pinaster Aiton.	AL749921.1			AL749921.1
RuBisCO_beta	YES	(YES)	(YES)			7	RuBisCO large subunit-binding protein subunit beta, chloroplastic	Fagus sylvatica L.	Bhaga_12.g2053	NC_037294	/
RuBisCO_beta	YES	(YES)	(YES)				RuBisCO large subunit-binding protein subunit beta, chloroplastic	Abies alba Mill.	AALBA5B3424768P1			AALBA5B3424768P1
SAMD	YES			(YES)	(YES)	1	S-adenosyl methionine decarboxylase proenzyme	Fagus sylvatica L.	Bhaga_12.g580	18107431	POPTR_017G108800v3
SAMD	YES			(YES)	(YES)		S-adenosyl methionine decarboxylase proenzyme	Abies alba Mill.	AALBA5B047636P1			AALBA5B047636P1
SAHH	YES	(YES)	(YES)		(YES)	7	S-adenosyl-l-homocysteine hydrolase	Fagus sylvatica L.	OU015765.1	/	/
SAHH	YES	(YES)	(YES)		(YES)		S-adenosyl-l-homocysteine hydrolase	Pinus pinaster Aiton.	HE574555.1			HE574555.1
SKP_1B	YES	(YES)	(YES)		(YES)	5	Skp1-like protein 1B	Fagus sylvatica L.	Bhaga_3.g1116	7494241	POPTR_009G135800v3
SKP_1B	YES	(YES)	(YES)		(YES)		Skp1-like protein 1B	Abies alba Mill.	AALBA5B005163P1			AALBA5B005163P1
SBT1.8	YES		(YES)			5	subtilisin-like protease SBT1.8	Fagus sylvatica L.	Bhaga_2.g962	18100328	POPTR_006G141200v3
SBT1.8	YES		(YES)				subtilisin-like protease SBT1.8	Abies alba Mill.	AALBA5B6432008P2			AALBA5B6432008P2
CCT3	YES	(YES)				4	T-complex protein 1 subunit gamma	Fagus sylvatica L.	Bhaga_8.g2396	7472582	POPTR_004G133800v3
CCT3	YES	(YES)					T-complex protein 1 subunit gamma	Abies alba Mill.	AALBA5B458684P1			AALBA5B458684P1
T2MET	YES					4	Type 2 metallothionein	Fagus sylvatica L.	JX406493.1	18094380	POPTR_001G040200v3
T2MET	YES						Type 2 metallothionein	Abies alba Mill.	AALBA5B714284P1			AALBA5B714284P1
UDP_6	YES	(YES)			(YES)	7	UDP-glucose 6-dehydrogenase	Fagus sylvatica L.	OU015772.1	7460723	POPTR_008G094300v3
UDP_6	YES	(YES)			(YES)		UDP-glucose 6-dehydrogenase	Abies alba Mill.	AALBA5B519457P1			AALBA5B519457P1
UDP_6	YES	(YES)			(YES)		UDP-glucose 6-dehydrogenase	Pinus pinaster Aiton.	BX682793.1			AALBA5B519457P1
XTH23	YES		(YES)		(YES)	6	Xyloglucan endotransglucosylase hydrolase protein 23	Fagus sylvatica L.	Bhaga_6.g3654	7488987	POPTR_018G095100v3
XTH23	YES		(YES)		(YES)		Xyloglucan endotransglucosylase hydrolase protein 23	Abies alba Mill.	AALBA5B1149080P1			AALBA5B1149080P1
ACD52		YES		YES	YES	3	protochlorophyllide-dependent translocon component 52	Fagus sylvatica L.	Bhaga_10.g101	7474654	POPTR_013G055100v3
ACD52		YES		YES	YES		protochlorophyllide-dependent translocon component 52	Quercus robur L.	Qrob_P0356540.2	7474654	POPTR_013G055100v3
ACD52		YES		YES	YES		protochlorophyllide-dependent translocon component 52	Abies alba Mill.	AALBA5B115089P1			AALBA5B115089P1
AOS1	(YES)	YES	(YES)	YES	YES	5	ALLENE OXIDE SYNTHASE 1 (AOS)	Fagus sylvatica L.	Bhaga_4.g3763	7480605	POPTR_004G149000v3
AOS1	(YES)	YES	(YES)	YES	YES		ALLENE OXIDE SYNTHASE 1 (AOS)	Quercus robur L.	Target_109	7480605	POPTR_004G149000v3
AOS1	(YES)	YES	(YES)	YES	YES		ALLENE OXIDE SYNTHASE 1 (AOS)	Abies alba Mill.	AALBA5B728970P1			AALBA5B728970P1
AOS1	(YES)	YES	(YES)	YES	YES		ALLENE OXIDE SYNTHASE 1 (AOS)	Pinus pinaster Aiton	AL750722.1			AALBA5B728970P1
AMT1	(YES)	YES	(YES)	YES	YES	3	AMMONIUM TRANSPORTER 1;1 (AMT1;1)	Fagus sylvatica L.	Bhaga_12.g1489	7494760	POPTR_008G173800v3
AMT1	(YES)	YES	(YES)	YES	YES		AMMONIUM TRANSPORTER 1;1 (AMT1;1)	Quercus robur L.	Qrob_P0379720.2	7494760	POPTR_008G173800v3
AMT1	(YES)	YES	(YES)	YES	YES		AMMONIUM TRANSPORTER 1;1 (AMT1;1)	Abies alba Mill.	AALBA5B850618P1			AALBA5B850618P1
AMT1	(YES)	YES	(YES)	YES	YES		AMMONIUM TRANSPORTER 1;1 (AMT1;1)	Pinus pinaster Aiton	KC807907.1			AALBA5B850618P1
PIP1E	(YES)	YES		YES	YES	2	Aquaporin PIP1-4 (PIP1E)	Fagus sylvatica L.	Bhaga_2.g5743	7466057	POPTR_016G113300v3
PIP1E	(YES)	YES		YES	YES		Aquaporin PIP1-4 (PIP1E)	Quercus robur L.	Qrob_P0348530.2	7466057	POPTR_016G113300v3
PIP1E	(YES)	YES		YES	YES		Aquaporin PIP1-4 (PIP1E)	Abies alba Mill.	AALBA5B1234766P1			AALBA5B1234766P1
ATPD	(YES)	YES	(YES)	YES	YES	4	ATP SYNTHASE DELTA-SUBUNIT GENE (ATPD)	Fagus sylvatica L.	Bhaga_4.g1273	18104499	POPTR_013G117000v3
ATPD	(YES)	YES	(YES)	YES	YES		ATP SYNTHASE DELTA-SUBUNIT GENE (ATPD)	Quercus robur L.	Target 112	18104499	POPTR_013G117000v3
ATPD	(YES)	YES	(YES)	YES	YES		ATP SYNTHASE DELTA-SUBUNIT GENE (ATPD)	Abies alba Mill.	AALBA5B429530P1			AALBA5B429530P1
ARF18	(YES)	YES	(YES)	YES	YES	3	Auxin responsive factor 18 (ARF18)	Fagus sylvatica L.	Bhaga_11.g968	18100187	POPTR_006G127500v3
ARF18	(YES)	YES	(YES)	YES	YES		Auxin responsive factor 18 (ARF18)	Quercus robur L.	Qrob_P0438850.2	18100187	POPTR_006G127500v3
ARF18	(YES)	YES	(YES)	YES	YES		Auxin responsive factor 18 (ARF18)	Abies alba Mill.	AALBA5B3215228P1			AALBA5B3215228P1
BMY3	(YES)	YES	(YES)	YES	YES	5	BETA-AMYLASE 3 (BMY3)	Fagus sylvatica L.	Bhaga_4.g1251	18096911	POPTR_003G085500v3
BMY3	(YES)	YES	(YES)	YES	YES		BETA-AMYLASE 3 (BMY3)	Quercus robur L.	Qrob_P0159700.2	18096911	POPTR_003G085500v3
BMY3	(YES)	YES	(YES)	YES	YES		BETA-AMYLASE 3 (BMY3)	Abies alba Mill.	AALBA5B3010088P2			AALBA5B3010088P2
CNX1	(YES)	YES		YES	YES	3	CALNEXIN 1 (CNX1)	Fagus sylvatica L.	Bhaga_12.g2101	7456666	POPTR_015G109200v3
CNX1	(YES)	YES		YES	YES		CALNEXIN 1 (CNX1)	Quercus robur L.	Target151	7456666	POPTR_015G109200v3
CNX1	(YES)	YES		YES	YES		CALNEXIN 1 (CNX1)	Abies alba Mill.	AALBA5B1062610P1			AALBA5B1062610P1
CAT1	(YES)	YES	(YES)	YES	YES	4	CATALASE 1 (CAT1)	Fagus sylvatica L.	Bhaga_4.g4225	7496858	POPTR_002G009800v3
CAT1	(YES)	YES	(YES)	YES	YES		CATALASE 1 (CAT1)	Quercus robur L.	Target_147	7496858	POPTR_002G009800v3
CAT1	(YES)	YES	(YES)	YES	YES		CATALASE 1 (CAT1)	Abies alba Mill.	AALBA5B215283P1			AALBA5B215283P1
CAT1	(YES)	YES	(YES)	YES	YES		CATALASE 1 (CAT1)	Pinus pinea L.	AJ299450.1			AALBA5B215283P1
CRY_1	(YES)	YES	(YES)	YES	YES	6	CRYPTOCHROME 1 (CRY1)	Fagus sylvatica L.	Bhaga_12.g1219	7486597	POPTR_005G164700v3
CRY_1	(YES)	YES	(YES)	YES	YES		CRYPTOCHROME 1 (CRY1)	Quercus robur L.	Qrob_P0391780.2	7486597	POPTR_005G164700v3
CRY_1	(YES)	YES	(YES)	YES	YES		CRYPTOCHROME 1 (CRY1)	Abies alba Mill.	AALBA5B709713P1			AALBA5B709713P1
CRY_1	(YES)	YES	(YES)	YES	YES		CRYPTOCHROME 1 (CRY1)	Pinus pinaster	JQ970323.1			AALBA5B709713P1
CYP94	(YES)	YES	(YES)	YES	YES	4	CYTOCHROME P450, FAMILY 94, SUBFAMILY C, POLYPEPTIDE 1 (CYP94C1)	Fagus sylvatica L.	Bhaga_10.g798	18097954	POPTR_004G185300v3
CYP94	(YES)	YES	(YES)	YES	YES		CYTOCHROME P450, FAMILY 94, SUBFAMILY C, POLYPEPTIDE 1 (CYP94C1)	Quercus robur L.	Qrob_P0649520.2	18097954	POPTR_004G185300v3
CYP94	(YES)	YES	(YES)	YES	YES		CYTOCHROME P450, FAMILY 94, SUBFAMILY C, POLYPEPTIDE 1 (CYP94C1)	Abies alba Mill.	AALBA5B2019945P2			AALBA5B2019945P2
DRT111		YES		YES	YES	3	DNA-DAMAGE-REPAIR/TOLERATION PROTEIN 111 (DRT111)	Fagus sylvatica L.	Bhaga_7.g2961	7467054	POPTR_001G086500v3
DRT111		YES		YES	YES		DNA-DAMAGE-REPAIR/TOLERATION PROTEIN 111 (DRT111)	Quercus robur L.	Qrob_P0061790.2	7467054	POPTR_001G086500v3
DRT111		YES		YES	YES		DNA-DAMAGE-REPAIR/TOLERATION PROTEIN 111 (DRT111)	Abies alba Mill.	AALBA5B982937P1			AALBA5B982937P1
GOLS1	(YES)	YES		YES	YES	6	GALACTINOL SYNTHASE 1 (GolS1)	Fagus sylvatica L.	Bhaga_11.g3175	7473221	POPTR_008G189400v3
GOLS1	(YES)	YES		YES	YES		GALACTINOL SYNTHASE 1 (GolS1)	Quercus robur L.	Qrob_P0082270.2	7473221	POPTR_008G189400v3
GOLS1	(YES)	YES		YES	YES		GALACTINOL SYNTHASE 1 (GolS1)	Abies alba Mill.	AALBA5B1156918P1			AALBA5B1156918P1
GBSS1	(YES)	YES		YES	YES	8	GRANULE BOUND STARCH SYNTHASE 1 (GBSS1)	Fagus sylvatica L.	Bhaga_9.g3134	7491408	POPTR_001G449500v3
GBSS1	(YES)	YES		YES	YES		GRANULE BOUND STARCH SYNTHASE 1 (GBSS1)	Quercus robur L.	Qrob_P0589160.2	7491408	POPTR_001G449500v3
GBSS1	(YES)	YES		YES	YES		GRANULE BOUND STARCH SYNTHASE 1 (GBSS1)	Abies alba Mill.	AALBA5B0423221P2			AALBA5B0423221P2
GBSS1	(YES)	YES		YES	YES		GRANULE BOUND STARCH SYNTHASE 1 (GBSS1)	Pinus pinaster	BX682765.1			BX682765.1
GBSS2	(YES)	YES		YES	YES		GRANULE-BOUND STARCH SYNTHASE 2 (GBSS2)	Fagus sylvatica L.	Bhaga_8.g4479	7495978	POPTR_017G084100v3
GBSS2	(YES)	YES		YES	YES		GRANULE-BOUND STARCH SYNTHASE 2 (GBSS2)	Quercus robur L.	Qrob_P0007320.2	7495978	POPTR_017G084100v3
GBSS2	(YES)	YES		YES	YES		GRANULE-BOUND STARCH SYNTHASE 2 (GBSS2)	Abies alba Mill.	AALBA5B928530P1			AALBA5B928530P1
AGB1		YES		YES	YES	3	Guanine nucleotide-binding protein subunit beta-2 (AGB1)	Fagus sylvatica L.	Bhaga_3.g1617.2	/	XM_002313016
AGB1		YES		YES	YES		Guanine nucleotide-binding protein subunit beta-2 (AGB1)	Quercus robur L.	Qrob_P0589760.2	/	XM_002313016
AGB1		YES		YES	YES		Guanine nucleotide-binding protein subunit beta-2 (AGB1)	Abies alba Mill.	AALBA5B549697P1			AALBA5B549697P1
HEMA1		YES	(YES)	YES	YES	9	Glutamyl-tRNA reductase 1	Fagus sylvatica L.	Bhaga_11.g2644	/	XM_002301069.4
HEMA1		YES	(YES)	YES	YES		Glutamyl-tRNA reductase 1	Quercus robur L.	Target 105	/	XM_002301069.4
HEMA1		YES	(YES)	YES	YES		Glutamyl-tRNA reductase 1	Abies alba Mill.	AALBA5B1157173P1			AALBA5B1157173P1
EP3		YES		YES	YES	4	Endochitinase EP3-like (EP3)	Fagus sylvatica L.	Bhaga_5.g2387	18108499	POPTR_019G093900v3
EP3		YES		YES	YES		Endochitinase EP3-like (EP3)	Quercus robur L.	Qrob_P0040730.2	18108499	POPTR_019G093900v3
EP3		YES		YES	YES		Endochitinase EP3-like (EP3)	Abies alba Mill.	AALBA5B5210012P1			AALBA5B5210012P1
GRXS17	(YES)	YES		YES	YES	6	MONOTHIOL GLUTAREDOXIN 17 (GRXS17)	Fagus sylvatica L.	Bhaga_7.g3878	18103012	POPTR_011G051400v3
GRXS17	(YES)	YES		YES	YES		MONOTHIOL GLUTAREDOXIN 17 (GRXS17)	Quercus robur L.	Qrob_P0584630.2	18103012	POPTR_011G051400v3
GRXS17	(YES)	YES		YES	YES		MONOTHIOL GLUTAREDOXIN 17 (GRXS17)	Abies alba Mill.	AALBA5B823353P1			AALBA5B823353P1
ATS11		YES	(YES)	YES	YES	6	26S proteasome non-ATPase regulatory subunit 11 (ATS11)	Fagus sylvatica L.	Bhaga_12.g3175	7485244	POPTR_006G184600v3
ATS11		YES	(YES)	YES	YES		26S proteasome non-ATPase regulatory subunit 11 (ATS11)	Quercus robur L.	Target_116	7485244	POPTR_006G184600v3
ATS11		YES	(YES)	YES	YES		26S proteasome non-ATPase regulatory subunit 11 (ATS11)	Abies alba Mill.	AALBA5B906259P1			AALBA5B906259P1
PAP		YES	(YES)	YES	YES	5	Papain family cysteine protease (RD19A)	Fagus sylvatica L.	Bhaga_3.g1456	7461242	POPTR_004G160300v3
PAP		YES	(YES)	YES	YES		Papain family cysteine protease (RD19A)	Quercus robur L.	Qrob_P0125800.2	7461242	POPTR_004G160300v3
PAP		YES	(YES)	YES	YES		Papain family cysteine protease (RD19A)	Abies alba Mill.	AALBA5B359296P1			AALBA5B359296P1
NPH3		YES		YES	YES	7	Phototropic-responsive NPH3 family protein (BTB/POZ domain-containing protein At1g67900)	Fagus sylvatica L.	Bhaga_12.g2690	7469043	POPTR_008G186100v3
NPH3		YES		YES	YES		Phototropic-responsive NPH3 family protein (BTB/POZ domain-containing protein At1g67900)	Quercus robur L.	Qrob_P0746930.2	7469043	POPTR_008G186100v3
NPH3		YES		YES	YES		Phototropic-responsive NPH3 family protein (BTB/POZ domain-containing protein At1g67900)	Abies alba Mill.	AALBA5B0022344P1			AALBA5B0022344P1
PAD4	(YES)	YES		YES	YES	5	PHYTOALEXIN DEFICIENT 4 (lipase-like PAD4)	Fagus sylvatica L.	Bhaga_8.g2051	18100928	POPTR_007G100600v3
PAD4	(YES)	YES		YES	YES		PHYTOALEXIN DEFICIENT 4 (lipase-like PAD4)	Quercus robur L.	Qrob_P0189040.2	18100928	POPTR_007G100600v3
PAD4	(YES)	YES		YES	YES		PHYTOALEXIN DEFICIENT 4 (lipase-like PAD4)	Abies alba Mill.	AALBA5B0010956P1			AALBA5B0010956P1
PDE334		YES	(YES)	YES	YES	6	PIGMENT DEFECTIVE 334 (PDE334) - (ATP synthase subunit b')	Fagus sylvatica L.	Bhaga_4.g2705	7465390	POPTR_018G026500v3
PDE334		YES	(YES)	YES	YES		PIGMENT DEFECTIVE 334 (PDE334) - (ATP synthase subunit b')	Quercus robur L.	Qrob_P0441850.2	7465390	POPTR_018G026500v3
PDE334		YES	(YES)	YES	YES		PIGMENT DEFECTIVE 334 (PDE334) - (ATP synthase subunit b')	Abies alba Mill.	AALBA5B226338P1			AALBA5B226338P1
PIRL3	(YES)	YES	(YES)	YES	YES	9	PLANT INTRACELLULAR RAS GROUP-RELATED LRR 3 (PIRL3)	Quercus robur L.	Qrob_P0237310.2	7492378	POPTR_010G046500v3
PIRL3	(YES)	YES	(YES)	YES	YES		PLANT INTRACELLULAR RAS GROUP-RELATED LRR 3 (PIRL3)	Abies alba Mill.	AALBA5B412280P1			AALBA5B412280P1
PPH2_CG1		YES	(YES)	YES	YES	10	PROTEIN PHOSPHATASE 2C G GROUP 1 (PP2CG1) - PP2C27	Fagus sylvatica L.	Bhaga_3.g831	18099878	POPTR_006G059600v3
PPH2_CG1		YES	(YES)	YES	YES		PROTEIN PHOSPHATASE 2C G GROUP 1 (PP2CG1) - PP2C27	Quercus robur L.	Qrob_P0121980.2	18099878	POPTR_006G059600v3
PPH2_CG1		YES	(YES)	YES	YES		PROTEIN PHOSPHATASE 2C G GROUP 1 (PP2CG1) - PP2C27	Abies alba Mill.	AALBA5B4596679P1			AALBA5B4596679P1
PDC2	(YES)	YES		YES	YES	4	PYRUVATE DECARBOXYLASE-2 (PDC2)	Fagus sylvatica L.	Bhaga_2.g5854	7460369	POPTR_016G120100v3
PDC2	(YES)	YES		YES	YES		PYRUVATE DECARBOXYLASE-2 (PDC2)	Quercus robur L.	Target_34	7460369	POPTR_016G120100v3
PDC2	(YES)	YES		YES	YES		PYRUVATE DECARBOXYLASE-2 (PDC2)	Abies alba Mill.	AALBA5B1084768P1			AALBA5B1084768P1
RAV2	(YES)	YES	(YES)	YES	YES	3	RELATED TO ABI3/VP1 2 (RAV2) - AP2/ERF and B3 domain-containing transcription factor RAV1-like	Fagus sylvatica L.	Bhaga_11.g552	7483931	POPTR_008G117100v3
RAV2	(YES)	YES	(YES)	YES	YES		RELATED TO ABI3/VP1 2 (RAV2) - AP2/ERF and B3 domain-containing transcription factor RAV1-like	Quercus robur L.	Qrob_P0611760.2	7483931	POPTR_008G117100v3
RAV2	(YES)	YES	(YES)	YES	YES		RELATED TO ABI3/VP1 2 (RAV2) - AP2/ERF and B3 domain-containing transcription factor RAV1-like	Abies alba Mill.	AALBA5B487647P1			AALBA5B487647P1
RD22	(YES)	YES		YES	YES	8	RESPONSIVE TO DESSICATION 22 (RD22) - BURP domain protein RD22	Fagus sylvatica L.	Bhaga_11.g2354	7462948	POPTR_018G036700v3
RD22	(YES)	YES		YES	YES		RESPONSIVE TO DESSICATION 22 (RD22) - BURP domain protein RD22	Quercus robur L.	Qrob_P0044810.2	7462948	POPTR_018G036700v3
RD22	(YES)	YES		YES	YES		RESPONSIVE TO DESSICATION 22 (RD22) - BURP domain protein RD22	Abies alba Mill.	AALBA5B380663P1			AALBA5B380663P1
SHD	(YES)	YES		YES	YES	3	SHEPHERD (SHD) - Endoplasmin homolog	Fagus sylvatica L.	Bhaga_4.g4086	7484925	POPTR_005G241100v3
SHD	(YES)	YES		YES	YES		SHEPHERD (SHD) - Endoplasmin homolog	Quercus robur L.	Qrob_P0676300.2	7484925	POPTR_005G241100v3
SHD	(YES)	YES		YES	YES		SHEPHERD (SHD) - Endoplasmin homolog	Abies alba Mill.	AALBA5B960057P1			AALBA5B960057P1
SHN1	(YES)	YES		YES	YES	7	SHINE 1 (SHN1) - Ethylene-responsive transcription factor WIN1	Fagus sylvatica L.	Bhaga_6.g4232	7470102	POPTR_018G131400v3
SHN1	(YES)	YES		YES	YES		SHINE 1 (SHN1) - Ethylene-responsive transcription factor WIN1	Quercus robur L.	Qrob_P0032516.2	7470102	POPTR_018G131400v3
SHN1	(YES)	YES		YES	YES		SHINE 1 (SHN1) - Ethylene-responsive transcription factor WIN1	Abies alba Mill.	AALBA5B8867334P1			AALBA5B8867334P1
TET8	(YES)	YES		YES	YES	6	TETRASPANIN8 (TET8)	Fagus sylvatica L.	Bhaga_6.g3794	7485276	POPTR_006G177900v3
TET8	(YES)	YES		YES	YES		TETRASPANIN8 (TET8)	Quercus robur L.	Qrob_P0201632.2	7485276	POPTR_006G177900v3
TET8	(YES)	YES		YES	YES		TETRASPANIN8 (TET8)	Abies alba Mill.	AALBA5B529871P1			AALBA5B529871P1
XTH9	(YES)	YES	(YES)	YES	YES	5	XYLOGLUCAN ENDOTRANSGLUCOSYLASE/HYDROLASE 9 (XTH9)	Fagus sylvatica L.	Bhaga_9.g1666	7464712	POPTR_013G152400v3
XTH9	(YES)	YES	(YES)	YES	YES		XYLOGLUCAN ENDOTRANSGLUCOSYLASE/HYDROLASE 9 (XTH9)	Quercus robur L.	Qrob_P0613690.2	7464712	POPTR_013G152400v3
XTH9	(YES)	YES	(YES)	YES	YES		XYLOGLUCAN ENDOTRANSGLUCOSYLASE/HYDROLASE 9 (XTH9)	Abies alba Mill.	AALBA5B954441P1			AALBA5B954441P1
AOS1	YES	YES	YES	YES	YES	14	allene oxide synthase 1, chloroplastic	Fagus sylvatica L.	Bhaga_4.g3763	7462912	POPTR_019G049500v3
AOS1	YES	YES	YES	YES	YES		allene oxide synthase 1, chloroplastic	Quercus pubescens	c124257_g1	7462912	POPTR_019G049500v3
AOS1	YES	YES	YES	YES	YES		allene oxide synthase 1, chloroplastic	Abies alba Mill.	AALBA5B477818P1			AALBA5B477818P1
CSLE6	YES	YES	YES	YES	YES	4	cellulose synthase-like protein E6	Fagus sylvatica L.	Bhaga_11.g3225	7458470	POPTR_006G004300v3
CSLE6	YES	YES	YES	YES	YES		cellulose synthase-like protein E6	Quercus pubescens	c126539_g3	7458470	POPTR_006G004300v3
CSLE6	YES	YES	YES	YES	YES		cellulose synthase-like protein E6	Abies alba Mill.	AALBA5B466865P1			AALBA5B466865P1
CYP87A3	YES	YES	YES	YES	YES	5	cytochrome P450 87A3-like	Fagus sylvatica L.	Bhaga_4.g664	7463863	POPTR_001G270700v3
CYP87A3	YES	YES	YES	YES	YES		cytochrome P450 87A3-like	Quercus pubescens	c122019_g1	7463863	POPTR_001G270700v3
CYP87A3	YES	YES	YES	YES	YES		cytochrome P450 87A3-like	Abies alba Mill.	AALBA5B925127P1			AALBA5B925127P1
SOT15	YES	YES	YES	YES	YES	3	cytosolic sulfotransferase 15-like	Fagus sylvatica L.	Bhaga_2.g1092	112326914	POPTR_003G005200v3
SOT15	YES	YES	YES	YES	YES		cytosolic sulfotransferase 15-like	Quercus pubescens	c119486_g1	112326914	POPTR_003G005200v3
SOT15	YES	YES	YES	YES	YES		cytosolic sulfotransferase 15-like	Abies alba Mill.	AALBA5B613189P1			AALBA5B613189P1
SUMM2	YES	YES	YES	YES	YES	7	disease resistance protein SUMM2-like	Fagus sylvatica L.	Bhaga_5.g3277	112326914	POPTR_003G005200v3
SUMM2	YES	YES	YES	YES	YES		disease resistance protein SUMM2-like	Quercus pubescens	c110070_g1	112326914	POPTR_003G005200v3
SUMM2	YES	YES	YES	YES	YES		disease resistance protein SUMM2-like	Abies alba Mill.	AALBA5B1016691P1			AALBA5B1016691P1
PUB23	YES	YES	YES	YES	YES	4	E3 ubiquitin-protein ligase PUB23-like	Fagus sylvatica L.	Bhaga_11.g2399	7475137	POPTR_001G216100v3
PUB23	YES	YES	YES	YES	YES		E3 ubiquitin-protein ligase PUB23-like	Quercus pubescens	c116430_g2	7475137	POPTR_001G216100v3
PUB23	YES	YES	YES	YES	YES		E3 ubiquitin-protein ligase PUB23-like	Abies alba Mill.	AALBA5B054975P1			AALBA5B054975P1
ERF4	YES	YES	YES	YES	YES	7	Ethylene-responsive transcription factor 4-like	Fagus sylvatica L.	Bhaga_7.g3797	7462314	POPTR_011G115600v3
ERF4	YES	YES	YES	YES	YES		Ethylene-responsive transcription factor 4-like	Quercus pubescens	c123237_g1	7462314	POPTR_011G115600v3
ERF4	YES	YES	YES	YES	YES		Ethylene-responsive transcription factor 4-like	Abies alba Mill.	AALBA5B547345P1			AALBA5B547345P1
GDSL	YES	YES	YES	YES	YES	9	GDSL esterase/lipase At4g10955-like	Fagus sylvatica L.	Bhaga_3.g4589	7472704	POPTR_001G090500v3
GDSL	YES	YES	YES	YES	YES		GDSL esterase/lipase At4g10955-like	Quercus pubescens	c96486_g1	7472704	POPTR_001G090500v3
GDSL	YES	YES	YES	YES	YES		GDSL esterase/lipase At4g10955-like	Abies alba Mill.	AALBA5B316519P1			AALBA5B316519P1
GPT2	YES	YES	YES	YES	YES	5	glucose-6-phosphate/phosphate translocator 2	Fagus sylvatica L.	Bhaga_6.g2173	7479078	POPTR_004G019900v3
GPT2	YES	YES	YES	YES	YES		glucose-6-phosphate/phosphate translocator 2	Quercus pubescens	c116549_g1	7479078	POPTR_004G019900v3
GPT2	YES	YES	YES	YES	YES		glucose-6-phosphate/phosphate translocator 2	Abies alba Mill.	AALBA5B7798456P1			AALBA5B7798456P1
GLR3.6	YES	YES	YES	YES	YES	9	glutamate receptor 3.6-like	Fagus sylvatica L.	Bhaga_10.g1903	7492132	POPTR_005G102700v3
GLR3.6	YES	YES	YES	YES	YES		glutamate receptor 3.6-like	Quercus pubescens	c101229_g1	7492132	POPTR_005G102700v3
GLR3.6	YES	YES	YES	YES	YES		glutamate receptor 3.6-like	Abies alba Mill.	AALBA5B207424P1			AALBA5B207424P1
HSC80	YES	YES	YES	YES	YES	4	heat shock cognate protein 80	Fagus sylvatica L.	Bhaga_5.g5243	7463634	POPTR_006G002800v3
HSC80	YES	YES	YES	YES	YES		heat shock cognate protein 80	Quercus pubescens	c111194_g1	7463634	POPTR_006G002800v3
HSC80	YES	YES	YES	YES	YES		heat shock cognate protein 80	Abies alba Mill.	AALBA5B110950P1			AALBA5B110950P1
LINS2	YES	YES	YES	YES	YES	3	linamarin synthase 2-like	Fagus sylvatica L.	Bhaga_8.g446	7455199	POPTR_005G073800v3
LINS2	YES	YES	YES	YES	YES		linamarin synthase 2-like	Quercus pubescens	c126403_g1	7455199	POPTR_005G073800v3
LINS2	YES	YES	YES	YES	YES		linamarin synthase 2-like	Abies alba Mill.	AALBA5B349572P1			AALBA5B349572P1
MRH1	YES	YES	YES	YES	YES	4	LRR receptor-like serine/threonine-protein kinase At3g47570	Fagus sylvatica L.	Bhaga_4.g3493	7468050	POPTR_006G099100v3
MRH1	YES	YES	YES	YES	YES		LRR receptor-like serine/threonine-protein kinase At3g47570	Quercus pubescens	c125044_g2	7468050	POPTR_006G099100v3
MRH1	YES	YES	YES	YES	YES		LRR receptor-like serine/threonine-protein kinase At3g47570	Abies alba Mill.	AALBA5B1003362P1			AALBA5B1003362P1
NFD4	YES	YES	YES	YES	YES	8	NUCLEAR FUSION DEFECTIVE 4-like	Fagus sylvatica L.	Bhaga_10.g994	112325571	POPTR_T042900v3
NFD4	YES	YES	YES	YES	YES		NUCLEAR FUSION DEFECTIVE 4-like	Quercus pubescens	c362049_g1	112325571	POPTR_T042900v3
NFD4	YES	YES	YES	YES	YES		NUCLEAR FUSION DEFECTIVE 4-like	Abies alba Mill.	AALBA5B1008386P2			AALBA5B1008386P2
EIX2	YES	YES	YES	YES	YES	4	receptor-like protein EIX2	Fagus sylvatica L.	Bhaga_3.g4088	7453798	POPTR_015G024500v3
EIX2	YES	YES	YES	YES	YES		receptor-like protein EIX2	Quercus pubescens	c123366_g2	7453798	POPTR_015G024500v3
EIX2	YES	YES	YES	YES	YES		receptor-like protein EIX2	Abies alba Mill.	AALBA5B540455P1			AALBA5B540455P1
LR10	YES	YES	YES	YES	YES	4	rust resistance kinase Lr10-like	Fagus sylvatica L.	Bhaga_11.g288	112324767	POPTR_017G035400v3
LR10	YES	YES	YES	YES	YES		rust resistance kinase Lr10-like	Quercus pubescens	c111245_g1	112324767	POPTR_017G035400v3
LR10	YES	YES	YES	YES	YES		rust resistance kinase Lr10-like	Abies alba Mill.	AALBA5B8956285P1			AALBA5B8956285P1
PAT24	YES	YES	YES	YES	YES	3	S-acyltransferase 24	Fagus sylvatica L.	Bhaga_6.g4070	18099894	POPTR_006G061800v3
PAT24	YES	YES	YES	YES	YES		S-acyltransferase 24	Quercus pubescens	c125556_g2	18099894	POPTR_006G061800v3
PAT24	YES	YES	YES	YES	YES		S-acyltransferase 24	Abies alba Mill.	AALBA5B1157703P1			AALBA5B1157703P1
SAMS2	YES	YES	YES	YES	YES	5	S-adenosylmethionine synthase 2	Fagus sylvatica L.	Bhaga_12.g153	/	/
SAMS2	YES	YES	YES	YES	YES		S-adenosylmethionine synthase 2	Quercus pubescens	c125776_g2	/	/
SAMS2	YES	YES	YES	YES	YES		S-adenosylmethionine synthase 2	Abies alba Mill.	AALBA5B607542P1			AALBA5B607542P1
SAMS3	YES	YES	YES	YES	YES	5	S-adenosylmethionine synthase 3	Fagus sylvatica L.	OU015770.1:18188740-18189517	7498224	POPTR_0008s09870g
SAMS3	YES	YES	YES	YES	YES		S-adenosylmethionine synthase 3	Quercus pubescens	c114081_g1	7498224	POPTR_0008s09870g
SAMS3	YES	YES	YES	YES	YES		S-adenosylmethionine synthase 3	Abies alba Mill.	AALBA5B607542P1			AALBA5B607542P1
STP13	YES	YES	YES	YES	YES	6	sugar transport protein 13	Fagus sylvatica L.	Bhaga_12.g791	7457864	POPTR_008G151100v3
STP13	YES	YES	YES	YES	YES		sugar transport protein 13	Quercus pubescens	c117131_g1	7457864	POPTR_008G151100v3
STP13	YES	YES	YES	YES	YES		sugar transport protein 13	Abies alba Mill.	AALBA5B688245P1			AALBA5B688245P1
TLP1	YES	YES	YES	YES	YES	8	thaumatin-like protein 1	Fagus sylvatica L.	Bhaga_8.g1560	7470389	POPTR_004G173200v3
TLP1	YES	YES	YES	YES	YES		thaumatin-like protein 1	Quercus pubescens	c124889_g1	7470389	POPTR_004G173200v3
TLP1	YES	YES	YES	YES	YES		thaumatin-like protein 1	Abies alba Mill.	AALBA5B6745222P1			AALBA5B6745222P1
PUB33	YES	YES	YES	YES	YES	4	U-box domain-containing protein 33-like	Fagus sylvatica L.	Bhaga_9.g361	7458052	POPTR_012G084700v3
PUB33	YES	YES	YES	YES	YES		U-box domain-containing protein 33-like	Quercus pubescens	c110045_g1	7458052	POPTR_012G084700v3
PUB33	YES	YES	YES	YES	YES		U-box domain-containing protein 33-like	Abies alba Mill.	AALBA5B678213P1			AALBA5B678213P1
AAA	YES	YES			(YES)	5	AAA-ATPase At3g50940-like	Fagus sylvatica L.	Bhaga_12.g2502	112328625	POPTR_009G119100v3
AAA	YES	YES			(YES)		AAA-ATPase At3g50940-like	Quercus ilex	c130422_g4	112328625	POPTR_009G119100v3
AAA	YES	YES			(YES)		AAA-ATPase At3g50940-like	Abies alba Mill.	AALBA5B817444P1			AALBA5B817444P1
PHO1	YES	YES	(YES)		(YES)	3	acid phosphatase 1-like (phosphate transporter PHO1-like)	Fagus sylvatica L.	Bhaga_6.g2041	7459548	POPTR_002G257700v3
PHO1	YES	YES	(YES)		(YES)		acid phosphatase 1-like (phosphate transporter PHO1-like)	Quercus ilex	c122640_g1	7459548	POPTR_002G257700v3
PHO1	YES	YES	(YES)		(YES)		acid phosphatase 1-like (phosphate transporter PHO1-like)	Abies alba Mill.	AALBA5B476536P1			AALBA5B476536P1
ACA4	YES	YES	(YES)		(YES)	3	alpha carbonic anhydrase 4-like	Fagus sylvatica L.	Bhaga_1.g6569	7468921	POPTR_016G043700v3
ACA4	YES	YES	(YES)		(YES)		alpha carbonic anhydrase 4-like	Quercus ilex	c126413_g2	7468921	POPTR_016G043700v3
ACA4	YES	YES	(YES)		(YES)		alpha carbonic anhydrase 4-like	Abies alba Mill.	AALBA5B8945772P2			AALBA5B8945772P2
RPS2	YES	YES				1	disease resistance protein RPS2	Fagus sylvatica L.	Bhaga_5.g95	112327806	POPTR_001G443700v3
RPS2	YES	YES					disease resistance protein RPS2	Quercus ilex	c127872_g4	112327806	POPTR_001G443700v3
RPS2	YES	YES					disease resistance protein RPS2	Abies alba Mill.	AALBA5B0563851P2			AALBA5B0563851P2
CYP75B1	YES	YES	(YES)		(YES)	4	Flavonoid 3'-monooxygenase/trimethyltridecatetraene synthase-like	Fagus sylvatica L.	Bhaga_6.g2718	7471660	POPTR_003G066800v3
CYP75B1	YES	YES	(YES)		(YES)		Flavonoid 3'-monooxygenase/trimethyltridecatetraene synthase-like	Quercus ilex	c127041_g1	7471660	POPTR_003G066800v3
CYP75B1	YES	YES	(YES)		(YES)		Flavonoid 3'-monooxygenase/trimethyltridecatetraene synthase-like	Abies alba Mill.	AALBA5B478465P1			AALBA5B478465P1
GPD6	YES	YES				4	glycerophosphodiester phosphodiesterase (GDPD6)	Fagus sylvatica L.	Bhaga_12.g3264	18105750	POPTR_015G058400v3
GPD6	YES	YES					glycerophosphodiester phosphodiesterase (GDPD6)	Quercus ilex	c121920_g1	18105750	POPTR_015G058400v3
GPD6	YES	YES					glycerophosphodiester phosphodiesterase (GDPD6)	Abies alba Mill.	AALBA5B1084768P1			AALBA5B1084768P1
ERECTA	YES	YES	(YES)			7	LRR receptor-like serine/threonine-protein kinase ERECTA	Fagus sylvatica L.	Bhaga_2.g5759	18100640	POPTR_006G220100v3
ERECTA	YES	YES	(YES)				LRR receptor-like serine/threonine-protein kinase ERECTA	Quercus ilex	c127335_g5	18100640	POPTR_006G220100v3
ERECTA	YES	YES	(YES)				LRR receptor-like serine/threonine-protein kinase ERECTA	Abies alba Mill.	AALBA5B1003362P1			AALBA5B1003362P1
NUP88	YES	YES	(YES)		(YES)	4	nuclear pore complex protein Nup88	Fagus sylvatica L.	Bhaga 9.g4412	7494488	POPTR_008G067600v3
NUP88	YES	YES	(YES)		(YES)		nuclear pore complex protein Nup88	Quercus ilex	c128892_g2	7494488	POPTR_008G067600v3
NUP88	YES	YES	(YES)		(YES)		nuclear pore complex protein Nup88	Abies alba Mill.	AALBA5B189461P1			AALBA5B189461P1
PDR3	YES	YES				8	pleiotropic drug resistance protein 3-like	Fagus sylvatica L.	Bhaga_12.g152	18102626	POPTR_010G153600v3
PDR3	YES	YES					pleiotropic drug resistance protein 3-like	Quercus ilex	c126799_g3	18102626	POPTR_010G153600v3
PDR3	YES	YES					pleiotropic drug resistance protein 3-like	Abies alba Mill.	AALBA5B1140178P1			AALBA5B1140178P1
ACC_alpha			(YES)		(YES)	5	acetyl-coenzyme A carboxylase carboxyl transferase subunit alpha	Fagus sylvatica L.	Bhaga_10.g4412	7487293	POPTR_006G095800v3
ACC_alpha			(YES)		(YES)		acetyl-coenzyme A carboxylase carboxyl transferase subunit alpha	Abies alba Mill.	AALBA5B308252P1			AALBA5B308252P1
ADP_RIB	YES	(YES)		YES	YES	9	ADP-ribosylation factor 1-like	Fagus sylvatica L.	Bhaga_8.g4043	112325621	POPTR_T057800v3
ADP_RIB	YES	(YES)		YES	YES		ADP-ribosylation factor 1-like	Quercus robur L.	Qrob_P0392820.2	112325621	POPTR_T057800v3
ADP_RIB	YES	(YES)		YES	YES		ADP-ribosylation factor 1-like	Abies alba Mill.	AALBA5B1136498P1			AALBA5B1136498P1
PGT4		YES		YES	YES	6	Plastidic glucose transporter 4	Fagus sylvatica L.	Bhaga_2.g3946	7478375	POPTR_003G058900v3
PGT4		YES		YES	YES		Plastidic glucose transporter 4	Abies alba Mill.	AALBA5B451256P1			AALBA5B451256P1
CLP3		YES	(YES)			9	ATP-dependent Clp protease proteolytic subunit-related protein 3	Fagus sylvatica L.	Bhaga_1.g979	4929698	Poptr_cp048
CLP3		YES	(YES)				ATP-dependent Clp protease proteolytic subunit-related protein 3	Abies alba Mill.	AALBA5B438783P1			AALBA5B438783P1
CLPR1	YES			YES	YES	9	ATP-dependent Clp protease proteolytic subunit-related protein 1, chloroplastic-like	Fagus sylvatica L.	Bhaga_7.g1649	7469631	POPTR_009G089300v3
CLPR1	YES			YES	YES		ATP-dependent Clp protease proteolytic subunit-related protein 1, chloroplastic-like	Quercus robur L.	Qrob_P0028550.2	7469631	POPTR_009G089300v3
CLPR1	YES			YES	YES		ATP-dependent Clp protease proteolytic subunit-related protein 1, chloroplastic-like	Abies alba Mill.	AALBA5B116453P1			AALBA5B116453P1
IRX7	YES	YES				4	glucuronoxylan glucuronosyltransferase IRX7	Fagus sylvatica L.	Bhaga_10.g652	7463315	POPTR_009G006500v3
IRX7	YES	YES					glucuronoxylan glucuronosyltransferase IRX7	Quercus robur L.	Qrob_P0656420.2	7463315	POPTR_009G006500v3
IRX7	YES	YES					glucuronoxylan glucuronosyltransferase IRX7	Abies alba Mill.	AALBA5B581930P1			AALBA5B581930P1
PP2A_2	YES	YES	(YES)			2	serine/threonine-protein phosphatase PP2A-2 catalytic subunit	Fagus sylvatica L.	Bhaga_10.g945	7455625	POPTR_006G196100v3
PP2A_2	YES	YES	(YES)				serine/threonine-protein phosphatase PP2A-2 catalytic subunit	Quercus robur L.	Qrob_P0070230.2	7455625	POPTR_006G196100v3
PP2A_2	YES	YES	(YES)				serine/threonine-protein phosphatase PP2A-2 catalytic subunit	Abies alba Mill.	AALBA5B1139309P1			AALBA5B1139309P1
CHEM		(YES)	(YES)	YES	YES	3	chloroplast envelope quinone oxidoreductase homolog	Fagus sylvatica L.	Bhaga_6.g1970	18107888	POPTR_018G150000v3
CHEM		(YES)	(YES)	YES	YES		chloroplast envelope quinone oxidoreductase homolog	Abies alba Mill.	AALBA5B436707P1			AALBA5B436707P1
CNG_17	YES	YES			(YES)	5	cyclic nucleotide-gated ion channel 17	Fagus sylvatica L.	OU015766.1:33743519-33744251	7489824	POPTR_012G002200v3
CNG_17	YES	YES			(YES)		cyclic nucleotide-gated ion channel 17	Quercus robur L.	Qrob_P0375480.2	7489824	POPTR_012G002200v3
CNG_17	YES	YES			(YES)		cyclic nucleotide-gated ion channel 17	Abies alba Mill.	AALBA5B036100P1			AALBA5B036100P1
EF_Tu	YES	YES	(YES)			5	elongation factor Tu, mitochondrial-like	Fagus sylvatica L.	Bhaga_11.g3693	7457990	POPTR_014G138100v3
EF_Tu	YES	YES	(YES)				elongation factor Tu, mitochondrial-like	Quercus robur L.	Qrob_P0768180.2	7457990	POPTR_014G138100v3
EF_Tu	YES	YES	(YES)				elongation factor Tu, mitochondrial-like	Abies alba Mill.	AALBA5B084938P1			AALBA5B084938P1
SNX2A	YES	YES				/	Encodes sorting nexin 2A	Fagus sylvatica L.	Bhaga_9.g4536	7498144	POPTR_019G124200v3
SNX2A	YES	YES					Encodes sorting nexin 2A	Quercus robur L.	Qrob_P0004190.2	7498144	POPTR_019G124200v3
SNX2A	YES	YES					Encodes sorting nexin 2A	Abies alba Mill.	AALBA5B1151399P1			AALBA5B1151399P1
elF_E		YES	(YES)	YES	YES	6	Eukaryotic translation initiation factor 3 subunit E-like (eIF-E)	Fagus sylvatica L.	Bhaga_1.g6570	7473602	POPTR_006G047600v3
elF_E		YES	(YES)	YES	YES		Eukaryotic translation initiation factor 3 subunit E-like (eIF-E)	Quercus robur L.	Qrob_P0180310.2	7473602	POPTR_006G047600v3
elF_E		YES	(YES)	YES	YES		Eukaryotic translation initiation factor 3 subunit E-like (eIF-E)	Abies alba Mill.	AALBA5B772803P1			AALBA5B772803P1
FMO1	YES	YES	(YES)			4	flavin-containing monooxygenase 1	Fagus sylvatica L.	Bhaga_6.g4988	7456208	POPTR_001G335900v3
FMO1	YES	YES	(YES)				flavin-containing monooxygenase 1	Quercus robur L.	Qrob_P0638570.2	7456208	POPTR_001G335900v3
FMO1	YES	YES	(YES)				flavin-containing monooxygenase 1	Abies alba Mill.	AALBA5B681573P2			AALBA5B681573P2
FB_ALDO6	YES	(YES)		YES	YES	6	Fructose-bisphosphate aldolase 6	Fagus sylvatica L.	Bhaga_2.g5236	/	/
FB_ALDO6	YES	(YES)		YES	YES		Fructose-bisphosphate aldolase 6	Quercus robur L.	PITA_41289	/	/
FB_ALDO6	YES	(YES)		YES	YES		Fructose-bisphosphate aldolase 6	Abies alba Mill.	AALBA5B006737P1			AALBA5B006737P1
SAR1A	YES		(YES)	YES	YES	6	GTP-binding protein SAR1A	Fagus sylvatica L.	Bhaga_12.g274	7485916	POPTR_008G107800v3
SAR1A	YES		(YES)	YES	YES		GTP-binding protein SAR1A	Quercus robur L.	Qrob_P0184380.2	7485916	POPTR_008G107800v3
SAR1A	YES		(YES)	YES	YES		GTP-binding protein SAR1A	Abies alba Mill.	AALBA5B785196P1			AALBA5B785196P1
SUVR5	YES	YES				3	histone-lysine N-methyltransferase (SUVR5)	Fagus sylvatica L.	Bhaga_8.g715	18097915	POPTR_004G178400v3
SUVR5	YES	YES					histone-lysine N-methyltransferase (SUVR5)	Quercus robur L.	Qrob_P0361590.2	18097915	POPTR_004G178400v3
SUVR5	YES	YES					histone-lysine N-methyltransferase (SUVR5)	Abies alba Mill.	AALBA5B855851P1			AALBA5B855851P1
BEL1	(YES)	YES		YES	YES	5	BEL1-like homeodomain protein 1	Fagus sylvatica L.	Bhaga_2.g5631	7488090	POPTR_016G069700v3
BEL1	(YES)	YES		YES	YES		BEL1-like homeodomain protein 1	Abies alba Mill.	AALBA5B580740P1			AALBA5B580740P1
SIP4	(YES)	YES	(YES)	YES	YES	2	soluble inorganic pyrophosphatase 4	Fagus sylvatica L.	Bhaga_10.g2581	7469093	POPTR_008G196800v3
SIP4	(YES)	YES	(YES)	YES	YES		soluble inorganic pyrophosphatase 4	Quercus robur L.	Qrob_P0483390.2	7469093	POPTR_008G196800v3
SIP4	(YES)	YES	(YES)	YES	YES		soluble inorganic pyrophosphatase 4	Abies alba Mill.	AALBA5B136462P1			AALBA5B136462P1
FKELAt	YES	YES	(YES)		(YES)	7	F-box/kelch-repeat protein At5g15710	Fagus sylvatica L.	Bhaga_6.g827	/	/
FKELAt	YES	YES	(YES)		(YES)		F-box/kelch-repeat protein At5g15710	Quercus robur L.	Qrob_P0123150.2	/	/
FKELAt	YES	YES	(YES)		(YES)		F-box/kelch-repeat protein At5g15710	Abies alba Mill.	AALBA5B117265P1			AALBA5B117265P1
LAC12	YES	YES	(YES)		(YES)	3	Laccase - LAC12	Fagus sylvatica L.	Bhaga_9.g4535	7464613	POPTR_010G183500v3
LAC12	YES	YES	(YES)		(YES)		Laccase - LAC12	Quercus robur L.	Qrob_P0004180.2	7464613	POPTR_010G183500v3
LAC12	YES	YES	(YES)		(YES)		Laccase - LAC12	Abies alba Mill.	JQ445172.1			JQ445172.1
CHLD	YES	(YES)	(YES)	YES	YES	2	magnesium-chelatase subunit ChlD	Fagus sylvatica L.	Bhaga_10.g500	7470229	POPTR_004G053400v3
CHLD	YES	(YES)	(YES)	YES	YES		magnesium-chelatase subunit ChlD	Abies alba Mill.	AALBA5B153745P1			AALBA5B153745P1
CYT1	YES		(YES)	YES	YES	8	Mannose-1-phosphate guanylyltransferase 1-like	Fagus sylvatica L.	Bhaga_10.g2835	7490373	POPTR_010G198800v3
CYT1	YES		(YES)	YES	YES		Mannose-1-phosphate guanylyltransferase 1-like	Quercus robur L.	Qrob_P0481850.2	7490373	POPTR_010G198800v3
CYT1	YES		(YES)	YES	YES		Mannose-1-phosphate guanylyltransferase 1-like	Abies alba Mill.	AALBA5B541925P2			AALBA5B541925P2
Lys_TRNL	YES	YES	(YES)	(YES)	(YES)	5	Lysine--tRNA ligase-like	Fagus sylvatica L.	Bhaga_5.g1780	7488956	POPTR_018G090400v3
Lys_TRNL	YES	YES	(YES)	(YES)	(YES)		Lysine--tRNA ligase-like	Quercus robur L.	Qrob_P0453290.2	7488956	POPTR_018G090400v3
Lys_TRNL	YES	YES	(YES)	(YES)	(YES)		Lysine--tRNA ligase-like	Abies alba Mill.	AALBA5B224063P1			AALBA5B224063P1
MYB26	YES	YES				11	transcription factor MYB26	Fagus sylvatica L.	Bhaga_4.g438	7455384	POPTR_014G111200v3
MYB26	YES	YES					transcription factor MYB26	Quercus robur L.	Qrob_P0728290.2	7455384	POPTR_014G111200v3
MYB26	YES	YES					transcription factor MYB26	Abies alba Mill.	AALBA5B931047P1			AALBA5B931047P1
NADH_1A6	(YES)	YES	YES			3	NADH dehydrogenase (ubiquinone) 1 alpha subcomplex subunit 6	Fagus sylvatica L.	Bhaga_8.g471	7459538	POPTR_002G256000v3
NADH_1A6	(YES)	YES	YES				NADH dehydrogenase (ubiquinone) 1 alpha subcomplex subunit 6	Abies alba Mill.	AALBA5B737336P1			AALBA5B737336P1
OPT7	YES	YES				4	oligopeptide transporter 7	Fagus sylvatica L.	Bhaga_5.g446	7485123	POPTR_001G370100v3
OPT7	YES	YES					oligopeptide transporter 7	Quercus robur L.	Qrob_P0375020.2	7485123	POPTR_001G370100v3
OPT7	YES	YES					oligopeptide transporter 7	Abies alba Mill.	AALBA5B445847P1			AALBA5B445847P1
PANT_beta	YES	YES				6	pantoate-beta-alanine ligase	Fagus sylvatica L.	Bhaga_3.g2200	7488621	POPTR_002G240800v3
PANT_beta	YES	YES					pantoate-beta-alanine ligase	Abies alba Mill.	AALBA5B250445P1			AALBA5B250445P1
PX72	YES	YES	(YES)		(YES)	3	peroxidase 72	Fagus sylvatica L.	Bhaga_8.g1376	7458526	POPTR_004G015300v3
PX72	YES	YES	(YES)		(YES)		peroxidase 72	Quercus robur L.	Qrob_P0719130.2	7458526	POPTR_004G015300v3
PX72	YES	YES	(YES)		(YES)		peroxidase 72	Abies alba Mill.	AALBA5B461035P1			AALBA5B461035P1
QRT3	YES	YES	(YES)		(YES)	4	polygalacturonase QRT3-like	Fagus sylvatica L.	Bhaga_2.g857	/	/
QRT3	YES	YES	(YES)		(YES)		polygalacturonase QRT3-like	Quercus robur L.	Qrob_P0518420.2	/	/
QRT3	YES	YES	(YES)		(YES)		polygalacturonase QRT3-like	Abies alba Mill.	AALBA5B439557P1			AALBA5B439557P1
PPH2_27		YES	(YES)	YES	YES	5	Protein phosphatase 2C 27	Fagus sylvatica L.	Bhaga_4.g4247	7459225	POPTR_019G054200v3
PPH2_27		YES	(YES)	YES	YES		Protein phosphatase 2C 27	Quercus robur L.	Qrob_P0121980.2	7459225	POPTR_019G054200v3	Qrob_P0121980.2
PPH2_27		YES	(YES)	YES	YES		Protein phosphatase 2C 27	Abies alba Mill.	AALBA5B613319P1			AALBA5B613319P1
PRO_B1	YES		(YES)	YES	YES	9	Proteasome subunit beta type-1-like	Fagus sylvatica L.	Bhaga_9.g2656	7464862	POPTR_014G069800v3
PRO_B1	YES		(YES)	YES	YES		Proteasome subunit beta type-1-like	Quercus robur L.	Qrob_P0561400.2	7464862	POPTR_014G069800v3
PRO_B1	YES		(YES)	YES	YES		Proteasome subunit beta type-1-like	Abies alba Mill.	AALBA5B552002P1			AALBA5B552002P1
PRO_3A	YES		(YES)	YES	YES	2	Proteasome subunit beta type-3A	Fagus sylvatica L.	Bhaga_3.g3439	7487221	POPTR_006G077900v3
PRO_3A	YES		(YES)	YES	YES		Proteasome subunit beta type-3A	Abies alba Mill.	AALBA5B434207P1			AALBA5B434207P1
PRO_5	YES		(YES)	YES	YES	6	Proteasome subunit beta type-5-like	Fagus sylvatica L.	Bhaga_1.g3130	7496649	POPTR_017G071100v3
PRO_5	YES		(YES)	YES	YES		Proteasome subunit beta type-5-like	Abies alba Mill.	AALBA5B577437P1			AALBA5B577437P1
SEC61	YES	YES				7	Protein transport protein sec61	Fagus sylvatica L.	Bhaga_6.g2049	7453947	POPTR_002G143100v3
SEC61	YES	YES					Protein transport protein sec61	Quercus robur L.	Qrob_P0494840.2	7453947	POPTR_002G143100v3
SEC61	YES	YES					Protein transport protein sec61	Abies alba Mill.	AALBA5B846054P1			AALBA5B846054P1
PFP	YES	YES			(YES)	11	pyrophosphate--fructose 6-phosphate 1-phosphotransferase alpha subunit	Fagus sylvatica L.	Bhaga_4.g3200	7495649	POPTR_006G024500v3
PFP	YES	YES			(YES)		pyrophosphate--fructose 6-phosphate 1-phosphotransferase alpha subunit	Quercus robur L.	Qrob_P0632420.2	7495649	POPTR_006G024500v3
PFP	YES	YES			(YES)		pyrophosphate--fructose 6-phosphate 1-phosphotransferase alpha subunit	Abies alba Mill.	AALBA5B345375P1			AALBA5B345375P1
RCF3		YES		YES	YES	16	RNA-binding KH domain-containing protein RCF3	Fagus sylvatica L.	Bhaga_3.g4667	7464536	POPTR_015G011100v3
RCF3		YES		YES	YES		RNA-binding KH domain-containing protein RCF3	Quercus robur L.	Qrob_P0404710.2	7464536	POPTR_015G011100v3
RCF3		YES		YES	YES		RNA-binding KH domain-containing protein RCF3	Abies alba Mill.	AALBA5B866466P1			AALBA5B866466P1
PPH2_A	YES	(YES)	(YES)	YES	YES	10	Serine/threonine-protein phosphatase pp2a-2 catalytic subunit-like	Fagus sylvatica L.	Bhaga_10.g84	7461371	POPTR_003G217900v3
PPH2_A	YES	(YES)	(YES)	YES	YES		Serine/threonine-protein phosphatase pp2a-2 catalytic subunit-like	Quercus robur L.	Qrob_P0070230.2	7461371	POPTR_003G217900v3
PPH2_A	YES	(YES)	(YES)	YES	YES		Serine/threonine-protein phosphatase pp2a-2 catalytic subunit-like	Abies alba Mill.	AALBA5B1139309P1			AALBA5B1139309P1
SRF8	YES	YES	(YES)		(YES)	12	SRF8 (STRUBBELIG-RECEPTOR FAMILY 8)	Fagus sylvatica L.	Bhaga_7.g4510	18097330	POPTR_004G005300v3
SRF8	YES	YES	(YES)		(YES)		SRF8 (STRUBBELIG-RECEPTOR FAMILY 8)	Abies alba Mill.	AALBA5B930341P1			AALBA5B930341P1
ERD6	(YES)	YES	(YES)	YES	YES	8	Sugar transporter ERD6-like 6	Fagus sylvatica L.	Bhaga_4.g3893	7498008	POPTR_010G026500v3
ERD6	(YES)	YES	(YES)	YES	YES		Sugar transporter ERD6-like 6	Abies alba Mill.	AALBA5B643301P1			AALBA5B643301P1
TPR1	YES	YES	(YES)		(YES)	8	tetratricopeptide repeat (TPR)-containing protein 1	Fagus sylvatica L.	Bhaga_6.g3829	7475810	POPTR_019G085200v3
TPR1	YES	YES	(YES)		(YES)		tetratricopeptide repeat (TPR)-containing protein 1	Quercus robur L.	Qrob_P0577200.2	7475810	POPTR_019G085200v3
TPR1	YES	YES	(YES)		(YES)		tetratricopeptide repeat (TPR)-containing protein 1	Abies alba Mill.	AALBA5B1157282P1			AALBA5B1157282P1
RPTS	(YES)	YES	(YES)	YES	YES	8	26S proteasome regulatory subunit 8 homolog A	Fagus sylvatica L.	AJ251819.1:83-1339	7457846	POPTR_008G144100v3
RPTS	(YES)	YES	(YES)	YES	YES		26S proteasome regulatory subunit 8 homolog A	Quercus robur L.	Qrob_P0032330.2	7457846	POPTR_008G144100v3
RPTS	(YES)	YES	(YES)	YES	YES		26S proteasome regulatory subunit 8 homolog A	Pinus nigra	HBDO01000453.1[1..2160]			HBDO01000453.1[1..2160]
ACT1	YES		YES		(YES)	9	Actin-1 (ACT1)	Fagus sylvatica L.	Bhaga_9.g362	/	/
ACT1	YES		YES		(YES)		Actin-1 (ACT1)	Quercus robur L.	Qrob_P0426480.2	/	/
ACT1	YES		YES		(YES)		Actin-1 (ACT1)	Pinus nigra	|HBDO01011116.1|:c1131-364			AALBA5B620763P1
ACT1	YES		YES		(YES)		Actin-1 (ACT1)	Abies alba Mill.	AALBA5B620763P1			AALBA5B620763P1
EF1A	YES		(YES)		(YES)	11	Elongation factor 1-alpha (EF1a)	Fagus sylvatica L.	Bhaga_10.g2392	7457879	POPTR_008G042500v3
EF1A	YES		(YES)		(YES)		Elongation factor 1-alpha (EF1a)	Quercus robur L.	Qrob_P0455040.2	7457879	POPTR_008G042500v3
EF1A	YES		(YES)		(YES)		Elongation factor 1-alpha (EF1a)	Pinus nigra	HBDO01004184.1|:c1086-570
EF1A	YES		(YES)		(YES)		Elongation factor 1-alpha (EF1a)	Abies alba Mill.	AALBA5B1156489P1			AALBA5B1156489P1
EPH	(YES)		YES	YES	YES	10	epoxide hydrolase (eph) gene	Fagus sylvatica L.	Bhaga_5.g4462	7478848	POPTR_002G202700v3
EPH	(YES)		YES	YES	YES		epoxide hydrolase (eph) gene	Pinus nigra	|EU999629.1|:1-658			AALBA5B347244P1
EPH	(YES)		YES	YES	YES		epoxide hydrolase (eph) gene	Abies alba Mill.	AALBA5B347244P1			AALBA5B347244P1
LAC17	YES	(YES)	(YES)		(YES)	6	Laccase-17 gene	Fagus sylvatica L.	Bhaga_1.g5021	7493499	POPTR_012G048900v3
LAC17	YES	(YES)	(YES)		(YES)		Laccase-17 gene	Quercus robur L.	Qrob_P0520480.2	7493499	POPTR_012G048900v3
LAC17	YES	(YES)	(YES)		(YES)		Laccase-17 gene	Pinus nigra	|FJ415397.1|:1-280			AALBA5B1082341P1
LAC17	YES	(YES)	(YES)		(YES)		Laccase-17 gene	Abies alba Mill.	AALBA5B1082341P1			AALBA5B1082341P1
RPL34	YES		(YES)			3	Ribosomal protein L34 (rpL34) gene	Fagus sylvatica L.	Bhaga_12.g3095	7484340	POPTR_012G108400v3
RPL34	YES		(YES)				Ribosomal protein L34 (rpL34) gene	Quercus robur L.	Qrob_P0417380.2	7484340	POPTR_012G108400v3
RPL34	YES		(YES)				Ribosomal protein L34 (rpL34) gene	Pinus pinaster	EU999700.1			AALBA5B287115P1
RPL34	YES		(YES)				Ribosomal protein L34 (rpL34) gene	Pinus nigra	|EU999697.1|:1-355			AALBA5B287115P1
RPL34	YES		(YES)				Ribosomal protein L34 (rpL34) gene	Abies alba Mill.	AALBA5B287115P1			AALBA5B287115P1
TUBa	YES			(YES)	(YES)	2	Tubulin-alpha chain	Fagus sylvatica L.	Bhaga_11.g2591	7467233	POPTR_002G111900v3
TUBa	YES			(YES)	(YES)		Tubulin-alpha chain	Quercus robur L.	Qrob_P0726520.2	7467233	POPTR_002G111900v3
TUBa	YES			(YES)	(YES)		Tubulin-alpha chain	Pinus pinaster	BX784347.1			AALBA5B1069947P1
TUBa	YES			(YES)	(YES)		Tubulin-alpha chain	Pinus nigra	|HBDO01002641.1|:c914-255			AALBA5B1069947P1
TUBa	YES			(YES)	(YES)		Tubulin-alpha chain	Abies alba Mill.	AALBA5B1069947P1			AALBA5B1069947P1
AXS	YES			(YES)	(YES)	3	UDP-apiose/xylose synthase (axs) gene	Fagus sylvatica L.	Bhaga_10.g711	7478613	POPTR_009G150600v3
AXS	YES			(YES)	(YES)		UDP-apiose/xylose synthase (axs) gene	Quercus robur L.	Qrob_P0315420.2	7478613	POPTR_009G150600v3
AXS	YES			(YES)	(YES)		UDP-apiose/xylose synthase (axs) gene	Pinus nigra	|EU999693.1|:1-643			AALBA5B820784P1
AXS	YES			(YES)	(YES)		UDP-apiose/xylose synthase (axs) gene	Abies alba Mill.	AALBA5B820784P1			AALBA5B820784P1
4CL	YES	(YES)	(YES)		(YES)	7	4-coumarate-CoA ligase (4CL) gene	Fagus sylvatica L.	Bhaga_12.g2345	7455782	POPTR_001G036900v3
4CL	YES	(YES)	(YES)		(YES)		4-coumarate-CoA ligase (4CL) gene	Quercus robur L.	Qrob_P0766030.2	7455782	POPTR_001G036900v3
4CL	YES	(YES)	(YES)		(YES)		4-coumarate-CoA ligase (4CL) gene	Pinus pinaster	|HM482390.1|:1-554			AALBA5B542230P1
4CL	YES	(YES)	(YES)		(YES)		4-coumarate-CoA ligase (4CL) gene	Abies alba Mill.	AALBA5B542230P1			AALBA5B542230P1
ACOH	YES	(YES)			(YES)	5	aconitate hydratase (aco) gene	Fagus sylvatica L.	Bhaga_5.g4586	18101054	POPTR_007G060900v3
ACOH	YES	(YES)			(YES)		aconitate hydratase (aco) gene	Quercus robur L.	Qrob_P0731620.2	18101054	POPTR_007G060900v3
ACOH	YES	(YES)			(YES)		aconitate hydratase (aco) gene	Pinus pinaster	|HM853293.1|:1-3342			AALBA5B455373P1
ACOH	YES	(YES)			(YES)		aconitate hydratase (aco) gene	Abies alba Mill.	AALBA5B455373P1			AALBA5B455373P1
AGD11	YES		(YES)		(YES)	9	ADP-ribosylation factor GTPase-activating protein (agd11)	Fagus sylvatica L.	Bhaga_2.g861	18097185	POPTR_003G198300v3
AGD11	YES		(YES)		(YES)		ADP-ribosylation factor GTPase-activating protein (agd11)	Quercus robur L.	Qrob_P0024200.2	18097185	POPTR_003G198300v3
AGD11	YES		(YES)		(YES)		ADP-ribosylation factor GTPase-activating protein (agd11)	Pinus pinaster	|CT581718.1|:99-608			AALBA5B941046P1
AGD11	YES		(YES)		(YES)		ADP-ribosylation factor GTPase-activating protein (agd11)	Abies alba Mill.	AALBA5B941046P1			AALBA5B941046P1
CAD_1	YES		YES			4	cinnamyl alcohol dehydrogenase (CAD) gene	Fagus sylvatica L.	Bhaga_7.g1852	7453739	POPTR_T149300v3
CAD_1	YES		YES				cinnamyl alcohol dehydrogenase (CAD) gene	Quercus robur L.	Qrob_P0199790.2	7453739	POPTR_T149300v3
CAD_1	YES		YES				cinnamyl alcohol dehydrogenase (CAD) gene	Pinus pinaster	|JN013968.1|:1-1496			AALBA5B235608P1
CAD_1	YES		YES				cinnamyl alcohol dehydrogenase (CAD) gene	Abies alba Mill.	AALBA5B235608P1			AALBA5B235608P1
COBRA	YES	YES	YES	YES	YES	6	COBRA-like protein gene	Fagus sylvatica L.	Bhaga_10.g1334	7496478	POPTR_010G001100v3
COBRA	YES	YES	YES	YES	YES		COBRA-like protein gene	Pinus pinaster	|JF980294.1|:1-1176			AALBA5B431483P1
COBRA	YES	YES	YES	YES	YES		COBRA-like protein gene	Abies alba Mill.	AALBA5B431483P1			AALBA5B431483P1
HLH1	(YES)	(YES)	YES		(YES)	5	helix-loop-helix protein 1 A (hlh1) gene	Fagus sylvatica L.	Bhaga_11.g3741	7468710	POPTR_002G054100v3
HLH1	(YES)	(YES)	YES		(YES)		helix-loop-helix protein 1 A (hlh1) gene	Quercus robur L.	Qrob_P0686270.2	7468710	POPTR_002G054100v3
HLH1	(YES)	(YES)	YES		(YES)		helix-loop-helix protein 1 A (hlh1) gene	Pinus pinaster	|EU120314.1|:1-752			AALBA5B494939P1
HLH1	(YES)	(YES)	YES		(YES)		helix-loop-helix protein 1 A (hlh1) gene	Abies alba Mill.	AALBA5B494939P1			AALBA5B494939P1
LAC4	YES	YES	(YES)	YES	YES	9	laccase 4 (LAC4) gene	Fagus sylvatica L.	Bhaga_2.g5726	7493499	POPTR_012G048900v3
LAC4	YES	YES	(YES)	YES	YES		laccase 4 (LAC4) gene	Quercus robur L.	Qrob_P0716090.2	7493499	POPTR_012G048900v3
LAC4	YES	YES	(YES)	YES	YES		laccase 4 (LAC4) gene	Pinus pinaster	JN013966.1			JN013966.1
LAC4	YES	YES	(YES)	YES	YES		laccase 4 (LAC4) gene	Abies alba Mill.	AALBA5B036784P1			AALBA5B036784P1
WLIM2b	YES		YES			8	LIM domain-containing protein WLIM2b-like	Fagus sylvatica L.	Bhaga_4.g594	/	/
WLIM2b	YES		YES				LIM domain-containing protein WLIM2b-like	Quercus robur L.	Qrob_P0700110.2	/	/
WLIM2b	YES		YES				LIM domain-containing protein WLIM2b-like	Pinus pinaster	|EU482892.1|:1-2408			AALBA5B546668P1
WLIM2b	YES		YES				LIM domain-containing protein WLIM2b-like	Abies alba Mill.	AALBA5B546668P1			AALBA5B546668P1
MALD	YES	YES	(YES)	YES	YES	4	Malate dehydrogenase	Fagus sylvatica L.	Bhaga_12.g1222	7467536	POPTR_008G166800v3
MALD	YES	YES	(YES)	YES	YES		Malate dehydrogenase	Quercus robur L.	Qrob_P0357830.2	7467536	POPTR_008G166800v3
MALD	YES	YES	(YES)	YES	YES		Malate dehydrogenase	Pinus pinaster	HM853296.1
MALD	YES	YES	(YES)	YES	YES		Malate dehydrogenase	Abies alba Mill.	AALBA5B566271P1			AALBA5B566271P1
NIR	YES		YES	(YES)		6	nitrite reductase (nir) gene	Fagus sylvatica L.	Bhaga_3.g2042	18102107	POPTR_009G101600v3
NIR	YES		YES	(YES)			nitrite reductase (nir) gene	Quercus robur L.	Qrob_P0170590.2	18102107	POPTR_009G101600v3
NIR	YES		YES	(YES)			nitrite reductase (nir) gene	Pinus pinaster	|EU120467.1|:1-244			AALBA5B608186P1
NIR	YES		YES	(YES)			nitrite reductase (nir) gene	Abies alba Mill.	AALBA5B608186P1			AALBA5B608186P1
RPS4	YES		(YES)			8	putative ribosomal protein S4 (rpS4) gene	Fagus sylvatica L.	Bhaga_4.g1538	4929666	Poptr_cp024
RPS4	YES		(YES)				putative ribosomal protein S4 (rpS4) gene	Quercus robur L.	Qrob_P0672410.2	4929666	Poptr_cp024
RPS4	YES		(YES)				putative ribosomal protein S4 (rpS4) gene	Pinus pinaster	EU999685.1[1..278]			AALBA5B461322P1
RPS4	YES		(YES)				putative ribosomal protein S4 (rpS4) gene	Pinus nigra	EU999679.1			AALBA5B461322P1
RPS4	YES		(YES)				putative ribosomal protein S4 (rpS4) gene	Abies alba Mill.	AALBA5B461322P1			AALBA5B461322P1
GST_F13	(YES)	(YES)	(YES)		(YES)	6	Tau class glutathione S-transferase F13	Fagus sylvatica L.	Bhaga_11.g3452	7460012	POPTR_010G061700v3
GST_F13	(YES)	(YES)	(YES)		(YES)		Tau class glutathione S-transferase F13	Quercus robur L.	Qrob_P0701440.2	7460012	POPTR_010G061700v3
GST_F13	(YES)	(YES)	(YES)		(YES)		Tau class glutathione S-transferase F13	Pinus pinaster	|FR846642.1|:1-300			AALBA5B309885P1
GST_F13	(YES)	(YES)	(YES)		(YES)		Tau class glutathione S-transferase F13	Abies alba Mill.	AALBA5B309885P1			AALBA5B309885P1
UDP_2	YES					/	UDP-D-apiose/UDP-D-xylose synthase 2	Fagus sylvatica L.	Bhaga_10.g711	7478613	POPTR_009G150600v3
UDP_2	YES						UDP-D-apiose/UDP-D-xylose synthase 2	Quercus robur L.	Qrob_P0315420.2	7478613	POPTR_009G150600v3
UDP_2	YES						UDP-D-apiose/UDP-D-xylose synthase 2	Pinus pinaster	EU999694.1[1..634]			AALBA5B820784P1
UDP_2	YES						UDP-D-apiose/UDP-D-xylose synthase 2	Abies alba Mill.	AALBA5B820784P1			AALBA5B820784P1
OPR3	YES		(YES)	(YES)		9	12-oxophytodienoate reductase 3	Fagus sylvatica L.	Bhaga_6.g5042	18104318	POPTR_013G102800v3
OPR3	YES		(YES)	(YES)			12-oxophytodienoate reductase 3	Quercus robur L.	Qrob_P0189920.2	18104318	POPTR_013G102800v3
OPR3	YES		(YES)	(YES)			12-oxophytodienoate reductase 3	Pinus pinea L.	FR846810.1[1..150]			AALBA5B767376P1
OPR3	YES		(YES)	(YES)			12-oxophytodienoate reductase 3	Pinus pinaster	AL751011.1			AALBA5B767376P1
OPR3	YES		(YES)	(YES)			12-oxophytodienoate reductase 3	Abies alba Mill.	AALBA5B767376P1			AALBA5B767376P1
ACC_beta	YES				(YES)	5	acetyl-CoA carboxylase beta subunit	Fagus sylvatica L.	Bhaga_11.g2028	4929679	Poptr_cp032
ACC_beta	YES				(YES)		acetyl-CoA carboxylase beta subunit	Quercus robur L.	Qrob_P0092590.2	4929679	Poptr_cp032
ACC_beta	YES				(YES)		acetyl-CoA carboxylase beta subunit	Pinus pinea L.	|AM883263.1|:1-300
ACC_beta	YES				(YES)		acetyl-CoA carboxylase beta subunit	Pinus pinaster	|FJ899583.2|:41478-41777
ACC_beta	YES				(YES)		acetyl-CoA carboxylase beta subunit	Pinus nigra	|JN854179.1|:41634-41933
ANTR4	YES		(YES)			3	Anion transporter 4	Fagus sylvatica L.	Bhaga_9.g96	7468011	POPTR_001G248200v3
ANTR4	YES		(YES)				Anion transporter 4	Pinus pinea L.	|CO166566.1|:1-710			AALBA5B288032P1
ANTR4	YES		(YES)				Anion transporter 4	Pinus pinaster	|FJ899583.2|			AALBA5B288032P1
ANTR4	YES		(YES)				Anion transporter 4	Abies alba Mill.	AALBA5B288032P1			AALBA5B288032P1
bZIP43	YES		(YES)			4	Basic leucine-zipper 43(AtbZIP43)	Fagus sylvatica L.	Bhaga_10.g1383	/	/
bZIP43	YES		(YES)				Basic leucine-zipper 43(AtbZIP43)	Quercus robur L.	Qrob_P0303600.2	/	/
bZIP43	YES		(YES)				Basic leucine-zipper 43(AtbZIP43)	Pinus pinea L.	CT577602.1[1..498]			AALBA5B696387P1
bZIP43	YES		(YES)				Basic leucine-zipper 43(AtbZIP43)	Abies alba Mill.	AALBA5B696387P1			AALBA5B696387P1
SOD	YES		(YES)			6	CuZn superoxide dismutase	Fagus sylvatica L.	Bhaga_1.g1872	7473899	POPTR_013G031100v3
SOD	YES		(YES)				CuZn superoxide dismutase	Pinus pinaster	AF434186.1			AALBA5B111217P1
SOD	YES		(YES)				CuZn superoxide dismutase	Pinus pinea L.	|AJ971950.1|:1-233			AALBA5B111217P1
SOD	YES		(YES)				CuZn superoxide dismutase	Abies alba Mill.	AALBA5B111217P1			AALBA5B111217P1
CCS1	YES					/	cytochrome c biogenesis protein CCS1	Fagus sylvatica L.	Bhaga_3.g1704	127905772	POPTR_009G111692v4
CCS1	YES						cytochrome c biogenesis protein CCS1	Quercus robur L.	Qrob_P0537270.2	127905772	POPTR_009G111692v4
CCS1	YES						cytochrome c biogenesis protein CCS1	Pinus pinea L.	|NC_039585.1|:105144-106106
CCS1	YES						cytochrome c biogenesis protein CCS1	Pinus pinaster	|FJ899583.2|:105248-106210
CCS1	YES						cytochrome c biogenesis protein CCS1	Abies alba Mill.	AALBA5B052800P1			AALBA5B052800P1
HY5	YES		(YES)		(YES)	4	DNA binding transcription factor (hyh) - [HY5-LIKE]	Fagus sylvatica L.	Bhaga_12.g108	7477210	POPTR_010G004200v3
HY5	YES		(YES)		(YES)		DNA binding transcription factor (hyh) - [HY5-LIKE]	Quercus robur L.	Qrob_P0437730.2	7477210	POPTR_010G004200v3
HY5	YES		(YES)		(YES)		DNA binding transcription factor (hyh) - [HY5-LIKE]	Pinus pinea L.	|CT579074.1|:1-539			AALBA5B1055634P2
HY5	YES		(YES)		(YES)		DNA binding transcription factor (hyh) - [HY5-LIKE]	Abies alba Mill.	AALBA5B1055634P2			AALBA5B1055634P2
SAP130A	YES					/	spliceosome-associated protein 130 A	Fagus sylvatica L.	Bhaga_9.g3985	7470811	POPTR_001G357900v3
SAP130A	YES						spliceosome-associated protein 130 A	Quercus robur L.	Qrob_P0217070.2	7470811	POPTR_001G357900v3
SAP130A	YES						spliceosome-associated protein 130 A	Pinus pinea L.	|CT581347.1|:1-458
SAP130A	YES						spliceosome-associated protein 130 A	Abies alba Mill.	AALBA5B034211P1			AALBA5B034211P1
DNAJC2	YES					/	Dnaj heat shock n-terminal domain-containing protein cell division (PREDICTED: DNAj homolog subfamily C member 2-like)	Fagus sylvatica L.	Bhaga_12.g908	7462815	POPTR_003G190000v3
DNAJC2	YES						Dnaj heat shock n-terminal domain-containing protein cell division (PREDICTED: DNAj homolog subfamily C member 2-like)	Pinus pinea L.	|DR010935.1|:43-503			AALBA5B331721P1
DNAJC2	YES						Dnaj heat shock n-terminal domain-containing protein cell division (PREDICTED: DNAj homolog subfamily C member 2-like)	Pinus pinaster	|MF396494.1|:236-475			AALBA5B331721P1
DNAJC2	YES						Dnaj heat shock n-terminal domain-containing protein cell division (PREDICTED: DNAj homolog subfamily C member 2-like)	Abies alba Mill.	AALBA5B331721P1			AALBA5B331721P1
ELIP1	YES	(YES)	(YES)		(YES)	5	Early light-inducible protein 1	Fagus sylvatica L.	Bhaga_12.g933	7467509	POPTR_008G157800v3
ELIP1	YES	(YES)	(YES)		(YES)		Early light-inducible protein 1	Quercus robur L.	Qrob_P0314040.2	7467509	POPTR_008G157800v3
ELIP1	YES	(YES)	(YES)		(YES)		Early light-inducible protein 1	Pinus pinea L.	|CT582923.1|:79-652			AALBA5B779359P2
ELIP1	YES	(YES)	(YES)		(YES)		Early light-inducible protein 1	Abies alba Mill.	AALBA5B779359P2			AALBA5B779359P2
INT2	YES		(YES)		(YES)	4	Inositol transporter 2	Fagus sylvatica L.	Bhaga_7.g3151	18097742	LOC18097742
INT2	YES		(YES)		(YES)		Inositol transporter 2	Quercus robur L.	Qrob_P0004330.2	18097742	LOC18097742
INT2	YES		(YES)		(YES)		Inositol transporter 2	Pinus pinea L.	|CX648036.1|:61-819			AALBA5B575372P1
INT2	YES		(YES)		(YES)		Inositol transporter 2	Pinus pinaster	|MF390361.1|:202-597			AALBA5B575372P1
INT2	YES		(YES)		(YES)		Inositol transporter 2	Abies alba Mill.	AALBA5B575372P1			AALBA5B575372P1
LEA14	YES	(YES)	(YES)		(YES)	5	Late embryogenesis abundant protein 14	Fagus sylvatica L.	Bhaga_4.g3600	7457363	POPTR_002G165000v3
LEA14	YES	(YES)	(YES)		(YES)		Late embryogenesis abundant protein 14	Pinus pinea L.	|FR846608.1|:1-426			AALBA5B952838P1
LEA14	YES	(YES)	(YES)		(YES)		Late embryogenesis abundant protein 14	Abies alba Mill.	AALBA5B952838P1			AALBA5B952838P1
BAM1	YES					/	Leucine-rich repeat receptor-like kinase BAM1	Fagus sylvatica L.	Bhaga_8.g1155	7462449	POPTR_002G237600v3
BAM1	YES						Leucine-rich repeat receptor-like kinase BAM1	Quercus robur L.	Qrob_P0454070.2	7462449	POPTR_002G237600v3
BAM1	YES						Leucine-rich repeat receptor-like kinase BAM1	Pinus pinea L.	|CF397993.1|:44-156			AALBA5B488810P1
BAM1	YES						Leucine-rich repeat receptor-like kinase BAM1	Abies alba Mill.	AALBA5B488810P1			AALBA5B488810P1
NAD5	YES	YES	YES	YES	YES	6	NADH dehydrogenase subunit 5 (nad5) gene	Fagus sylvatica L.	Bhaga_4.g1138	4929737	Poptr_cp077
NAD5	YES	YES	YES	YES	YES		NADH dehydrogenase subunit 5 (nad5) gene	Quercus robur L.	Qrob_P0358960.2	4929737	Poptr_cp077
NAD5	YES	YES	YES	YES	YES		NADH dehydrogenase subunit 5 (nad5) gene	Pinus pinea L.	|KP141751.1|:1-1494
NAD5	YES	YES	YES	YES	YES		NADH dehydrogenase subunit 5 (nad5) gene	Pinus pinaster	JF829731.1
NAD5	YES	YES	YES	YES	YES		NADH dehydrogenase subunit 5 (nad5) gene	Pinus nigra	JF829732.1
INVD	YES	(YES)		(YES)	(YES)	9	Neutral invertase D	Fagus sylvatica L.	Bhaga_4.g2582	7453628	POPTR_004G167500v3
INVD	YES	(YES)		(YES)	(YES)		Neutral invertase D	Quercus robur L.	Qrob_P0422470.2	7453628	POPTR_004G167500v3
INVD	YES	(YES)		(YES)	(YES)		Neutral invertase D	Pinus pinea L.	|FR846623.1|:1-409			AALBA5B143153P1
INVD	YES	(YES)		(YES)	(YES)		Neutral invertase D	Abies alba Mill.	AALBA5B143153P1			AALBA5B143153P1
NFYC2	YES	(YES)	(YES)		(YES)	11	Nuclear transcription factor y subunit c-2	Fagus sylvatica L.	Bhaga_5.g1355	18099441	POPTR_017G120000v3
NFYC2	YES	(YES)	(YES)		(YES)		Nuclear transcription factor y subunit c-2	Quercus robur L.	Qrob_P0682470.2	18099441	POPTR_017G120000v3
NFYC2	YES	(YES)	(YES)		(YES)		Nuclear transcription factor y subunit c-2	Pinus pinea L.	|CT583187.1|:1N584
SFY1	YES					/	Pre-mRNA splicing factor (pre-mRNA-splicing factor SYF1)	Fagus sylvatica L.	Bhaga_7.g4023	/	/
SFY1	YES						Pre-mRNA splicing factor (pre-mRNA-splicing factor SYF1)	Quercus robur L.	Qrob_P0591770.2	/	/
SFY1	YES						Pre-mRNA splicing factor (pre-mRNA-splicing factor SYF1)	Pinus pinea L.	|CT578431.1|:1-586			AALBA5B870122P1
SFY1	YES						Pre-mRNA splicing factor (pre-mRNA-splicing factor SYF1)	Abies alba Mill.	AALBA5B870122P1			AALBA5B870122P1
PROG	YES					/	Progesterone 5-beta-reductase [3-oxo-Delta(4,5)-steroid 5-beta-reductase]	Fagus sylvatica L.	Bhaga_4.g3484	7497815	POPTR_003G134500v3
PROG	YES						Progesterone 5-beta-reductase [3-oxo-Delta(4,5)-steroid 5-beta-reductase]	Quercus robur L.	Qrob_P0045660.2	7497815	POPTR_003G134500v3
PROG	YES						Progesterone 5-beta-reductase [3-oxo-Delta(4,5)-steroid 5-beta-reductase]	Pinus pinea L.	|FR846682.1|:1-309			AALBA5B1129182P1
PROG	YES						Progesterone 5-beta-reductase [3-oxo-Delta(4,5)-steroid 5-beta-reductase]	Abies alba Mill.	AALBA5B1129182P1			AALBA5B1129182P1
AVP	YES					/	Pyrophosphate-energized vacuolar membrane proton pump	Fagus sylvatica L.	Bhaga_6.g1116	18099906	POPTR_006G063000v3
AVP	YES						Pyrophosphate-energized vacuolar membrane proton pump	Quercus robur L.	Qrob_P0221580.2	18099906	POPTR_006G063000v3
AVP	YES						Pyrophosphate-energized vacuolar membrane proton pump	Pinus pinea L.	|FR846563.1|:1-244			AALBA5B145521P1
AVP	YES						Pyrophosphate-energized vacuolar membrane proton pump	Abies alba Mill.	AALBA5B145521P1			AALBA5B145521P1
SUS2	YES	(YES)			(YES)	8	Sucrose synthase 2	Fagus sylvatica L.	Bhaga_12.g410.2	7490531	POPTR_018G063500v3
SUS2	YES	(YES)			(YES)		Sucrose synthase 2	Quercus robur L.	Qrob_P0001900.2	7490531	POPTR_018G063500v3
SUS2	YES	(YES)			(YES)		Sucrose synthase 2	Pinus pinea L.	|FN256591.1|:1-247			AALBA5B311042P1
SUS2	YES	(YES)			(YES)		Sucrose synthase 2	Pinus pinaster	|FN256591.1|:1-247			AALBA5B311042P1
SUS2	YES	(YES)			(YES)		Sucrose synthase 2	Abies alba Mill.	AALBA5B311042P1			AALBA5B311042P1
SOD1	YES		(YES)			9	Superoxide dismutase copper chaperone (copper chaperone for sod1)	Fagus sylvatica L.	Bhaga_4.g747	7465821	POPTR_003G118400v3
SOD1	YES		(YES)				Superoxide dismutase copper chaperone (copper chaperone for sod1)	Quercus robur L.	Qrob_P0502610.2	7465821	POPTR_003G118400v3
SOD1	YES		(YES)				Superoxide dismutase copper chaperone (copper chaperone for sod1)	Pinus pinea L.	|CT582343.1|:1-609			AALBA5B111217P1
SOD1	YES		(YES)				Superoxide dismutase copper chaperone (copper chaperone for sod1)	Pinus pinaster	|FN257007.1|			AALBA5B111217P1
SOD1	YES		(YES)				Superoxide dismutase copper chaperone (copper chaperone for sod1)	Abies alba Mill.	AALBA5B111217P1			AALBA5B111217P1
TLP	YES		(YES)			8	Thaumatin-like protein	Fagus sylvatica L.	Bhaga_10.g2786	7460938	POPTR_005G173900v3
TLP	YES		(YES)				Thaumatin-like protein	Quercus robur L.	Qrob_P0351410.2	7460938	POPTR_005G173900v3
TLP	YES		(YES)				Thaumatin-like protein	Pinus pinea L.	|CT581130.1|:1-618			AALBA5B635644P1
TLP	YES		(YES)				Thaumatin-like protein	Abies alba Mill.	AALBA5B635644P1			AALBA5B635644P1
TIF1A	YES					/	Translation initiation factor 1A-like	Fagus sylvatica L.	Bhaga_1.g3003	7458275	POPTR_002G219200v3
TIF1A	YES						Translation initiation factor 1A-like	Quercus robur L.	Qrob_P0715170.2	7458275	POPTR_002G219200v3
TIF1A	YES						Translation initiation factor 1A-like	Pinus pinea L.	|NC_039585.1|:59304-59545			AALBA5B844409P1
TIF1A	YES						Translation initiation factor 1A-like	Pinus pinaster	|FJ899583.2|:59372-59613			AALBA5B844409P1
TIF1A	YES						Translation initiation factor 1A-like	Abies alba Mill.	AALBA5B844409P1			AALBA5B844409P1
UFO	YES					/	Unusual floral organs-like protein	Fagus sylvatica L.	Bhaga_6.g3109	/	/
UFO	YES						Unusual floral organs-like protein	Pinus pinea L.	|FR846778.1|:1-295			AALBA5B859781P1
UFO	YES						Unusual floral organs-like protein	Abies alba Mill.	AALBA5B859781P1			AALBA5B859781P1
VSR4	YES					/	Vacuolar-sorting receptor 4	Fagus sylvatica L.	Bhaga_2.g6094	/	/
VSR4	YES						Vacuolar-sorting receptor 4	Quercus robur L.	Qrob_P0448740.2	/	/
VSR4	YES						Vacuolar-sorting receptor 4	Pinus pinea L.	|CF391788.1|:1-344			AALBA5B493052P1
VSR4	YES						Vacuolar-sorting receptor 4	Abies alba Mill.	AALBA5B493052P1			AALBA5B493052P1
4CL2	YES	YES	YES	YES	YES	/	4-coumarate--CoA ligase 2-like	Quercus robur L.	Qrob_P0124290.2	7469843	POPTR_019G049500v3
4CL2	YES	YES	YES	YES	YES		4-coumarate--CoA ligase 2-like	Quercus pubescens Willd.	GHUF01049601.1	7469843	POPTR_019G049500v3
4CL2	YES	YES	YES	YES	YES		4-coumarate--CoA ligase 2-like	Abies alba Mill.	AALBA5B738376P1			AALBA5B738376P1
50S_RP	YES				(YES)	6	50S ribosomal protein L1, chloroplastic	Fagus sylvatica L.	Bhaga_2.g621
50S_RP	YES				(YES)		50S ribosomal protein L1, chloroplastic	Abies alba Mill.	AALBA5B098632P1
ABC_G6	YES	(YES)		(YES)	(YES)	12	ABC transporter G family member 6	Quercus robur L.	Qrob_P0605470.2	7469787	POPTR_008G047900v3
ABC_G6	YES	(YES)		(YES)	(YES)		ABC transporter G family member 6	Abies alba Mill.	AALBA5B532760P1			AALBA5B532760P1
ABC_G6	YES	(YES)		(YES)	(YES)		ABC transporter G family member 6	Fagus sylvatica L.	Bhaga_9.g3967	7469787	POPTR_008G047900v3
ACO	YES	(YES)			YES	14	1-aminocyclopropane-1-carboxylate oxidase	Abies alba Mill.	AALBA5B309358P1			AALBA5B309358P1
ACO	YES	(YES)			YES		1-aminocyclopropane-1-carboxylase oxidase	Quercus robur L.	Qrob_P0494910.2	7468528	POPTR_014G159000v3
ACO	YES	(YES)			YES		1-aminocyclopropane-1-carboxylase oxidase	Fagus sylvatica L.	OU015767.1	7468528	POPTR_014G159000v3
ACO5	YES	(YES)			YES	14	1-aminocyclopropane-1-carboxylase oxidase 5	Quercus robur L.	Qrob_P0262840.2	7467861	POPTR_002G078600v3
ACO5	YES	(YES)			YES		1-aminocyclopropane-1-carboxylase oxidase 5	Fagus sylvatica L.	Bhaga_3.g3370	7467861	POPTR_002G078600v3
ACO5	YES	(YES)			YES		1-aminocyclopropane-1-carboxylase oxidase 5	Abies alba Mill.	AALBA5B870685P1			AALBA5B870685P1
ACS	YES	(YES)			YES	7	1-aminocyclopropane-1-carboxylate synthase	Pinus pinea L.	DR102583.1
ACS	YES	(YES)			YES		1-aminocyclopropane-1-carboxylate synthase	Fagus sylvatica L.	Bhaga_4.g434	7465553	POPTR_007G007800v3
ACS1	YES	(YES)			YES	7	1-aminocyclopropane-1-carboxylase synthase 1	Quercus robur L.	Qrob_P0079100.2	7457358	POPTR_002G163700v3
ACS1	YES	(YES)			YES		1-aminocyclopropane-1-carboxylase synthase 1	Fagus sylvatica L.	Bhaga_2.g2683	7457358	POPTR_002G163700v3
ACS1	YES	(YES)			YES		1-aminocyclopropane-1-carboxylase synthase 1	Abies alba Mill.	AALBA5B577615P1			AALBA5B577615P1
ACS7	YES	(YES)			YES	7	1-aminocyclopropane-1-synthase 7	Abies alba Mill.	AALBA5B276042P1			AALBA5B276042P1
ACS7	YES	(YES)			YES		1-aminocyclopropane-1-synthase 7	Fagus sylvatica L.	Bhaga_6.g4719	7497612	POPTR_006G149600v3
ADP	YES	(YES)					ADP-glucose pyrophosphorylase large subunit	Fagus sylvatica L.	Bhaga_10.g3468	7491037	POPTR_019G034400v3
ADP	YES	(YES)					ADP-glucose pyrophosphorylase large subunit	Abies alba Mill.	AALBA5B011537P1	7491037	POPTR_019G034400v3
SAHH	YES	(YES)	(YES)	(YES)	(YES)	2	Adenosylhomocysteinase s-adenosyl-l-homocysteine hydrolase	Fagus sylvatica L.	Bhaga_5.g3334	7495837
SAHH	YES	(YES)	(YES)	(YES)	(YES)		Adenosylhomocysteinase s-adenosyl-l-homocysteine hydrolase	Abies alba Mill.	AALBA5B772645P1			AALBA5B772645P1
ADH_B7	YES	(YES)	(YES)		(YES)	8	Aldehyde dehydrogenase family 2 member B7, mitochondrial	Fagus sylvatica L.	OU015772.1	7481430	POPTR_002G189900v3
ADH_B7	YES	(YES)	(YES)		(YES)		Aldehyde dehydrogenase family 2 member B7, mitochondrial	Abies alba Mill.	AALBA5B340369P1			AALBA5B340369P1
ADK4	YES	(YES)	(YES)			7	Adenylate kinase 4	Abies alba Mill.	AALBA5B1157690P1			AALBA5B1157690P1
ADK4	YES	(YES)	(YES)				Adenylate kinase 4	Quercus robur L.	Qrob_P0093060.2	7463110	POPTR_015G092800v3
ADK4	YES	(YES)	(YES)				Adenylate kinase 4	Fagus sylvatica L.	Bhaga_12.g2454	7463110	POPTR_015G092800v3
ALS2	YES	(YES)				8	acetolactase synthase small subunit 2	Abies alba Mill.	AALBA5B1108276P1			AALBA5B1108276P1
ALS2	YES	(YES)					acetolactase synthase small subunit 2	Fagus sylvatica L.	Bhaga_5.g1987	7459934	POPTR_007G142300v3
ASX	YES	(YES)	(YES)		(YES)	9	L-aspartate oxidase	Quercus robur L.	Qrob_P0483970.2	7467602	POPTR_016G084800v3
ASX	YES	(YES)	(YES)		(YES)		L-aspartate oxidase	Fagus sylvatica L.	Bhaga_8.g4078	7467602	POPTR_016G084800v3
ASX	YES	(YES)	(YES)		(YES)		L-aspartate oxidase	Abies alba Mill.	AALBA5B1074812P1			AALBA5B1074812P1
ASPX	YES	(YES)	(YES)		(YES)	9	L-Ascorbate peroxidase	Fagus sylvatica L.	OU015764.1	7467602	POPTR_016G084800v3
ASPX	YES	(YES)	(YES)		(YES)		L-Ascorbate peroxidase	Abies alba Mill.	AALBA5B726417P1			AALBA5B726417P1
CAM7	(YES)	YES	(YES)	YES	YES	3	CALMODULIN 7 (CAM7)	Quercus robur L.	Qrob_P0426000.2	7455885	POPTR_016G024700v3
CAM7	(YES)	YES	(YES)	YES	YES		CALMODULIN-7 (CAM7)	Abies alba Mill.	AALBA5B949421P2			AALBA5B949421P2
CCoAOMT	YES	YES	(YES)	YES	YES	4	caffeoyl-CoA O-methyltransferase	Quercus robur L.	Qrob_P0430490.2	7457813	POPTR_008G136600v3
CCoAOMT	YES	YES	(YES)	YES	YES		caffeoyl-CoA O-methyltransferase	Quercus pubescens Willd.	GHUF01049087.1	7457813	POPTR_008G136600v3
CCoAOMT	YES	YES	(YES)	YES	YES		caffeoyl-CoA O-methyltransferase	Pinus pinaster Aiton	JN013969.1			AALBA5B124175P1
CA3MT	YES	YES	YES			/	caffeic acid 3-O-methyltransferase / acetylserotonin O-methyltransferase	Quercus robur L.	Qrob_P0422280.2	7457813	POPTR_008G136600v3
CA3MT	YES	YES	YES				caffeic acid 3-O-methyltransferase / acetylserotonin O-methyltransferase	Quercus ilex L.	GHUG01008923.1	7457813	POPTR_008G136600v3
CA3MT	YES	YES	YES				caffeic acid 3-O-methyltransferase	Abies alba Mill.	AALBA5B159704P1			AALBA5B159704P1
CHS	YES	(YES)	(YES)	(YES)	(YES)	8	chalcone synthase (chs) gene	Fagus sylvatica L.	Bhaga_8.g3434	7466313	POPTR_014G145100v3
CHS	YES	(YES)	(YES)	(YES)	(YES)		chalcone synthase (chs) gene	Pinus pinaster Aiton	EU120158.1			AALBA5B807269P1
DHN	YES	(YES)	YES		YES	4	Dehydrin (DHN)	Fagus sylvatica L.	OU015768.1	18097880	POPTR_004G158500v3
DHN	YES	(YES)	YES		YES		Dehydrin (DHN)	Pinus pinea L.	KM033842.1
DHN	YES	(YES)	YES		YES		Dehydrin (DHN)	Pinus pinaster Aiton	EU120235.1
LEA_D34	YES	(YES)	(YES)		(YES)	9	late embryogenesis abundant protein D-34	Fagus sylvatica L.	Bhaga_11.g3777	18098917	POPTR_005G048000v3
LEA_D34	YES	(YES)	(YES)		(YES)		late embryogenesis abundant protein D-34	Abies alba Mill.	AALBA5B799961P1			AALBA5B799961P1
LEA_At1	YES	(YES)	(YES)		(YES)	3	late embryogenesis abundant protein At1g64065	Quercus robur L.	Qrob_P0686700.2	7472739	POPTR_001G098100v3
LEA_At1	YES	(YES)	(YES)		(YES)		late embryogenesis abundant protein At1g64065	Fagus sylvatica L.	Bhaga_2.g5184	7472739	POPTR_001G098100v3
LEA_At1	YES	(YES)	(YES)		(YES)		late embryogenesis abundant protein At1g64065	Abies alba Mill.	AALBA5B264774P1			AALBA5B264774P1
FAB1B	YES		(YES)			8	1-phosphatidylinositol-3-phosphate 5-kinase FAB1B	Quercus robur L.	Qrob_P0444560.2	18094677	POPTR_001G163200v3
FAB1B	YES		(YES)				1-phosphatidylinositol-3-phosphate 5-kinase FAB1B	Fagus sylvatica L.	Bhaga_6.g2870	18094677	POPTR_001G163200v3
FAB1B	YES		(YES)				1-phosphatidylinositol-3-phosphate 5-kinase FAB1B	Abies alba Mill.	AALBA5B723595P1			AALBA5B723595P1
GALT3	YES	(YES)	(YES)		(YES)	6	hydroxyproline O-galactosyltransferase GALT3 isoform X2	Abies alba Mill.	AALBA5B766081P1			AALBA5B766081P1
GALT3	YES	(YES)	(YES)		(YES)		hydroxyproline O-galactosyltransferase GALT3	Quercus robur L.	Qrob_P0216820.2	7488979	POPTR_018G094000v3
GALT3	YES	(YES)	(YES)		(YES)		hydroxyproline O-galactosyltransferase GALT3	Fagus sylvatica L.	Bhaga_12.g181	7488979	POPTR_018G094000v3
GIG	YES	(YES)	(YES)	(YES)	(YES)	6	Gigantea protein	Pinus nigra J.F.Arnold	AALBA5B1139807P1			AALBA5B1139807P1
GIG	YES	(YES)	(YES)	(YES)	(YES)		Gigantea (gi) gene	Pinus pinaster Aiton	AALBA5B1139807P1			AALBA5B1139807P1
GIG	YES	(YES)	(YES)	(YES)	(YES)		Gigantea (gi) gene	Fagus sylvatica L.	Bhaga_4.g1939	7492485	POPTR_005G196700v3
HSP18.2	YES	YES		YES	YES	/	heat shock protein 18.2	Abies alba Mill.	AALBA5B515132P1			AALBA5B515132P1
HSP18.2	YES	YES		YES	YES		HEAT SHOCK PROTEIN 18.2 (HSP18.2)	Quercus robur L.	Qrob_P0303850.2	18095065	POPTR_001G254700v3
HSP70	YES	YES	(YES)				heat shock protein 70	Abies alba Mill.	AALBA5B384288P1			AALBA5B384288P1
HSP70	YES	YES	(YES)				heat shock protein 70	Fagus sylvatica L.	OU015770.1	7469823	POPTR_008G054600v3
S_HSP70	YES	YES	YES			/	Stromal 70 kDa heat shock-related protein, chloroplastic	Abies alba Mill.	AALBA5B139673P1			AALBA5B139673P1
S_HSP70	YES	YES	YES				Stromal 70 kDa heat shock-related protein, chloroplastic	Fagus sylvatica L.	Bhaga_2.g351	18098323	POPTR_004G224400v3
HSP83	YES	YES	YES	YES	YES	/	heat shock protein 83-like	Quercus pubescens Willd.	GHUF01007375.1	7494528	POPTR_004G073600v3
HSP83	YES	YES	YES	YES	YES		Heat shock protein 83-like	Abies alba Mill.	AALBA5B170792P1			AALBA5B170792P1
KCS11	YES	YES	YES	YES	YES	/	3-KETOACYL-COA SYNTHASE 11 (KCS11)	Quercus robur L.	Qrob_P0282090.2	7459007	POPTR_018G032200v3
KCS11	YES	YES	YES	YES	YES		3-ketoacyl-CoA Synthase 11 (Kcs11)	Abies alba Mill.	AALBA5B060131P1			AALBA5B060131P1
KCS6	(YES)	YES	YES	YES	YES	12	3-Ketoacyl-CoA Synthase 6 (Kcs6)	Fagus sylvatica L.	Bhaga_11.g460	7488356	POPTR_008G120300v3
KCS6	(YES)	YES	YES	YES	YES		3-Ketoacyl-CoA Synthase 6 (Kcs6)	Pinus pinaster Aiton	MF393674.1			AALBA5B757678P1
LRR_FEI2	YES	(YES)	(YES)			6	LRR receptor-like serine/threonine-protein kinase FEI 2	Abies alba Mill.	AALBA5B1033142P1			AALBA5B1033142P1
LRR_FEI2	YES	(YES)	(YES)				LRR receptor-like serine/threonine-protein kinase FEI 2	Fagus sylvatica L.	Bhaga_10.g1007	7471857	POPTR_011G088000v3
LRR_FLS2	YES	(YES)	(YES)			6	LRR receptor-like serine/threonine-protein kinase FLS2	Fagus sylvatica L.	Bhaga_10.g68	7484335	POPTR_011G023500v3
LRR_FLS2	YES	(YES)	(YES)				LRR receptor-like serine/threonine-protein kinase FLS2	Abies alba Mill.	AALBA5B047454P1			AALBA5B047454P1
LRR_GSO2	YES	(YES)	(YES)			4	LRR receptor-like serine/threonine-protein kinase GSO2	Fagus sylvatica L.	Bhaga_6.g2655	7467430	POPTR_019G084800v3
LRR_GSO2	YES	(YES)	(YES)				LRR receptor-like serine/threonine-protein kinase GSO2	Abies alba Mill.	AALBA5B753891P2			AALBA5B753891P2
MATK	YES	YES	YES	YES	YES	/	Maturase K	Quercus pubescens Willd.	MF045029.1	4929631	Poptr_cp002
MATK	YES	YES	YES	YES	YES		Maturase K	Quercus ilex L.	MH058684.1	4929631	Poptr_cp002
MATK	YES	YES	YES	YES	YES		Maturase K	Abies alba Mill.	NC_042410.1			NC_042410.1
MATK	YES	YES	YES	YES	YES		Maturase K	Pinus pinea L.	AB084496.1
MATK	YES	YES	YES	YES	YES		Maturase K	Pinus nigra J.F.Arnold	MT247343.1
MS1H	YES		(YES)	(YES)	(YES)	4	5-Methyltetrahydropteroyltriglutamate–homocysteine methyltransferase 1-like	Abies alba Mill.	AALBA5B1157890P1			AALBA5B1157890P1
MS1H	YES		(YES)	(YES)	(YES)		5-Methyltetrahydropteroyltriglutamate–homocysteine methyltransferase 1-like	Fagus sylvatica L.	Bhaga_2.g3489	7491056	POPTR_T070100v3
NAC	YES	(YES)	(YES)		(YES)	5	NAC transcription factor	Fagus sylvatica L.	OU015765.1	7469862	POPTR_019G031400v3
NAC	YES	(YES)	(YES)		(YES)		NAC transcription factor	Abies alba Mill.	JV142799.1	7482327	POPTR_009G052200v3	JV142799.1
PAL	(YES)	YES		YES	YES	4	phenylalanine ammonia-lyase	Abies alba Mill.	AALBA5B889749P1	7486485	POPTR_016G091100v3	AALBA5B889749P1
PAL	(YES)	YES		YES	YES		phenylalanine ammonia-lyase-like	Quercus robur L.	Qrob_P0101950.2	7486485	POPTR_016G091100v3
PAL	(YES)	YES		YES	YES		phenylalanine ammonia-lyase	Quercus pubescens Willd.	GHUF01041745.1	7486485	POPTR_016G091100v3
POLY_1	YES	YES	(YES)		YES	6	Polygalacturonase-1-non-catalitic subunit beta	Fagus sylvatica L.	Bhaga_3.g2914	112323253	POPTR_010G040900v3
POLY_1	YES	YES	(YES)		YES		Polygalacturonase-1-non-catalitic subunit beta	Abies alba Mill.	AALBA5B366482P1			AALBA5B115966P1
rpol2	YES	(YES)	(YES)			8	DNA-directed RNA polymerase I subunit 2	Fagus sylvatica L.	Bhaga_2.g1062	7455807	POPTR_001G030700v3
rpol2	YES	(YES)	(YES)				DNA-directed RNA polymerase I subunit 2-like	Abies alba Mill.	AALBA5B998583P1			AALBA5B998583P1
RuBisCo	YES	YES	(YES)	(YES)	(YES)	10	ribulose-1,5-bisphosphate carboxylase/oxygenase large subunit	Pinus pinea L.	AALBA5B512893P1			AALBA5B512893P1
RuBisCo	YES	YES	(YES)	(YES)	(YES)		ribulose-1,5-bisphosphate carboxylase/oxygenase large subunit gene	Pinus pinaster Aiton	AALBA5B512893P1			AALBA5B512893P1
RuBisCo	YES	YES	(YES)	(YES)	(YES)		ribulose-1,5-bisphosphate carboxylase/oxygenase large subunit	Abies alba Mill.	AALBA5B512893P1			AALBA5B512893P1
RuBisCo	YES	YES	(YES)	(YES)	(YES)		ribulose-1,5-bisphosphate carboxylase/oxygenase large subunit	Quercus ilex L.	MT451897.1	4929677	Poptr_cp030
RuBisCO_N	YES	(YES)	(YES)			9	ribulose-1,5 bisphosphate carboxylase/oxygenase large subunit N-methyltransferase, chloroplastic	Fagus sylvatica L.	Bhaga_12.g3169	18101376	POPTR_008G047400v3
RuBisCO_N	YES	(YES)	(YES)				ribulose-1,5 bisphosphate carboxylase/oxygenase large subunit N-methyltransferase, chloroplastic	Abies alba Mill.	AALBA5B512893P1			AALBA5B512893P1
SAMS	YES	YES	YES	YES	YES	/	S-adenosylmethionine synthetase	Fagus sylvatica L.	OU015772.1	7478878	POPTR_0013s00550g
SAMS	YES	YES	YES	YES	YES		S-adenosylmethionine synthetase	Quercus pubescens Willd.	GHUF01053783.1	7478878	POPTR_0013s00550g
SAMS	YES	YES	YES	YES	YES		S-adenosylmethionine synthetase (lp2) gene	Pinus pinaster Aiton	EU120427.1	7495188	POPTR_0014s11000g	AALBA5B951459P1
SMCs1	YES	(YES)	(YES)			4	Structural maintenance of chromosomes protein 1	Fagus sylvatica L.	Bhaga_3.g2537	7454347	POPTR_005G224900v3
SMCs1	YES	(YES)	(YES)				Structural maintenance of chromosomes protein 1	Abies alba Mill.	AALBA5B706771P1			AALBA5B706771P1
Lys_TRNL	YES	YES	YES	YES	YES	5	Lysine--tRNA ligase-like	Abies alba Mill.	AALBA5B224063P1			AALBA5B224063P1
Lys_TRNL	YES	YES	YES	YES	YES		Lysine--tRNA ligase-like	Quercus pubescens Willd.	GHUF01057724.1	7488956	POPTR_018G090400v3
XYN5	YES	YES	(YES)			4	endo-1,4-beta-xylanase 5-like	Abies alba Mill.	AALBA5B717968P1			AALBA5B717968P1
XYN5	YES	YES	(YES)				endo-1,4-beta-xylanase 5-like	Quercus ilex L.	GHUG01032831.1	18096263	POPTR_002G113100v3
FDEH	YES					/	Formate dehydrogenase	Fagus sylvatica L.	Bhaga_8.g4117	7455972	POPTR_014G161300v3
FDEH	YES						Formate dehydrogenase	Quercus ilex L.	KC150872.1	7455972	POPTR_014G161300v3
GALT4	YES					/	Galctochinol synthase 4	Quercus robur L.	XM 050409638.1	HQ727695.1	POPTR_010G042000v3
GALT4	YES						Galctochinol synthase 4	Quercus ilex L.	KC595272.1	HQ727695.1	POPTR_010G042000v3
GALT4	YES					/	Galctochinol synthase 4	Abies alba Mill.	AALBA5B951903P1			AALBA5B951903P1
POLYIA	YES						DNA polymerase I A	Quercus robur L.	XM 050391049.1	18095942	POPTR_001G421300v3
POLYIA	YES					/	DNA polymerase I A	Quercus ilex L.	c128631_g2_i1	18095942	POPTR_001G421300v3
POLYIA	YES						DNA polymerase I A	Fagus sylvatica L.	Bhaga_5.g4493	18095942	POPTR_001G421300v3
POLYIA	YES					/	DNA polymerase I A	Abies alba Mill.	AALBA5B915858P1			AALBA5B915858P1
PP2C	YES						Protein phosphatase 2C 60	Quercus robur L.	XM 050407222.1	7453657	POPTR_004G177100v3
PP2C	YES					/	Protein phosphatase 2C 60	Quercus ilex L.	KC150869.1	7453657	POPTR_004G177100v3
PP2C	YES						Protein phosphatase 2C 60	Fagus sylvatica L.	Bhaga_4.g2911	7453657	POPTR_004G177100v3
PP2C	YES					/	Protein phosphatase 2C 60	Abies alba Mill.	AALBA5B951903P1			AALBA5B951903P1
UDPG	YES						UDP-glucose_glycoprotein glucosyltransferase	Quercus robur L.	XM 050416740.1	7480765	POPTR_003G018900v3
UDPG	YES					/	UDP-glucose_glycoprotein glucosyltransferase	Quercus ilex L.	c121098_g4_i6	7480765	POPTR_003G018900v3
XEG113	YES						arabinosyltransferase XEG113	Quercus robur L.	XM 050411151.1	18098428	POPTR_004G235800v3
XEG113	YES					/	arabinosyltransferase XEG113	Quercus ilex L.	c128627_g2_i3	18098428	POPTR_004G235800v3
XEG113	YES						arabinosyltransferase XEG113	Fagus sylvatica L.	Bhaga_5.g270	18098428	POPTR_004G235800v3
XEG113	YES					/	arabinosyltransferase XEG113	Abies alba Mill.	AALBA5B564339P1			AALBA5B564339P1
CAD	YES						cinnamoyl-CoA reductase 1-like	Quercus ilex L.	AM160602.1	7474550	POPTR_002G004500v3
CAD	YES					/	cinnamoyl-CoA reductase 1-like	Fagus sylvatica L.	Bhaga_10.g290	7474550	POPTR_002G004500v3
CAD	YES						cinnamoyl-CoA reductase 1-like	Abies alba Mill.	AALBA5B585121P1			AALBA5B585121P1

## Sheet: Literature
List of DOI - Systematic Review
DOI:10.32604/phyton.2023.046811
DOI:10.3390/agronomy14010022
doi: 10.6026/97320630013179
doi.org/10.1038/s41438-020-0325-1
doi.org/10.1016/j.foodres.2022.112119
doi.org/10.1016/j.pep.2019.105478
doi.org/10.1016/j.ijbiomac.2022.10.213
DOI:10.3390/genes12010051
doi.org/10.3389/fpls.2024.1283845
doi.org/10.1042/BJ20150009
doi.org/10.1186/s12870-022-03708-4
doi.org/10.1038/s41598-021-97691-9
doi.org/10.1016/j.gene.2022.146522
doi.org/10.3389/fpls.2022.1000024
doi.org/10.1007/s10142-012-0290-3
doi.org/10.1016/j.plantsci.2020.110525
doi.org/10.1080/02648725.1996.10647936
doi.org/10.1007/s10529-016-2227-8
doi.org/10.1007/BF00044158
doi.org/10.1007/978-981-19-0932-0_3
doi.org/10.1038/s41598-024-84491-0
doi.org/10.1007/978-981-19-0932-0_3
doi.org/10.1038/s41598-024-84491-0
doi.org/10.1007/BF00044158
doi.org/10.1016/j.plantsci.2018.03.016
doi.org/10.3390/molecules26071887
doi.org/10.3389/fpls.2023.1210632
doi.org/10.1038/s42003-022-03399-5
doi.org/10.1038/s42003-022-03399-5
doi.org/10.1016/j.plaphy.2025.109862
doi.org/10.1007/s11248-009-9258-z
doi.org/10.3390/ijms23126368
doi.org/10.1016/j.plantsci.2018.03.016
doi.org/10.3390/molecules26071887
doi.org/10.3389/fpls.2023.1210632
doi.org/10.1038/s42003-022-03399-5
doi.org/10.1038/s42003-022-03399-5
doi.org/10.1016/j.plaphy.2025.109862
doi.org/10.1007/s11248-009-9258-z
doi.org/10.3390/ijms23126368
doi.org/10.3390/ijms23126368
doi.org/10.1038/s41598-021-97691-9
doi.org/10.1007/BF00044158
doi.org/10.1111/j.1432-1033.2004.04136.x
doi.org/10.1016/j.jplph.2010.06.018
doi.org/10.1016/j.jplph.2009.06.017
doi.org/10.3390/biology10020075
doi.org/10.2174/138920305774933268
doi.org/10.1007/s11033-020-05948-9
doi.org/10.1038/s42003-022-03399-5
doi.org/10.1007/s11248-009-9258-z
doi.org/10.3390/molecules26071887
doi.org/10.3389/fpls.2023.1210632
doi.org/10.1038/s42003-022-03399-5
doi.org/10.1111/pce.12662
doi.org/10.1371/journal.pone.0193517
doi.org/10.1111/ppl.13714
doi.org/10.3389/fpls.2024.1398818
doi.org/10.1111/jipb.13392
doi.org/10.1111/pce.14494
doi.org/10.1093/dnares/dst027
doi.org/10.3389/fpls.2015.00742
doi.org/10.3390/ijms21249437
doi.org/10.3390/ijms21249437
doi.org/10.1016/j.plaphy.2015.11.014
doi.org/10.1111/j.1399-3054.2006.00604.x
doi.org/10.1007/s00425-019-03171-w
doi.org/10.1111/j.1438-8677.2008.00161.x
doi.org/10.1007/s00425-010-1297-4
doi.org/10.1007/s11103-014-0239-0
doi.org/10.1007/BF00020185
doi.org/10.1080/13102818.2018.1478748
doi.org/10.1111/nph.15266
doi.org/10.1038/cr.2014.14
doi.org/10.3389/fpls.2016.01296
doi.org/10.1111/jipb.13613
doi.org/10.3390/ijms222212308
doi.org/10.1038/s41467-018-07564-5
doi.org/10.15252/embj.2022110741
doi.org/10.1016/j.pbi.2017.06.009
doi.org/10.3390/plants13141907
doi.org/10.1111/j.1399-3054.2009.01223.x
doi.org/10.1111/jipb.12728
doi.org/10.1093/jxb/erm369
doi.org/10.1111/j.1399-3054.1997.tb00004.x
doi.org/10.1073/pnas.97.7.3741
doi.org/10.1016/0005-2728(94)90148-1
doi.org/10.1016/j.jplph.2014.11.005
doi.org/10.3389/fpls.2016.01296
doi.org/10.1038/s41467-018-07564-5
doi.org/10.15252/embj.2022110741
doi.org/10.30491/jabr.2021.272822.1356
doi.org/10.3390/ijms23031687
doi.org/10.1016/j.algal.2017.10.012
doi.org/10.3390/cells11060938
doi.org/10.1093/jxb/erz524
doi.org/10.1111/pce.12212
doi.org/10.3389/fpls.2018.01897
doi.org/10.1134/S102144372360366X
doi.org/10.1146/annurev-arplant-050718-100300
doi.org/10.1093/mp/ssp107
doi.org/10.1080/15592324.2020.1850627
doi.org/10.1093/plphys/kiae568
doi.org/10.1007/s11103-008-9357-x
doi.org/10.1016/j.plaphy.2009.11.003
doi.org/10.1016/j.phytochem.2008.05.016
doi.org/10.1105/tpc.11.3.431
doi.org/10.1016/j.ejbt.2015.08.002
doi.org/10.1016/j.jplph.2010.01.005
doi.org/10.1016/S0168-9452(98)00096-X
doi.org/10.1007/s11103-013-0167-4
doi.org/10.1007/s11816-019-00583-8
doi.org/10.1139/b06-038
doi.org/10.4161/psb.28194
doi.org/10.1242/dev.200892
doi.org/10.1091/mbc.e04-05-0434
doi.org/10.3389/fpls.2021.661062
doi.org/10.3389/fpls.2014.00059
doi.org/10.1016/j.plaphy.2023.01.056
doi.org/10.1111/tpj.14700
doi.org/10.1139/gen-2016-0081
doi.org/10.3390/ijms252011147
DOI:https://doi.org/10.22194/Pdc/3.1044
doi: 10.48130/frures-0025-0011
doi.org/10.1016/j.plaphy.2016.04.033
doi.org/10.3390/plants11152057
doi.org/10.1155/2016/5614142
doi.org/10.1104/pp.18.00427
doi.org/10.3390/ijms25021328
doi.org/10.1093/pcp/pcaa139
doi.org/10.2139/ssrn.5293772
doi.org/10.1093/pcp/pcr057
doi.org/10.1186/1471-2229-12-118
doi.org/10.1007/s11676-016-0266-6
doi.org/10.1007/s11103-010-9716-2
doi.org/10.1105/tpc.113.116236
doi.org/10.1104/pp.108.118869
doi.org/10.1016/j.gene.2014.03.032
doi.org/10.1104/pp.107.098079
doi.org/10.1016/j.plaphy.2012.12.007
doi.org/10.1139/B10-020
doi.org/10.1007/978-1-4939-9790-9_7
doi.org/10.3390/plants10091939
doi.org/10.3390/plants10102178
doi.org/10.1016/S0031-9422(00)84749-4
doi.org/10.1111/j.1399-3054.2009.01294.x
doi.org/10.1105/tpc.105.038323
doi.org/10.1016/j.jplph.2014.12.014
doi.org/10.1111/j.1399-3054.1997.tb04779.x
doi.org/10.1093/pcp/pcd051
doi.org/10.1007/s00344-018-9788-9
doi.org/10.1016/j.jplph.2007.06.005
doi.org/10.3390/ijms20051104
doi.org/10.1186/s12864-016-2527-3
doi.org/10.1016/j.ijbiomac.2022.08.001
doi.org/10.3389/fpls.2023.1193044
doi.org/10.1074/jbc.M204761200
doi.org/10.3389/fpls.2018.00302
doi.org/10.1007/s00344-022-10855-3
doi.org/10.1007/s00299-012-1374-1
doi.org/10.1046/j.0016-8025.2001.00790.x
doi.org/10.1042/BJ20090826
doi.org/10.1111/jipb.12060
doi.org/10.1016/j.bbagrm.2011.07.012
doi.org/10.3389/fpls.2017.02147
doi.org/10.1007/s00018-021-03794-x
doi.org/10.1016/j.tplants.2023.06.006
doi.org/10.1111/j.1365-3040.2009.02076.x
doi.org/10.3390/proteomes11040038
doi.org/10.1016/j.pbi.2015.05.011
doi.org/10.3390/ijms20163999
doi.org/10.1007/s00572-016-0723-2
doi.org/10.1111/j.1365-3040.2009.02097.x
doi.org/10.1038/s41598-020-67627-w
doi.org/10.1016/j.plantsci.2011.07.009
doi.org/10.1007/s13562-021-00708-7
doi.org/10.1016/j.envexpbot.2014.07.002
doi.org/10.3390/plants12193466
doi.org/10.1016/S0005-2728(98)00008-5
doi.org/10.1016/S0981-9428(03)00062-7
doi.org/10.1080/10715760601034055
doi.org/10.3389/fpls.2015.01024
doi.org/10.1007/BF00037051
doi.org/10.1038/s41598-023-32213-3
doi.org/10.1007/s00299-009-0769-0
doi.org/10.1016/j.stress.2024.100392
doi.org/10.1007/978-1-4939-9790-9_7
doi.org/10.1007/978-981-19-0932-0_3
doi.org/10.1007/BF00020185
doi.org/10.1007/BF00037051
doi.org/10.1007/BF00044158
doi.org/10.1007/s00018-021-03794-x
doi.org/10.1007/s00299-009-0769-0
doi.org/10.1007/s00299-012-1374-1
doi.org/10.1007/s00344-018-9788-9
doi.org/10.1007/s00344-022-10855-3
doi.org/10.1007/s00425-010-1297-4
doi.org/10.1007/s00425-019-03171-w
doi.org/10.1007/s00572-016-0723-2
doi.org/10.1007/s10142-012-0290-3
doi.org/10.1007/s10529-016-2227-8
doi.org/10.1007/s11033-020-05948-9
doi.org/10.1007/s11103-008-9357-x
doi.org/10.1007/s11103-010-9716-2
doi.org/10.1007/s11103-013-0167-4
doi.org/10.1007/s11103-014-0239-0
doi.org/10.1007/s11248-009-9258-z
doi.org/10.1007/s11676-016-0266-6
doi.org/10.1007/s11816-019-00583-8
doi.org/10.1007/s13562-021-00708-7
doi.org/10.1016/0005-2728(94)90148-1
doi.org/10.1016/j.algal.2017.10.012
doi.org/10.1016/j.bbagrm.2011.07.012
doi.org/10.1016/j.ejbt.2015.08.002
doi.org/10.1016/j.envexpbot.2014.07.002
doi.org/10.1016/j.foodres.2022.112119
doi.org/10.1016/j.gene.2014.03.032
doi.org/10.1016/j.gene.2022.146522
doi.org/10.1016/j.ijbiomac.2022.08.001
doi.org/10.1016/j.ijbiomac.2022.10.213
doi.org/10.1016/j.jplph.2007.06.005
doi.org/10.1016/j.jplph.2009.06.017
doi.org/10.1016/j.jplph.2010.01.005
doi.org/10.1016/j.jplph.2010.06.018
doi.org/10.1016/j.jplph.2014.11.005
doi.org/10.1016/j.jplph.2014.12.014
doi.org/10.1016/j.pbi.2015.05.011
doi.org/10.1016/j.pbi.2017.06.009
doi.org/10.1016/j.pep.2019.105478
doi.org/10.1016/j.phytochem.2008.05.016
doi.org/10.1016/j.plantsci.2011.07.009
doi.org/10.1016/j.plantsci.2018.03.016
doi.org/10.1016/j.plantsci.2020.110525
doi.org/10.1016/j.plaphy.2009.11.003
doi.org/10.1016/j.plaphy.2012.12.007
doi.org/10.1016/j.plaphy.2015.11.014
doi.org/10.1016/j.plaphy.2016.04.033
doi.org/10.1016/j.plaphy.2023.01.056
doi.org/10.1016/j.plaphy.2025.109862
doi.org/10.1016/j.stress.2024.100392
doi.org/10.1016/j.tplants.2023.06.006
doi.org/10.1016/S0005-2728(98)00008-5
doi.org/10.1016/S0031-9422(00)84749-4
doi.org/10.1016/S0168-9452(98)00096-X
doi.org/10.1016/S0981-9428(03)00062-7
doi.org/10.1038/cr.2014.14
doi.org/10.1038/s41438-020-0325-1
doi.org/10.1038/s41467-018-07564-5
doi.org/10.1038/s41598-020-67627-w
doi.org/10.1038/s41598-021-97691-9
doi.org/10.1038/s41598-023-32213-3
doi.org/10.1038/s41598-024-84491-0
doi.org/10.1038/s42003-022-03399-5
doi.org/10.1042/BJ20090826
doi.org/10.1042/BJ20150009
doi.org/10.1046/j.0016-8025.2001.00790.x
doi.org/10.1073/pnas.97.7.3741
doi.org/10.1074/jbc.M204761200
doi.org/10.1080/02648725.1996.10647936
doi.org/10.1080/10715760601034055
doi.org/10.1080/13102818.2018.1478748
doi.org/10.1080/15592324.2020.1850627
doi.org/10.1091/mbc.e04-05-0434
doi.org/10.1093/dnares/dst027
doi.org/10.1093/jxb/erm369
doi.org/10.1093/jxb/erz524
doi.org/10.1093/mp/ssp107
doi.org/10.1093/pcp/pcaa139
doi.org/10.1093/pcp/pcd051
doi.org/10.1093/pcp/pcr057
doi.org/10.1093/plphys/kiae568
doi.org/10.1104/pp.107.098079
doi.org/10.1104/pp.108.118869
doi.org/10.1104/pp.18.00427
doi.org/10.1105/tpc.105.038323
doi.org/10.1105/tpc.11.3.431
doi.org/10.1105/tpc.113.116236
doi.org/10.1111/j.1365-3040.2009.02076.x
doi.org/10.1111/j.1365-3040.2009.02097.x
doi.org/10.1111/j.1399-3054.1997.tb00004.x
doi.org/10.1111/j.1399-3054.1997.tb04779.x
doi.org/10.1111/j.1399-3054.2006.00604.x
doi.org/10.1111/j.1399-3054.2009.01223.x
doi.org/10.1111/j.1399-3054.2009.01294.x
doi.org/10.1111/j.1432-1033.2004.04136.x
doi.org/10.1111/j.1438-8677.2008.00161.x
doi.org/10.1111/jipb.12060
doi.org/10.1111/jipb.12728
doi.org/10.1111/jipb.13392
doi.org/10.1111/jipb.13613
doi.org/10.1111/nph.15266
doi.org/10.1111/pce.12212
doi.org/10.1111/pce.12662
doi.org/10.1111/pce.14494
doi.org/10.1111/ppl.13714
doi.org/10.1111/tpj.14700
doi.org/10.1134/S102144372360366X
doi.org/10.1139/b06-038
doi.org/10.1139/B10-020
doi.org/10.1139/gen-2016-0081
doi.org/10.1146/annurev-arplant-050718-100300
doi.org/10.1155/2016/5614142
doi.org/10.1186/1471-2229-12-118
doi.org/10.1186/s12864-016-2527-3
doi.org/10.1186/s12870-022-03708-4
doi.org/10.1242/dev.200892
doi.org/10.1371/journal.pone.0193517
doi.org/10.15252/embj.2022110741
doi.org/10.2139/ssrn.5293772
doi.org/10.2174/138920305774933268
doi.org/10.30491/jabr.2021.272822.1356
doi.org/10.3389/fpls.2014.00059
doi.org/10.3389/fpls.2015.00742
doi.org/10.3389/fpls.2015.01024
doi.org/10.3389/fpls.2016.01296
doi.org/10.3389/fpls.2017.02147
doi.org/10.3389/fpls.2018.00302
doi.org/10.3389/fpls.2018.01897
doi.org/10.3389/fpls.2021.661062
doi.org/10.3389/fpls.2022.1000024
doi.org/10.3389/fpls.2023.1193044
doi.org/10.3389/fpls.2023.1210632
doi.org/10.3389/fpls.2024.1283845
doi.org/10.3389/fpls.2024.1398818
doi.org/10.3390/biology10020075
doi.org/10.3390/cells11060938
doi.org/10.3390/ijms20051104
doi.org/10.3390/ijms20163999
doi.org/10.3390/ijms21249437
doi.org/10.3390/ijms222212308
doi.org/10.3390/ijms23031687
doi.org/10.3390/ijms23126368
doi.org/10.3390/ijms25021328
doi.org/10.3390/ijms252011147
doi.org/10.3390/molecules26071887
doi.org/10.3390/plants10091939
doi.org/10.3390/plants10102178
doi.org/10.3390/plants11152057
doi.org/10.3390/plants12193466
doi.org/10.3390/plants13141907
doi.org/10.3390/proteomes11040038
doi.org/10.4161/psb.28194
doi.org/10.48130/frures-0025-0011
doi.org/10.6026/97320630013179
doi.org/10.32604/phyton.2023.046811
doi.org/10.3390/agronomy14010022
doi.org/10.3390/genes12010051
doi.org/10.22194/Pdc/3.1044
doi.org/10.1016/j.jplph.2010.12.010
doi.org/10.1186/1471-2164-11-190
doi.org/10.1016/S2095-3119(19)62710-3
doi.org/10.1046/j.1365-313X.1996.9060867.x
doi.org/10.1093/pcp/pcu016
doi.org/10.1007/s004250000464
doi.org/10.1007/s00709-021-01733-y
doi.org/10.1007/s00425-009-0937-z
doi.org/10.1111/j.1365-313X.2006.02950.x
doi.org/10.1016/j.bbrc.2017.08.006
doi.org/10.3390/plants3040559
doi.org/10.1074/jbc.M110.201707
doi.org/10.1007/s00018-007-6554-8
doi.org/10.1016/j.envexpbot.2017.04.007
doi.org/10.1089/ars.2011.4327
doi.org/10.5483/BMBRep.2014.47.5.193
doi.org/10.4254/wjh.v16.i11.1219
doi.org/10.3390/plants9070832
doi.org/10.1111/tpj.15891
doi.org/10.1046/j.1365-313X.1999.00479.x
doi.org/10.1111/pce.13633
doi.org/10.1016/0378-1119(93)90266-6
doi.org/10.1016/j.plantsci.2021.111157
doi.org/10.1111/tpj.70120
doi.org/10.1007/s40502-017-0299-7
doi.org/10.1007/s10725-024-01167-5
doi.org/10.3389/fpls.2018.00128
doi.org/10.3389/fpls.2019.00373
doi.org/10.1016/j.plantsci.2009.02.008
doi.org/10.1074/mcp.M112.020560
doi.org/10.1104/pp.107.098293
doi.org/10.1016/j.plantsci.2015.09.024
doi.org/10.1111/tpj.70120
doi.org/10.1007/s40502-017-0299-7
doi.org/10.3390/ijms140714136
doi.org/10.1007/s11101-020-09691-8
doi.org/10.1016/j.plantsci.2014.04.008
doi.org/10.1104/pp.112.208116
doi.org/10.1104/pp.105.070433
doi.org/10.1016/j.envexpbot.2015.06.002
doi.org/10.1016/S1875-2780(11)60005-9
doi.org/10.1093/jxb/erw106
doi.org/10.1007/s11103-013-0103-7
doi.org/10.1016/j.plantsci.2023.111754
doi.org/10.1007/s004680050153
doi.org/10.1104/pp.106.081091
doi.org/10.1104/pp.112.199810
doi.org/10.1038/s42003-022-03399-5
doi.org/10.3389/fpls.2023.1210632
doi.org/10.1016/j.plantsci.2018.02.004
doi.org/10.1105/tpc.110.081950
doi.org/10.1105/tpc.114.123703
doi.org/10.1107/S2059798322002169
doi.org/10.1093/plphys/kiad227
doi.org/10.1105/tpc.114.127787
doi.org/10.1073/pnas.0906144106
doi.org/10.1073/pnas.0905532106
doi.org/10.1371/journal.pone.0011342
doi.org/10.1111/j.1365-313X.2011.04807.x
doi.org/10.15252/embj.2021110518
doi.org/10.1046/j.1432-1327.2000.01052.x.
doi.org/10.1046/j.1365-313x.1995.07010061.x.
doi.org/10.1093/genetics/149.2.491.
doi.org/10.1104/pp.005090.
doi.org/10.1006/prep.1997.0845.
doi.org/10.1016/j.phytochem.2009.12.005.
doi.org/10.1016/j.phytochem.2008.07.012.
doi.org/10.1111/j.1432-1033.2004.04136.x.
doi.org/10.1242/dev.01955.
doi.org/10.1073/pnas.87.7.2745.
doi.org/10.1073/pnas.0608139103.
doi.org/10.1093/plcell/koac226.
doi.org/10.1105/tpc.109.068176
doi.org/10.1105/tpc.113.116236.
doi.org/10.1104/pp.111.184762.
doi.org/10.1104/pp.109.147033.
doi.org/10.1104/pp.111.190447.
doi.org/10.1111/j.1467-7652.2007.00261.x.
doi.org/10.1007/s00425-006-0391-5.
doi.org/10.1046/j.1365-313x.2002.01285.x.
doi.org/10.1111/j.1365-313X.2004.02388.x.
doi.org/10.1104/pp.114.240606.
doi.org/10.1104/pp.105.070664.
doi.org/10.1007/s11103-008-9280-0.
doi.org/10.1104/pp.107.114884.
doi.org/10.1007/s11103-008-9280-0.
doi.org/10.1104/pp.109.139725.
doi.org/10.1016/j.bbabio.2006.06.005.
doi.org/10.1104/pp.110.153932.
doi.org/10.1104/pp.107.099119.
doi.org/10.1104/pp.108.124743.
doi.org/10.1104/pp.107.111476.
doi.org/10.1105/tpc.106.042689
doi.org/ 10.1104/pp.109.151779.
doi.org/10.1093/pcp/pch126.
doi.org/10.1111/j.1365-313X.2005.02404.x.
doi.org/10.1104/pp.111.181172.
doi.org/10.1104/pp.98.4.1285.
doi.org/10.1093/pcp/pcm087.
doi.org/10.1093/jexbot/53.367.143.
doi.org/10.1105/tpc.010327.
doi.org/10.1007/s11103-006-0048-4
doi.org/10.1104/pp.83.1.155.
doi.org/10.1016/j.plantsci.2009.01.008.
doi.org/10.1046/j.1365-313X.1998.00061.x.
doi.org/10.1104/pp.103.030403.
doi.org/10.1104/pp.103.022285.
doi.org/10.1093/pcp/pcp124.
doi.org/10.1080/20013591099254.
doi.org710.1111/j.1365-313X.2006.02644.x.
doi.org/10.1016/j.tplants.2005.08.007.
doi.org/10.1104/pp.126.2.789.
doi.org/10.1016/j.plaphy.2006.01.005.
doi.org/10.1093/oxfordjournals.pcp.a078898.
doi.org/10.1046/j.1365-3040.1998.00355.x.
doi.org/10.1104/pp.126.2.789.
doi.org/10.1105/tpc.110.079046.
doi.org/10.1016/j.bbaexp.2007.04.011.
doi.org/10.1371/journal.pgen.1000062.
doi.org/10.1126/science.1215416.
doi.org/10.1371/journal.pgen.1000062.
doi.org/ 10.1105/tpc.108.058362.
doi.org/10.1126/science.1215416.
doi.org/10.1038/nature08800.
doi.org/10.1111/j.1365-313X.2007.03113.x.
doi.org/10.1104/pp.107.106542.
doi.org/10.1038/sj.emboj.7601806.
doi.org/10.1371/journal.pgen.1002040.
doi.org/10.1105/tpc.021147.
doi.org/10.1105/tpc.010256.
doi.org/10.1105/tpc.106.049247.
doi.org/10.1046/j.1365-313X.1997.12010121.x.
doi.org/10.1105/tpc.108.060541.
doi.org/10.1104/pp.107.101584.
doi.org/ 10.1105/tpc.10.10.1791.
doi.org/10.1111/tpj.13431.
doi.org/10.1105/tpc.113.114561.
doi.org/10.1105/tpc.110.074120.
doi.org/10.1016/j.plantsci.2011.05.010.
doi.org/10.1111/j.1365-313X.2009.03980.x.
doi.org/10.1105/tpc.110.079947.
doi.org/10.1104/pp.121.2.589.
doi.org/10.1111/j.1365-313X.2012.05038.x.
doi.org/10.1104/pp.108.116947.
doi.org/10.1023/A:1026562820840.
doi.org/10.1104/pp.123.1.123.
doi.org/10.1105/tpc.107.057943.
doi.org/10.1111/j.1365-313X.2010.04178.x.
doi.org/10.1105/tpc.108.063362.
doi.org/10.1104/pp.99.4.1435.
doi.org/10.1007/s11103-010-9602-5.
doi.org/10.1104/pp.105.063685.
doi.org/10.1104/pp.002022.
doi.org/10.1007/s11103-006-0025-y.
doi.org/10.1007/978-1-4939-9790-9_7
doi.org/10.1007/978-981-19-0932-0_3
doi.org/10.1007/BF00020185
doi.org/10.1007/BF00037051
doi.org/10.1007/BF00044158
doi.org/10.1007/s00018-021-03794-x
doi.org/10.1007/s00299-009-0769-0
doi.org/10.1007/s00299-012-1374-1
doi.org/10.1007/s00344-018-9788-9
doi.org/10.1007/s00344-022-10855-3
doi.org/10.1007/s00425-010-1297-4
doi.org/10.1007/s00425-019-03171-w
doi.org/10.1007/s00572-016-0723-2
doi.org/10.1007/s10142-012-0290-3
doi.org/10.1007/s10529-016-2227-8
doi.org/10.1007/s11033-020-05948-9
doi.org/10.1007/s11103-008-9357-x
doi.org/10.1007/s11103-010-9716-2
doi.org/10.1007/s11103-013-0167-4
doi.org/10.1007/s11103-014-0239-0
doi.org/10.1007/s11248-009-9258-z
doi.org/10.1007/s11676-016-0266-6
doi.org/10.1007/s11816-019-00583-8
doi.org/10.1007/s13562-021-00708-7
doi.org/10.1016/0005-2728(94)90148-1
doi.org/10.1016/j.algal.2017.10.012
doi.org/10.1016/j.bbagrm.2011.07.012
doi.org/10.1016/j.ejbt.2015.08.002
doi.org/10.1016/j.envexpbot.2014.07.002
doi.org/10.1016/j.foodres.2022.112119
doi.org/10.1016/j.gene.2014.03.032
doi.org/10.1016/j.gene.2022.146522
doi.org/10.1016/j.ijbiomac.2022.08.001
doi.org/10.1016/j.ijbiomac.2022.10.213
doi.org/10.1016/j.jplph.2007.06.005
doi.org/10.1016/j.jplph.2009.06.017
doi.org/10.1016/j.jplph.2010.01.005
doi.org/10.1016/j.jplph.2010.06.018
doi.org/10.1016/j.jplph.2014.11.005
doi.org/10.1016/j.jplph.2014.12.014
doi.org/10.1016/j.pbi.2015.05.011
doi.org/10.1016/j.pbi.2017.06.009
doi.org/10.1016/j.pep.2019.105478
doi.org/10.1016/j.phytochem.2008.05.016
doi.org/10.1016/j.plantsci.2011.07.009
doi.org/10.1016/j.plantsci.2018.03.016
doi.org/10.1016/j.plantsci.2020.110525
doi.org/10.1016/j.plaphy.2009.11.003
doi.org/10.1016/j.plaphy.2012.12.007
doi.org/10.1016/j.plaphy.2015.11.014
doi.org/10.1016/j.plaphy.2016.04.033
doi.org/10.1016/j.plaphy.2023.01.056
doi.org/10.1016/j.plaphy.2025.109862
doi.org/10.1016/j.stress.2024.100392
doi.org/10.1016/j.tplants.2023.06.006
doi.org/10.1016/S0005-2728(98)00008-5
doi.org/10.1016/S0031-9422(00)84749-4
doi.org/10.1016/S0168-9452(98)00096-X
doi.org/10.1016/S0981-9428(03)00062-7
doi.org/10.1038/cr.2014.14
doi.org/10.1038/s41438-020-0325-1
doi.org/10.1038/s41467-018-07564-5
doi.org/10.1038/s41598-020-67627-w
doi.org/10.1038/s41598-021-97691-9
doi.org/10.1038/s41598-023-32213-3
doi.org/10.1038/s41598-024-84491-0
doi.org/10.1038/s42003-022-03399-5
doi.org/10.1042/BJ20090826
doi.org/10.1042/BJ20150009
doi.org/10.1046/j.0016-8025.2001.00790.x
doi.org/10.1073/pnas.97.7.3741
doi.org/10.1074/jbc.M204761200
doi.org/10.1080/02648725.1996.10647936
doi.org/10.1080/10715760601034055
doi.org/10.1080/13102818.2018.1478748
doi.org/10.1080/15592324.2020.1850627
doi.org/10.1091/mbc.e04-05-0434
doi.org/10.1093/dnares/dst027
doi.org/10.1093/jxb/erm369
doi.org/10.1093/jxb/erz524
doi.org/10.1093/mp/ssp107
doi.org/10.1093/pcp/pcaa139
doi.org/10.1093/pcp/pcd051
doi.org/10.1093/pcp/pcr057
doi.org/10.1093/plphys/kiae568
doi.org/10.1104/pp.107.098079
doi.org/10.1104/pp.108.118869
doi.org/10.1104/pp.18.00427
doi.org/10.1105/tpc.105.038323
doi.org/10.1105/tpc.11.3.431
doi.org/10.1105/tpc.113.116236
doi.org/10.1111/j.1365-3040.2009.02076.x
doi.org/10.1111/j.1365-3040.2009.02097.x
doi.org/10.1111/j.1399-3054.1997.tb00004.x
doi.org/10.1111/j.1399-3054.1997.tb04779.x
doi.org/10.1111/j.1399-3054.2006.00604.x
doi.org/10.1111/j.1399-3054.2009.01223.x
doi.org/10.1111/j.1399-3054.2009.01294.x
doi.org/10.1111/j.1432-1033.2004.04136.x
doi.org/10.1111/j.1438-8677.2008.00161.x
doi.org/10.1111/jipb.12060
doi.org/10.1111/jipb.12728
doi.org/10.1111/jipb.13392
doi.org/10.1111/jipb.13613
doi.org/10.1111/nph.15266
doi.org/10.1111/pce.12212
doi.org/10.1111/pce.12662
doi.org/10.1111/pce.14494
doi.org/10.1111/ppl.13714
doi.org/10.1111/tpj.14700
doi.org/10.1134/S102144372360366X
doi.org/10.1139/b06-038
doi.org/10.1139/B10-020
doi.org/10.1139/gen-2016-0081
doi.org/10.1146/annurev-arplant-050718-100300
doi.org/10.1155/2016/5614142
doi.org/10.1186/1471-2229-12-118
doi.org/10.1186/s12864-016-2527-3
doi.org/10.1186/s12870-022-03708-4
doi.org/10.1242/dev.200892
doi.org/10.1371/journal.pone.0193517
doi.org/10.15252/embj.2022110741
doi.org/10.2139/ssrn.5293772
doi.org/10.2174/138920305774933268
doi.org/10.30491/jabr.2021.272822.1356
doi.org/10.3389/fpls.2014.00059
doi.org/10.3389/fpls.2015.00742
doi.org/10.3389/fpls.2015.01024
doi.org/10.3389/fpls.2016.01296
doi.org/10.3389/fpls.2017.02147
doi.org/10.3389/fpls.2018.00302
doi.org/10.3389/fpls.2018.01897
doi.org/10.3389/fpls.2021.661062
doi.org/10.3389/fpls.2022.1000024
doi.org/10.3389/fpls.2023.1193044
doi.org/10.3389/fpls.2023.1210632
doi.org/10.3389/fpls.2024.1283845
doi.org/10.3389/fpls.2024.1398818
doi.org/10.3390/biology10020075
doi.org/10.3390/cells11060938
doi.org/10.3390/ijms20051104
doi.org/10.3390/ijms20163999
doi.org/10.3390/ijms21249437
doi.org/10.3390/ijms222212308
doi.org/10.3390/ijms23031687
doi.org/10.3390/ijms23126368
doi.org/10.3390/ijms25021328
doi.org/10.3390/ijms252011147
doi.org/10.3390/molecules26071887
doi.org/10.3390/plants10091939
doi.org/10.3390/plants10102178
doi.org/10.3390/plants11152057
doi.org/10.3390/plants12193466
doi.org/10.3390/plants13141907
doi.org/10.3390/proteomes11040038
doi.org/10.4161/psb.28194
doi: 10.48130/frures-0025-0011
doi: 10.6026/97320630013179
DOI:10.32604/phyton.2023.046811
DOI:10.3390/agronomy14010022
DOI:10.3390/genes12010051
DOI:https://doi.org/10.22194/Pdc/3.1044
