# Supplementary material for: Investigating adaptation to environmental variability in forest trees through molecular phylogenetic analysis
Source: PLoS One. 2025 Dec 23;20(12):e0338893. doi: 10.1371/journal.pone.0338893 (PMC12725590; doi:10.1371/journal.pone.0338893)
Supplement: S3 Table — Shimodaira-Hasegawa test for phylogenetic inference significance. (XLSX) [file pone.0338893.s003.xlsx]

## Sheet: Legend
Table S3. Shimodaira-Hasegawa test for phylogenetic inference significance.

## Sheet: Table 
Table S5. The table reportes the value regarding the Shimodara-Hasegawa test for the detection of the best sustitution model for the phylogenetic tree
Shimodaira-Hasegawa test
Trees	In L	Diff In L	p-value
AICc_GTR + G(4)+I	1 -1390414	0	0.4982
BIC_HKY + G(4)+I	2 -1390438	23.3729	***
Signif. codes: 0 '***' 0.001 '**' 0.01 '*' 0.05 '.' 0.1 ' ' 1
