# Supplementary material for: Investigating adaptation to environmental variability in forest trees through molecular phylogenetic analysis
Source: PLoS One. 2025 Dec 23;20(12):e0338893. doi: 10.1371/journal.pone.0338893 (PMC12725590; doi:10.1371/journal.pone.0338893)
Supplement: S4 Table — Akaike Information Criteria and Baeyesian Information Criteria. (XLSX) [file pone.0338893.s004.xlsx]

## Sheet: Legend
Table S4. Akaike Information Criteria and Bayesian Information Criteria

## Sheet: MTAICc
Table S1. Evaluation of the best sustituion model for the phylogentic tree inputation. In this table are reported the value regarding the Akaike and Bayesian Information Criterion. In yellow the best model selected based on AIC value is highlited
	Model	df	logLik	AIC	AICw	AICc	AICcw	BIC
92	GTR+G(4)+I	35	-4458785.41590255	8917640.83180509	1	8917640.83330153	1	8918072.61639832
91	GTR+G(4)	34	-4458839.14356323	8917746.28712646	1.26086306027028e-23	8917746.28853976	1.26091547256285e-23	8918165.73501702
76	TIM3+G(4)+I	33	-4458910.24313672	8917886.48627344	4.53743034911663e-54	8917886.48760598	4.53780219771596e-54	8918293.59746134
84	TVM+G(4)+I	34	-4458932.13234843	8917932.26469685	5.20177581762023e-64	8917932.26611016	5.20199204807745e-64	8918351.71258742
75	TIM3+G(4)	32	-4458965.85627106	8917995.71254213	8.68214601879255e-78	8917995.71379628	8.68319784507169e-78	8918390.48702736
83	TVM+G(4)	33	-4458993.34513942	8918052.69027885	3.68187263793314e-90	8918052.69161139	3.68217437241234e-90	8918459.80146675
52	TPM3u+G(4)+I	32	-4459049.25282206	8918162.50564411	5.24765385267316e-114	8918162.50689827	5.24828959644137e-114	8918557.28012935
51	TPM3u+G(4)	31	-4459113.83424531	8918289.66849063	1.27909825708836e-141	8918289.66966878	1.27930183699657e-141	8918672.1062732
68	TIM2+G(4)+I	33	-4459463.3367349	8918992.67346979	2.82691211188081e-294	8918992.67480233	2.82714378118003e-294	8919399.78465769
67	TIM2+G(4)	32	-4459526.64877422	8919117.29754844	2.45056560337258e-321	8919117.2988026	2.45056560337258e-321	8919512.07203368
60	TIM1+G(4)+I	33	-4459571.76919716	8919209.53839431	0	8919209.53972686	0	8919616.64958221
24	TrN+G(4)+I	32	-4459574.01577641	8919212.03155281	0	8919212.03280697	0	8919606.80603805
44	TPM2u+G(4)+I	32	-4459585.00759492	8919234.01518983	0	8919234.01644399	0	8919628.78967507
59	TIM1+G(4)	32	-4459638.72513937	8919341.45027873	0	8919341.45153289	0	8919736.22476397
23	TrN+G(4)	31	-4459640.85500335	8919343.7100067	0	8919343.71118485	0	8919726.14778928
43	TPM2u+G(4)	31	-4459656.21121896	8919374.42243792	0	8919374.42361607	0	8919756.86022049
36	TPM1u+G(4)+I	32	-4459687.92630827	8919439.85261654	0	8919439.8538707	0	8919834.62710178
16	HKY+G(4)+I	31	-4459689.76268249	8919441.52536497	0	8919441.52654312	0	8919823.96314754
35	TPM1u+G(4)	31	-4459762.81711655	8919587.6342331	0	8919587.63541125	0	8919970.07201567
15	HKY+G(4)	30	-4459764.67189608	8919589.34379216	0	8919589.34489667	0	8919959.44487207
90	GTR+I	34	-4460340.99853567	8920749.99707134	0	8920749.99848465	0	8921169.44496191
82	TVM+I	33	-4460431.06037043	8920928.12074087	0	8920928.12207341	0	8921335.23192877
74	TIM3+I	32	-4460478.92029591	8921021.84059183	0	8921021.84184598	0	8921416.61507706
50	TPM3u+I	31	-4460566.51347895	8921195.0269579	0	8921195.02813604	0	8921577.46474047
66	TIM2+I	32	-4460821.97086948	8921707.94173896	0	8921707.94299312	0	8922102.7162242
42	TPM2u+I	31	-4460908.03481237	8921878.06962473	0	8921878.07080288	0	8922260.5074073
58	TIM1+I	32	-4460944.37688164	8921952.75376328	0	8921952.75501743	0	8922347.52824851
22	TrN+I	31	-4460949.18637261	8921960.37274522	0	8921960.37392337	0	8922342.81052779
34	TPM1u+I	31	-4461028.53495647	8922119.06991295	0	8922119.07109109	0	8922501.50769552
14	HKY+I	30	-4461032.94486136	8922125.88972272	0	8922125.89082723	0	8922495.99080263
89	GTR	33	-4478612.6054575	8957291.210915	0	8957291.21224754	0	8957698.3221029
73	TIM3	31	-4478881.37824079	8957824.75648158	0	8957824.75765973	0	8958207.19426415
81	TVM	32	-4478896.05393879	8957856.10787758	0	8957856.10913173	0	8958250.88236281
49	TPM3u	30	-4479172.13871982	8958404.27743963	0	8958404.27854414	0	8958774.37851954
65	TIM2	31	-4479178.63599844	8958419.27199688	0	8958419.27317503	0	8958801.70977945
57	TIM1	31	-4479426.42067216	8958914.84134432	0	8958914.84252246	0	8959297.27912689
21	TrN	30	-4479437.15307335	8958934.30614669	0	8958934.3072512	0	8959304.4072266
41	TPM2u	30	-4479465.02321473	8958990.04642945	0	8958990.04753396	0	8959360.14750936
33	TPM1u	30	-4479720.541196	8959501.082392	0	8959501.08349651	0	8959871.18347191
13	HKY	29	-4479731.02720847	8959520.05441694	0	8959520.05545019	0	8959877.81879418
8	F81+G(4)+I	30	-4506567.08785669	9013194.17571338	0	9013194.17681789	0	9013564.27679329
7	F81+G(4)	29	-4506616.2092179	9013290.4184358	0	9013290.41946905	0	9013648.18281304
6	F81+I	29	-4507158.42211385	9014374.8442277	0	9014374.84526096	0	9014732.60860495
5	F81	28	-4523560.08599572	9047176.17199145	0	9047176.17295581	0	9047521.59966603
88	SYM+G(4)+I	32	-4527423.51027988	9054911.02055976	0	9054911.02181392	0	9055305.795045
80	TVMe+G(4)+I	31	-4527479.99076456	9055021.98152913	0	9055021.98270728	0	9055404.4193117
87	SYM+G(4)	31	-4527497.9617272	9055057.9234544	0	9055057.92463254	0	9055440.36123697
79	TVMe+G(4)	30	-4527557.4384722	9055174.8769444	0	9055174.87804891	0	9055544.9780243
86	SYM+I	31	-4528492.61569182	9057047.23138364	0	9057047.23256179	0	9057429.66916622
64	TIM2e+G(4)+I	30	-4528508.03555963	9057076.07111926	0	9057076.07222377	0	9057446.17219917
78	TVMe+I	30	-4528541.41558185	9057142.83116371	0	9057142.83226822	0	9057512.93224362
40	TPM2+G(4)+I	29	-4528563.5846928	9057185.16938561	0	9057185.17041886	0	9057542.93376285
63	TIM2e+G(4)	29	-4528568.36782768	9057194.73565536	0	9057194.73668861	0	9057552.50003261
39	TPM2+G(4)	28	-4528627.56128548	9057311.12257097	0	9057311.12353533	0	9057656.55024555
62	TIM2e+I	29	-4529572.42627408	9059202.85254815	0	9059202.8535814	0	9059560.61692539
38	TPM2+I	28	-4529618.88384525	9059293.76769051	0	9059293.76865488	0	9059639.19536509
72	TIM3e+G(4)+I	30	-4529902.91832885	9059865.8366577	0	9059865.83776221	0	9060235.93773761
48	TPM3+G(4)+I	29	-4529961.91286179	9059981.82572358	0	9059981.82675683	0	9060339.59010082
71	TIM3e+G(4)	29	-4529979.29709869	9060016.59419738	0	9060016.59523063	0	9060374.35857462
47	TPM3+G(4)	28	-4530039.67862233	9060135.35724466	0	9060135.35820903	0	9060480.78491924
56	TIM1e+G(4)+I	30	-4530494.60329809	9061049.20659618	0	9061049.2077007	0	9061419.30767609
28	TPM1+G(4)+I	29	-4530551.29060138	9061160.58120275	0	9061160.582236	0	9061518.34557999
32	K81+G(4)+I	29	-4530551.29060138	9061160.58120275	0	9061160.582236	0	9061518.34557999
55	TIM1e+G(4)	29	-4530558.19392768	9061174.38785537	0	9061174.38888862	0	9061532.15223261
27	TPM1+G(4)	28	-4530618.57528881	9061293.15057761	0	9061293.15154198	0	9061638.57825219
31	K81+G(4)	28	-4530618.57528881	9061293.15057761	0	9061293.15154198	0	9061638.57825219
70	TIM3e+I	29	-4530890.20576474	9061838.41152948	0	9061838.41256273	0	9062196.17590673
20	TrNe+G(4)+I	29	-4530896.59899682	9061851.19799365	0	9061851.1990269	0	9062208.96237089
46	TPM3+I	28	-4530937.48719417	9061930.97438835	0	9061930.97535271	0	9062276.40206293
12	K80+G(4)+I	28	-4530953.24316272	9061962.48632543	0	9061962.4872898	0	9062307.91400001
19	TrNe+G(4)	28	-4530958.77058313	9061973.54116627	0	9061973.54213064	0	9062318.96884085
11	K80+G(4)	27	-4531018.95558457	9062091.91116914	0	9062091.912067	0	9062425.00214106
54	TIM1e+I	29	-4531464.16318152	9062986.32636304	0	9062986.3273963	0	9063344.09074029
26	TPM1+I	28	-4531509.30748556	9063074.61497113	0	9063074.6159355	0	9063420.04264571
30	K81+I	28	-4531509.30748556	9063074.61497113	0	9063074.6159355	0	9063420.04264571
18	TrNe+I	28	-4531873.68101274	9063803.36202547	0	9063803.36298984	0	9064148.78970005
10	K80+I	27	-4531918.85184661	9063891.70369322	0	9063891.70459108	0	9064224.79466514
85	SYM	30	-4547130.36214476	9094320.72428952	0	9094320.72539403	0	9094690.82536943
77	TVMe	29	-4547254.67953157	9094567.35906314	0	9094567.36009639	0	9094925.12344038
61	TIM2e	28	-4547874.38150653	9095804.76301306	0	9095804.76397743	0	9096150.19068764
37	TPM2	27	-4548008.65628112	9096071.31256225	0	9096071.3134601	0	9096404.40353416
69	TIM3e	28	-4549478.11684056	9099012.23368112	0	9099012.23464549	0	9099357.6613557
45	TPM3	27	-4549597.29887684	9099248.59775368	0	9099248.59865153	0	9099581.68872559
53	TIM1e	28	-4549711.38369123	9099478.76738246	0	9099478.76834683	0	9099824.19505704
25	TPM1	27	-4549840.41883527	9099734.83767054	0	9099734.8385684	0	9100067.92864246
29	K81	27	-4549840.41883527	9099734.83767054	0	9099734.8385684	0	9100067.92864246
17	TrNe	27	-4550118.0200484	9100290.04009681	0	9100290.04099466	0	9100623.13106872
9	K80	26	-4550247.00502597	9100546.01005194	0	9100546.01088567	0	9100866.7643212
4	JC+G(4)+I	27	-4571687.41778571	9143428.83557143	0	9143428.83646929	0	9143761.92654334
3	JC+G(4)	26	-4571738.83459598	9143529.66919195	0	9143529.67002568	0	9143850.42346121
2	JC+I	26	-4572112.47627036	9144276.95254071	0	9144276.95337444	0	9144597.70680997
1	JC	25	-4588274.11702972	9176598.23405944	0	9176598.23483141	0	9176906.65162603

## Sheet: MTBICc
Table S2. Evaluation of the best sustituion model for the phylogentic tree inputation. In this table are reported the value regarding the Akaike and Bayesian Information Criterion. In yellow the best model selected based on BIC value is highlited
	Model	df	logLik	AIC	AICw	AICc	AICcw	BIC
92	GTR+G(4)+I	35	-4458785.41590255	8917640.83180509	1	8917640.83330153	1	8918072.61639832
91	GTR+G(4)	34	-4458839.14356323	8917746.28712646	1.26086306027028e-23	8917746.28853976	1.26091547256285e-23	8918165.73501702
76	TIM3+G(4)+I	33	-4458910.24313672	8917886.48627344	4.53743034911663e-54	8917886.48760598	4.53780219771596e-54	8918293.59746134
84	TVM+G(4)+I	34	-4458932.13234843	8917932.26469685	5.20177581762023e-64	8917932.26611016	5.20199204807745e-64	8918351.71258742
75	TIM3+G(4)	32	-4458965.85627106	8917995.71254213	8.68214601879255e-78	8917995.71379628	8.68319784507169e-78	8918390.48702736
83	TVM+G(4)	33	-4458993.34513942	8918052.69027885	3.68187263793314e-90	8918052.69161139	3.68217437241234e-90	8918459.80146675
52	TPM3u+G(4)+I	32	-4459049.25282206	8918162.50564411	5.24765385267316e-114	8918162.50689827	5.24828959644137e-114	8918557.28012935
51	TPM3u+G(4)	31	-4459113.83424531	8918289.66849063	1.27909825708836e-141	8918289.66966878	1.27930183699657e-141	8918672.1062732
68	TIM2+G(4)+I	33	-4459463.3367349	8918992.67346979	2.82691211188081e-294	8918992.67480233	2.82714378118003e-294	8919399.78465769
67	TIM2+G(4)	32	-4459526.64877422	8919117.29754844	2.45056560337258e-321	8919117.2988026	2.45056560337258e-321	8919512.07203368
24	TrN+G(4)+I	32	-4459574.01577641	8919212.03155281	0	8919212.03280697	0	8919606.80603805
60	TIM1+G(4)+I	33	-4459571.76919716	8919209.53839431	0	8919209.53972686	0	8919616.64958221
44	TPM2u+G(4)+I	32	-4459585.00759492	8919234.01518983	0	8919234.01644399	0	8919628.78967507
23	TrN+G(4)	31	-4459640.85500335	8919343.7100067	0	8919343.71118485	0	8919726.14778928
59	TIM1+G(4)	32	-4459638.72513937	8919341.45027873	0	8919341.45153289	0	8919736.22476397
43	TPM2u+G(4)	31	-4459656.21121896	8919374.42243792	0	8919374.42361607	0	8919756.86022049
16	HKY+G(4)+I	31	-4459689.76268249	8919441.52536497	0	8919441.52654312	0	8919823.96314754
36	TPM1u+G(4)+I	32	-4459687.92630827	8919439.85261654	0	8919439.8538707	0	8919834.62710178
15	HKY+G(4)	30	-4459764.67189608	8919589.34379216	0	8919589.34489667	0	8919959.44487207
35	TPM1u+G(4)	31	-4459762.81711655	8919587.6342331	0	8919587.63541125	0	8919970.07201567
90	GTR+I	34	-4460340.99853567	8920749.99707134	0	8920749.99848465	0	8921169.44496191
82	TVM+I	33	-4460431.06037043	8920928.12074087	0	8920928.12207341	0	8921335.23192877
74	TIM3+I	32	-4460478.92029591	8921021.84059183	0	8921021.84184598	0	8921416.61507706
50	TPM3u+I	31	-4460566.51347895	8921195.0269579	0	8921195.02813604	0	8921577.46474047
66	TIM2+I	32	-4460821.97086948	8921707.94173896	0	8921707.94299312	0	8922102.7162242
42	TPM2u+I	31	-4460908.03481237	8921878.06962473	0	8921878.07080288	0	8922260.5074073
22	TrN+I	31	-4460949.18637261	8921960.37274522	0	8921960.37392337	0	8922342.81052779
58	TIM1+I	32	-4460944.37688164	8921952.75376328	0	8921952.75501743	0	8922347.52824851
14	HKY+I	30	-4461032.94486136	8922125.88972272	0	8922125.89082723	0	8922495.99080263
34	TPM1u+I	31	-4461028.53495647	8922119.06991295	0	8922119.07109109	0	8922501.50769552
89	GTR	33	-4478612.6054575	8957291.210915	0	8957291.21224754	0	8957698.3221029
73	TIM3	31	-4478881.37824079	8957824.75648158	0	8957824.75765973	0	8958207.19426415
81	TVM	32	-4478896.05393879	8957856.10787758	0	8957856.10913173	0	8958250.88236281
49	TPM3u	30	-4479172.13871982	8958404.27743963	0	8958404.27854414	0	8958774.37851954
65	TIM2	31	-4479178.63599844	8958419.27199688	0	8958419.27317503	0	8958801.70977945
57	TIM1	31	-4479426.42067216	8958914.84134432	0	8958914.84252246	0	8959297.27912689
21	TrN	30	-4479437.15307335	8958934.30614669	0	8958934.3072512	0	8959304.4072266
41	TPM2u	30	-4479465.02321473	8958990.04642945	0	8958990.04753396	0	8959360.14750936
33	TPM1u	30	-4479720.541196	8959501.082392	0	8959501.08349651	0	8959871.18347191
13	HKY	29	-4479731.02720847	8959520.05441694	0	8959520.05545019	0	8959877.81879418
8	F81+G(4)+I	30	-4506567.08785669	9013194.17571338	0	9013194.17681789	0	9013564.27679329
7	F81+G(4)	29	-4506616.2092179	9013290.4184358	0	9013290.41946905	0	9013648.18281304
6	F81+I	29	-4507158.42211385	9014374.8442277	0	9014374.84526096	0	9014732.60860495
5	F81	28	-4523560.08599572	9047176.17199145	0	9047176.17295581	0	9047521.59966603
88	SYM+G(4)+I	32	-4527423.51027988	9054911.02055976	0	9054911.02181392	0	9055305.795045
80	TVMe+G(4)+I	31	-4527479.99076456	9055021.98152913	0	9055021.98270728	0	9055404.4193117
87	SYM+G(4)	31	-4527497.9617272	9055057.9234544	0	9055057.92463254	0	9055440.36123697
79	TVMe+G(4)	30	-4527557.4384722	9055174.8769444	0	9055174.87804891	0	9055544.9780243
86	SYM+I	31	-4528492.61569182	9057047.23138364	0	9057047.23256179	0	9057429.66916622
64	TIM2e+G(4)+I	30	-4528508.03555963	9057076.07111926	0	9057076.07222377	0	9057446.17219917
78	TVMe+I	30	-4528541.41558185	9057142.83116371	0	9057142.83226822	0	9057512.93224362
40	TPM2+G(4)+I	29	-4528563.5846928	9057185.16938561	0	9057185.17041886	0	9057542.93376285
63	TIM2e+G(4)	29	-4528568.36782768	9057194.73565536	0	9057194.73668861	0	9057552.50003261
39	TPM2+G(4)	28	-4528627.56128548	9057311.12257097	0	9057311.12353533	0	9057656.55024555
62	TIM2e+I	29	-4529572.42627408	9059202.85254815	0	9059202.8535814	0	9059560.61692539
38	TPM2+I	28	-4529618.88384525	9059293.76769051	0	9059293.76865488	0	9059639.19536509
72	TIM3e+G(4)+I	30	-4529902.91832885	9059865.8366577	0	9059865.83776221	0	9060235.93773761
48	TPM3+G(4)+I	29	-4529961.91286179	9059981.82572358	0	9059981.82675683	0	9060339.59010082
71	TIM3e+G(4)	29	-4529979.29709869	9060016.59419738	0	9060016.59523063	0	9060374.35857462
47	TPM3+G(4)	28	-4530039.67862233	9060135.35724466	0	9060135.35820903	0	9060480.78491924
56	TIM1e+G(4)+I	30	-4530494.60329809	9061049.20659618	0	9061049.2077007	0	9061419.30767609
28	TPM1+G(4)+I	29	-4530551.29060138	9061160.58120275	0	9061160.582236	0	9061518.34557999
32	K81+G(4)+I	29	-4530551.29060138	9061160.58120275	0	9061160.582236	0	9061518.34557999
55	TIM1e+G(4)	29	-4530558.19392768	9061174.38785537	0	9061174.38888862	0	9061532.15223261
27	TPM1+G(4)	28	-4530618.57528881	9061293.15057761	0	9061293.15154198	0	9061638.57825219
31	K81+G(4)	28	-4530618.57528881	9061293.15057761	0	9061293.15154198	0	9061638.57825219
70	TIM3e+I	29	-4530890.20576474	9061838.41152948	0	9061838.41256273	0	9062196.17590673
20	TrNe+G(4)+I	29	-4530896.59899682	9061851.19799365	0	9061851.1990269	0	9062208.96237089
46	TPM3+I	28	-4530937.48719417	9061930.97438835	0	9061930.97535271	0	9062276.40206293
12	K80+G(4)+I	28	-4530953.24316272	9061962.48632543	0	9061962.4872898	0	9062307.91400001
19	TrNe+G(4)	28	-4530958.77058313	9061973.54116627	0	9061973.54213064	0	9062318.96884085
11	K80+G(4)	27	-4531018.95558457	9062091.91116914	0	9062091.912067	0	9062425.00214106
54	TIM1e+I	29	-4531464.16318152	9062986.32636304	0	9062986.3273963	0	9063344.09074029
26	TPM1+I	28	-4531509.30748556	9063074.61497113	0	9063074.6159355	0	9063420.04264571
30	K81+I	28	-4531509.30748556	9063074.61497113	0	9063074.6159355	0	9063420.04264571
18	TrNe+I	28	-4531873.68101274	9063803.36202547	0	9063803.36298984	0	9064148.78970005
10	K80+I	27	-4531918.85184661	9063891.70369322	0	9063891.70459108	0	9064224.79466514
85	SYM	30	-4547130.36214476	9094320.72428952	0	9094320.72539403	0	9094690.82536943
77	TVMe	29	-4547254.67953157	9094567.35906314	0	9094567.36009639	0	9094925.12344038
61	TIM2e	28	-4547874.38150653	9095804.76301306	0	9095804.76397743	0	9096150.19068764
37	TPM2	27	-4548008.65628112	9096071.31256225	0	9096071.3134601	0	9096404.40353416
69	TIM3e	28	-4549478.11684056	9099012.23368112	0	9099012.23464549	0	9099357.6613557
45	TPM3	27	-4549597.29887684	9099248.59775368	0	9099248.59865153	0	9099581.68872559
53	TIM1e	28	-4549711.38369123	9099478.76738246	0	9099478.76834683	0	9099824.19505704
25	TPM1	27	-4549840.41883527	9099734.83767054	0	9099734.8385684	0	9100067.92864246
29	K81	27	-4549840.41883527	9099734.83767054	0	9099734.8385684	0	9100067.92864246
17	TrNe	27	-4550118.0200484	9100290.04009681	0	9100290.04099466	0	9100623.13106872
9	K80	26	-4550247.00502597	9100546.01005194	0	9100546.01088567	0	9100866.7643212
4	JC+G(4)+I	27	-4571687.41778571	9143428.83557143	0	9143428.83646929	0	9143761.92654334
3	JC+G(4)	26	-4571738.83459598	9143529.66919195	0	9143529.67002568	0	9143850.42346121
2	JC+I	26	-4572112.47627036	9144276.95254071	0	9144276.95337444	0	9144597.70680997
1	JC	25	-4588274.11702972	9176598.23405944	0	9176598.23483141	0	9176906.65162603
