# Supplementary material for: Investigating adaptation to environmental variability in forest trees through molecular phylogenetic analysis
Source: PLoS One. 2025 Dec 23;20(12):e0338893. doi: 10.1371/journal.pone.0338893 (PMC12725590; doi:10.1371/journal.pone.0338893)
Supplement: S5 Table — Values for the coefficients Ka, Ks, l0, l2, l4, and Ka/Ks ratio for conifers and broadleaves. (XLSX) [file pone.0338893.s005.xlsx]

## Sheet: Legend of Tables S1-S4
Table S5. Values for the coefficients Ka, Ks, l0, l2, l4, and Ka/Ks ratio for conifers and broadleaves.
Values for the coeffcients Ka, Ks, l0, l2, l4 and Ka/Ks ratio are given in the tables S1-S4 present in the successive sheets for the two main taxa: Conifers and Broadleaves. The "Stress" sheet shows the same values, divided by taxa, with the addition of the abiotic stresses in which they are involved. [1]
Gene sequence ID	Name of the alignment file (FASTA format) - Name made up of the reference gene ID
Ka	rate of substitutions at non-silent sites
Ks	rate of substitutions at silent sites
l0	0-fold degenerate sites are those at which all changes are nonsynonymous
l2	2-fold degenerate sites are those at which one out of three changes is synonymous. (All sites at which two out of three changes are synonymous also are included in this category.)
l4	4-fold degenerate sites are those at which all changes are synonymous.
Ka/Ks	Ka/Ks is the ratio of the number of nonsynonymous substitutions per non-synonymous site (pN) to the number of synonymous substitutions per synonymous site (pS), which can be used as an indicator of selective pressure acting on a protein coding gene.
This legend refres to the tables S1-S4 present in the succcessive sheets of this file. For each table the title is present in the top part of the sheet. Each sheet refers to a specific taxonomic group.
1) Nekrutenko A, Makova KD, Li WH. The K(A)/K(S) ratio test for assessing the protein-coding potential of genomic regions: an empirical and simulation study. Genome Res. 2002 Jan;12(1):198-202. doi: 10.1101/gr.200901. PMID: 11779845; PMCID: PMC155263.

## Sheet: S1_Conifers
Table S1. Values for the coeffcients Ka, Ks, l0, l2, l4 and Ka/Ks ratio are given below for the Conifers taxonomic group.
Gene sequence ID	Ka	Ks	l0	l2	l4	Ka/Ks		ka mean	ks mean	Ka/Ks ratio	l0 mean	l2 mean	l4 mean
'4CL_con.fas'	0.333111	0.558543	293.561	85.2484	77.1908	0.596392		0.19764	0.461037	0.428686	478.836	150.988	110.851
'4CL2_con.fas'	0.479345	0.222325	440.112	120.91	128.978	2.15605
'50S_RP_con.fas'	0.0248393	0.0955654	239	58	69	0.259919
'AAA_con.fas'	0.702545	0.794358	838.21	288.894	177.896	0.884419
'ACC_beta_con.fas'	0.00264902	0.0281564	196.333	56.6667	47	0.0940826
'ACD52_con.fas'	0.0975081	0.246626	468.893	151.507	105.601	0.395368
'ACO5_con.fas'	0.102005	0.414665	627.943	184.177	138.88	0.245994
'ACOH_con.fas'	0.266319	0.365556	890.913	279.822	200.266	0.728532
'ADH_A1_con.fas'	0.125856	0.125924	258.805	113.05	39.1454	0.999461
'ADH_C4_con.fas'	0.24135	0.373544	308.804	90.4935	74.7022	0.64611
'ADP_RIB_con.fas'	0.383342	0.252673	410.141	129.563	84.2954	1.51715
'AGB1_con.fas'	0.140809	0.281332	231.89	80.0388	54.0715	0.500509
'AGD11_con.fas'	0.477815	1.43774	243.804	79.2286	54.9677	0.332338
'AMT1_con.fas'	0.0644921	0.482001	1002.94	250	271.057	0.133801
'ANTR4_con.fas'	0.485688	0.582652	240.716	78.6591	55.6253	0.833581
'AOS1C_con.fas'	0.452089	0.295369	857.286	250.894	244.82	1.53059
'APX6_con.fas'	0.566478	0.666885	158.751	51.312	32.9373	0.84944
'ASP_A1_con.fas'	0.281499	0.469206	654.17	216.308	152.522	0.599947
'ASP3_con.fas'	0.0489998	0.159712	825.842	258.698	202.459	0.3068
'ASX_con.fas'	0.0461736	0.106101	233	68.5	58.5	0.435186
'ATPD_con.fas'	0.362222	1.05684	531.897	178.696	123.406	0.34274
'ATS11_con.fas'	0.0246041	0.209853	806.255	269.745	193	0.117245
'AUX_F6_con.fas'	0.358215	0.439614	957.996	354.049	181.955	0.81484
'AXS_con.fas'	0.12246	0.153905	252.611	80.8726	50.5161	0.795684
'BAM1_con.fas'	1.00848	1.05043	90.3118	31.227	19.4612	0.96006
'BEL1_con.fas'	0.237334	0.732841	1594.06	476.04	365.897	0.323855
'BIPP2C1_con.fas'	0.122099	0.213329	345.618	105.496	79.8857	0.57235
'BMYU_con.fas'	0.479375	0.579596	191.486	65.6865	39.8277	0.827085
'bZIP43_con.fas'	0.580334	0.611966	169.701	60.5253	39.7732	0.948311
'CA3MT_con.fas'	0.131262	0.332664	366.153	118.44	76.4069	0.394579
'CAD_1_con.fas'	0.514417	1.24467	499.53	155.907	115.563	0.413297
'CAM7_con.fas'	0.0166446	0.693212	301.893	91.1382	56.9689	0.0240109
'CCoAOMT_con.fas'	0.213068	0.136932	392.235	128.268	91.4974	1.55602
'CCS1_con.fas'	0.000828035	0.00699038	616	190	136	0.118454
'CCT3_con.fas'	0.0247695	0.204649	719.627	234	156.373	0.121034
'CGRT_con.fas'	0.262905	0.270568	176.2	81.1797	27.6206	0.971679
'CHEM_con.fas'	0.0473368	0.204812	254.75	73.25	65	0.231123
'CHlD_con.fas'	0.0498169	0.191774	328.397	99.1326	76.4701	0.259768
'CHS_con.fas'	0.23732	0.154278	141.109	38.0563	39.8342	1.53827
'CLP3_con.fas'	0.11715	0.352823	253.397	71.0271	74.5761	0.332037
'CLPR1_con.fas'	0.0639079	0.122416	292.176	87.4094	70.415	0.522056
'CNG5_con.fas'	0.0292205	0.227809	832.958	254.83	190.212	0.128268
'CNG17_con.fas'	0.0292205	0.227809	832.958	254.83	190.212	0.128268
'CoA_con.fas'	0.0292205	0.227809	832.958	254.83	190.212	0.128268
'COBRA_con.fas'	0.608039	1.14253	584.234	187.569	128.197	0.532188
'CRY_1_con.fas'	0.0978635	0.0794128	1077.42	355.479	217.1	1.23234
'CRYPTO_con.fas'	0.0538939	0.0853127	537.009	165.586	131.405	0.631722
'CSLE6_con.fas'	0.141742	0.475114	1015.81	339.079	208.11	0.298332
'CYP75B1_con.fas'	0.342697	0.240903	461.153	114.374	141.473	1.42255
'CYP87A3_con.fas'	0.0545693	0.330467	840.201	266.228	192.572	0.165128
'CYT1_con.fas'	0.0174073	0.245407	706.718	219.063	160.22	0.0709326
'DNAJC2_con.fas'	0.415435	0.642798	123.679	38.7123	20.6092	0.646292
'DRT111_con.fas'	0.0354986	0.332416	620.85	161.983	177.167	0.10679
'EF_Tu_con.fas'	0.0812374	0.202971	187.255	56.9113	43.8333	0.400241
'EF1A_con.fas'	0.0394239	0.767461	146.407	33.185	42.4079	0.0513692
'elF_E_con.fas'	0.107935	0.372909	232.638	81.3172	46.0446	0.289441
'ERD7_con.fas'	0.650806	1.00609	357.675	134.017	81.3081	0.646867
'ERD66_con.fas'	0.145031	0.444126	617.055	183.43	156.515	0.326554
'ERECTA_con.fas'	0.494562	1.41575	333.002	126.577	74.4214	0.349328
'FB_ALDO6_con.fas'	0.01931	0.171055	480	135.333	134.667	0.112887
'FEI2_con.fas'	0.689464	1.04129	219.842	81.8027	49.3553	0.662126
'FKELAt_con.fas'	0.665764	0.697083	626.349	184.773	160.877	0.955071
'FMO1_con.fas'	0.113946	0.271262	597.309	201.504	128.187	0.42006
'GALT4_con.fas'	0.0800373	0.339462	660.03	203.115	135.855	0.235777
'GBA3_con.fas'	0.0365464	0.197691	463.638	154.862	86.5	0.184866
'GBSS1_con.fas'	0.0302916	0.0193669	186.5	58.5	49	1.56409
'GDH_con.fas'	0.0321998	0.21641	803.755	238.202	194.043	0.14879
'GDSL_con.fas'	0.229216	0.658387	394.188	128.298	86.5137	0.348148
'GLYB_con.fas'	0.274645	0.447859	465.966	132.818	121.216	0.613239
'GOLS1_con.fas'	0.199115	1.37554	445.604	143.239	83.1563	0.144754
'GPX_con.fas'	0.119175	0.404994	234.255	75.0446	53.7004	0.294263
'GRXS17_con.fas'	0.300822	0.54661	442.129	146.632	101.239	0.550341
'HSC80_con.fas'	0.281577	0.64514	528.52	199.248	85.2319	0.436459
'HSP83_con.fas'	0.0245283	0.441322	1377.53	503.158	249.317	0.0555792
'HY5_con.fas'	0.0925287	0.135134	234.061	82.8225	49.1169	0.684717
'IF5A2_con.fas'	0.187065	1.03382	126.761	39.0936	26.1454	0.180945
'ISO_con.fas'	0.0748802	0.344177	383.051	119.472	82.4771	0.217563
'LAC12_con.fas'	0.225465	0.721146	182.21	42.3561	51.4337	0.312649
'LAC17_con.fas'	0.0787465	0.141873	205.5	45.8333	57.6667	0.555048
'LAPX_con.fas'	0.210182	0.425234	268.888	77.1556	64.9569	0.494273
'LHC3_con.fas'	0.21404	0.428183	343.802	119.247	73.9509	0.49988
'LHCA1_con.fas'	0.0564677	0.15246	289.625	79.3843	74.9902	0.370378
'LINS2_con.fas'	0.148837	0.359098	555.754	183.654	127.591	0.414476
'MALD_con.fas'	0.0554563	0.199265	203.667	59.1593	55.174	0.278304
'MRH1_con.fas'	0.17668	0.329919	200.91	65.0309	46.0592	0.535524
'MYB26_con.fas'	0.13174	0.405264	530.831	177.025	108.143	0.325072
'NAD5_con.fas'	0.283177	0.408282	890.254	238.319	248.427	0.693584
'NADH_1A6_con.fas'	0.291302	0.492913	205.709	73.2258	45.0653	0.590981
'PANT_beta_con.fas'	0.0720715	0.153448	363.138	119.522	84.3398	0.469681
'PAT24_con.fas'	0.011092	0.114783	231	69	57	0.0966343
'PDC2_con.fas'	0.260803	0.728567	271.587	70.5885	86.8244	0.357967
'PDR3_con.fas'	0.215966	0.445651	316.086	111.083	67.8309	0.484607
'PGT4_con.fas'	0.0731913	0.106471	250.409	67.5816	69.009	0.68743
'PIRL3_con.fas'	0.0570462	0.232398	411.988	166.075	81.9364	0.245467
'POLY1_con.fas'	0.32261	0.906723	550.947	151.922	140.131	0.355798
'POLYIA_con.fas'	0.114287	0.229217	288.161	85.4361	76.4026	0.498595
'PP2A_2_con.fas'	0.0389091	0.866418	448.596	151.612	95.7917	0.044908
'PRK_con.fas'	0.0450009	0.23169	417.317	121.924	108.759	0.194229
'PRO_3A_con.fas'	0.0394177	0.192064	162.25	57.25	35.5	0.205232
'PRO_5_con.fas'	0.0646704	0.333427	236.138	52.8138	65.048	0.193957
'PRO_A7_con.fas'	0.0832404	0.384689	456.703	142.568	120.729	0.216384
'PRO_B1_con.fas'	0.271363	0.641697	248.789	66.2098	69.0008	0.422882
'PX47_con.fas'	0.0671605	0.37524	618.076	204.222	149.702	0.17898
'PX72_con.fas'	0.108136	0.377299	607.67	200.967	145.363	0.286606
'QRT3_con.fas'	0.153299	0.40894	1014.47	288.116	269.418	0.374871
'RAV2_con.fas'	0.563598	1.74549	555.066	206.614	102.321	0.322888
'RCF_con.fas'	0.077711	0.236342	669.066	195.219	182.715	0.328807
'RD22_con.fas'	0.116498	0.479798	576.767	157.323	150.91	0.242806
'RPL34_con.fas'	0.521702	1.27541	156.944	56.9589	38.0967	0.409046
'RPOL_con.fas'	0.0530448	0.311839	289.443	89.4081	68.1489	0.170103
'RPS4_con.fas'	0.0128695	0.0979079	140	42.0878	33.9122	0.131445
'RPTS_con.fas'	0.0196378	0.0345149	1080.22	357.695	221.084	0.568965
'RUB_ACT_con.fas'	0.306572	1.31486	403.239	119.299	92.4613	0.23316
'SAH_con.fas'	0.157447	0.649396	418.662	108.913	102.424	0.242452
'SAHH_con.fas'	0.156721	0.418168	364.43	114.704	72.8659	0.37478
'SAMD_con.fas'	0.247191	0.821421	462.633	139.572	99.7951	0.300931
'SHD_con.fas'	0.357029	0.894924	367.44	122.232	77.3281	0.398949
'SHSP70_con.fas'	0.1602	0.30718	512.148	158.036	130.816	0.52152
'SIP4_con.fas'	0.159857	0.301947	120.757	44.2084	18.0348	0.52942
'SNX2A_con.fas'	0.034802	0.225988	1033.87	353.743	238.39	0.153999
'SOT15_con.fas'	0.397719	0.970116	561.475	180.613	127.911	0.409971
'STP13_con.fas'	0.0449155	0.337415	1028.49	300.045	258.464	0.133116
'SURV5_con.fas'	0.337756	0.957467	2326.55	817.129	486.319	0.35276
'TET8_con.fas'	0.30094	0.618825	193.339	58.9988	38.6617	0.486309
'TPR1_con.fas'	0.0720043	0.208936	311.5	96	66.5	0.344623
'TPS5_con.fas'	0.161151	0.984496	760.722	245.007	176.271	0.163688
'UDP6_con.fas'	0.0827794	0.200349	174.608	59.471	32.9215	0.413175
'XTH9_con.fas'	0.0921571	0.480561	267.882	85.5614	51.5569	0.19177
'XTH23_con.fas'	0.0685196	0.431251	512.093	143.263	136.644	0.158886

## Sheet: S2_Broadleaf
Table S2. Values for the coeffcients Ka, Ks, l0, l2, l4 and Ka/Ks ratio are given below for the Broadleaf taxonomic group.
Gene sequence ID	Ka	Ks	l0	l2	l4	Ka/Ks		ka mean	ks mean	Ka/Ks ratio	l0 mean	l2 mean	l4 mean
'4CL_lat.fas'	0.116451	0.174388	1039.26	370.037	201.706	0.667773		0.384753	1.74393	0.220624	778.811	255.078	175.459
'4CL2_lat.fas'	0.200837	0.908881	985.445	318.456	232.099	0.220972
'50S_RP_lat.fas'	0.0906546	0.223625	777.556	237.528	169.915	0.405386
'ACC_beta_lat.fas'	0.157001	0.182305	156.058	59.973	29.9685	0.861201
'ACD52_lat.fas'	0.120435	0.172221	945.609	320.458	185.933	0.699309
'ACO5_lat.fas'	0.0906194	0.310602	596.043	188.902	130.056	0.291754
'ACOH_lat.fas'	0.154673	0.215407	461.131	147.427	96.4419	0.718049
'ADH_A1_lat.fas'	0.0592918	0.0893286	945.515	336.693	172.792	0.663749
'ADH_C4_lat.fas'	0.164525	0.125681	787.845	271.587	167.567	1.30908
'ADP_RIB_lat.fas'	0.038718	0.134604	342.855	127.6	72.5452	0.287644
'AGB1_lat.fas'	0.0925198	0.1582	727.107	220.834	180.059	0.584827
'AGD11_lat.fas'	0.168996	0.153118	749.4	244.81	136.79	1.1037
'AMT1_lat.fas'	0.0473362	0.579418	933.924	218.608	254.468	0.0816962
'ANTR4_lat.fas'	0.0883453	0.144604	713.816	186.901	185.284	0.610948
'AOS1C_lat.fas'	0.0664017	0.454264	719.956	198.516	188.528	0.146174
'APX6_lat.fas'	0.15926	0.199271	530.84	184.678	97.4824	0.799217
'ASP_A1_lat.fas'	0.132754	0.144247	952.325	319.846	182.828	0.92032
'ASP3_lat.fas'	0.0846651	0.209843	865.022	266.207	179.771	0.403468
'ASX_lat.fas'	0.127684	0.146097	1228.56	404.99	265.445	0.873971
'ATPD_lat.fas'	0.0864145	0.420654	378.086	96.2191	98.6953	0.205429
'ATS11_lat.fas'	0.0200528	0.382384	803.95	268.157	193.893	0.0524415
'AUX_F6_lat.fas'	0.13017	0.169762	1788.05	605.942	387.011	0.766783
'AXS_lat.fas'	0.062038	0.294392	744.022	235.459	163.518	0.210733
'BEL1_lat.fas'	0.0546866	0.40136	1236.61	371.049	291.344	0.136253
'BIPP2C1_lat.fas'	0.132765	0.107039	475.485	175.334	75.181	1.24035
'BMYU_lat.fas'	0.117844	0.19535	1321.71	422.376	274.917	0.603247
'bZIP43_lat.fas'	0.0767415	0.32444	365.819	115.597	79.5841	0.236535
'CA3MT_lat.fas'	0.484114	0.616292	202.48	67.8866	50.6333	0.785527
'CAD_1_lat.fas'	0.125922	0.191375	690.877	237.411	130.713	0.657983
'CCoAOMT_lat.fas'	0.368512	0.49571	387.326	127.825	87.8489	0.743403
'CCS1_lat.fas'	0.14334	0.211021	1076.12	364.97	238.913	0.679266
'CCT3_lat.fas'	0.0853097	0.182876	1079.59	354.753	200.655	0.466489
'CGRT_lat.fas'	0.0749543	0.0935657	395.924	144.848	80.2282	0.801088
'CHEM_lat.fas'	0.123965	0.347763	692.402	211.735	175.863	0.356463
'CHlD_lat.fas'	0.081431	0.15068	1384.67	472.207	285.123	0.540424
'CHS_lat.fas'	0.0455431	0.874325	759.508	214.324	190.168	0.0520895
'CLP3_lat.fas'	0.0781601	0.0994382	601.55	195.609	141.842	0.786017
'CLPR1_lat.fas'	0.0958632	0.290246	718.504	218.341	152.156	0.330282
'CNG5_lat.fas'	0.0733795	0.0797752	457.211	160.155	99.6337	0.919828
'CNG17_lat.fas'	0.146877	0.148269	1256.32	439.844	226.834	0.990613
'CoA_lat.fas'	0.0962671	0.113714	981.533	308.396	192.071	0.846575
'COBRA_lat.fas'	0.136474	0.0986074	884.934	279.423	185.643	1.38401
'CRY_1_lat.fas'	0.134286	0.139877	1236.28	428.113	240.611	0.960029
'CRYPTO_lat.fas'	0.135757	0.144662	1240.74	440.41	232.851	0.938448
'CSLE6_lat.fas'	0.396899	0.492117	226.432	86.3815	44.1863	0.806514
'CYP75B1_lat.fas'	0.132831	0.841635	568.649	190.746	128.604	0.157825
'CYP87A3_latù.fas'	0.0948244	0.250077	909.787	321.738	184.475	0.379181
'DNAJC2_lat.fas'	0.0807748	0.322856	1237.29	442.333	252.377	0.250189
'DRT111_lat.fas'	0.134155	0.297273	500.96	156.919	116.12	0.451287
'EF_Tu_lat.fas'	0.0796253	0.212129	842.062	285.21	183.727	0.375362
'elF_E_lat.fas'	0.0846223	0.211043	843.011	291.9	167.09	0.400972
'ERD7_lat.fas'	0.120762	0.154538	939.2	304.783	187.016	0.781437
'ERD66_lat.fas'	0.269763	0.161207	774.546	236.714	209.74	1.6734
'ERECTA_lat.fas'	0.198222	0.34276	179.097	63.441	27.4623	0.578312
'FB_ALDO6_lat.fas'	0.0754014	0.317461	693.643	188.617	191.74	0.237514
'FEI2_lat.fas'	0.145012	0.152129	1158.96	379.51	237.531	0.953214
'FKELAt_lat.fas'	0.109954	0.185842	684.547	224.877	161.576	0.591654
'FMO1_lat.fas'	0.230142	0.387013	1017.84	339.222	199.934	0.594663
'GALT4_lat.fas'	0.181154	0.0721029	397.639	107.932	97.4286	2.51244
'GBA3_lat.fas'	0.713442	2.56455	1434.85	496.564	300.584	0.278194
'GBSS1_lat.fas'	0.443972	0.960775	1023.78	330.737	235.488	0.462098
'GDH_lat.fas'	0.647241	1.85148	703.498	234.647	168.854	0.349581
'GDSL_lat.fas'	0.998335	7.41416	150.306	51.5298	32.1639	0.134653
'GIG_lat.fas'	0.813433	4.67477	1954.09	652.016	486.896	0.174005
'GLYB_lat.fas'	0.675537	1.8801	767.465	228.337	204.197	0.35931
'GOLS1_lat.fas'	0.425938	1.92872	616.71	195.415	147.875	0.220839
'GPX_lat.fas'	0.766858	2.87213	290.185	106.126	62.6889	0.267
'GRXS17_lat.fas'	0.891552	3.2175	892.811	276.066	199.123	0.277095
'HSC80_lat.fas'	0.986684	6.00249	171.437	62.7118	41.8509	0.164379
'HY5_lat.fas'	0.493082	0.847706	291.024	110.293	57.6826	0.581666
'IDH_lat.fas'	0.701126	3.71159	740.602	255.472	158.926	0.188902
'IF5A2_lat.fas'	0.490031	5.60066	296.48	93.0469	69.4735	0.0874952
'INO_lat.fas'	0.683055	2.46977	891.641	281.427	212.933	0.276566
'ISO_lat.fas'	0.470348	1.13013	565.082	187.664	129.254	0.416191
'LAC12_lat.fas'	0.613688	1.21715	1104.72	310.506	279.77	0.504201
'LAC17_lat.fas'	0.742967	4.20799	966.425	301.903	252.672	0.176561
'LAPX_lat.fas'	0.714644	3.0698	424.168	136.547	108.285	0.232798
'LEA14_lat.fas'	0.446186	2.52073	573.729	177.588	145.682	0.177006
'LHC3_lat.fas'	0.450481	0.826895	447.498	128.011	120.491	0.544786
'LHCA1_lat.fas'	0.0627231	0.151385	472.945	126.177	117.878	0.414329
'LINS2_lat.fas'	1.04253	7.67435	357.378	117.693	79.9286	0.135846
'MALD_lat.fas'	0.572236	1.16973	580.085	173.113	137.803	0.489202
'MRH1_lat.fas'	0.596291	4.64724	217.82	76.1859	47.9945	0.128311
'MYB26_lat.fas'	0.679256	3.51491	582.334	190.095	124.571	0.19325
'NAD5_lat.fas'	0.0893277	0.176633	1296.53	451.44	268.027	0.505725
'NADH_1A6_lat.fas'	0.783333	5.47973	259.105	85.313	54.5818	0.142951
'NIR_lat.fas'	0.633177	3.51496	911.531	311.827	210.642	0.180138
'PAL_lat.fas'	0.464843	4.40487	741.872	249.703	175.425	0.105529
'PANT_beta_lat.fas'	0.195666	0.554445	495.578	158.752	113.67	0.352903
'PAP_lat.fas'	0.49052	1.19073	627.351	196.241	169.407	0.41195
'PAT24_lat.fas'	0.748863	6.94371	90.56	25.1609	22.2791	0.107848
'PDC2_lat.fas'	0.465876	1.12839	1038.36	308.837	272.803	0.412867
'PFP_lat.fas'	0.769424	2.07224	1036.78	348.039	244.176	0.371301
'PGT4_lat.fas'	0.475221	0.807929	973.316	293.182	263.502	0.588196
'PIRL3_lat.fas'	0.39509	0.820794	1119.27	422.942	242.788	0.481352
'POLY1_lat.fas'	1.26025	8.42069	1080.77	333.698	292.529	0.149662
'POLYIA_lat.fas'	0.439174	3.60826	1114.39	355.6	255.013	0.121713
'PRK_lat.fas'	0.633574	1.57827	1485.7	540.527	304.773	0.401436
'PRO_3A_lat.fas'	0.420278	1.1157	351.129	118.702	79.1685	0.376694
'PRO_5_lat.fas'	0.646197	1.38763	609.718	175.998	144.284	0.465683
'PRO_A7_lat.fas'	0.694768	2.95324	1261.52	474.188	262.29	0.235256
'PRO_B1_lat.fas'	0.769881	4.33249	356.508	111.177	87.3142	0.1777
'PX47_lat.fas'	0.604132	1.2685	535.78	192.765	111.456	0.476259
'PX72_lat.fas'	0.655152	1.1741	542.644	177.926	131.429	0.558001
'QRT3_lat.fas'	0.87406	3.94037	843.934	278.164	188.902	0.221822
'RAV2_lat.fas'	0.0964758	0.865883	668.05	223.825	146.124	0.111419
'RCF_lat.fas'	0.487251	2.9257	1184.25	392.731	286.017	0.166541
'RD21A_lat.fas'	0.118001	1.80289	285.217	103.844	57.9396	0.065451
'RD22_lat.fas'	1.14836	8.05616	629.136	207.078	150.787	0.142544
'RPL34_lat.fas'	0.426908	0.920572	223.62	74.2322	50.1476	0.463742
'RPOL_lat.fas'	0.720231	1.92356	2061.91	693.009	482.085	0.374427
'RPS4_lat.fas'	1.09515	7.21931	415.481	136.34	105.179	0.151698
'RPTS_lat.fas'	0.551785	2.03879	714.653	246.86	166.487	0.270643
'RUB_ACT_lat.fas'	0.238532	0.401776	277.097	73.1919	72.7114	0.593694
'SAH_lat.fas'	0.368697	0.881958	1160.91	364.743	289.346	0.418043
'SAHH_lat.fas'	0.311596	1.06616	891.194	268.031	226.775	0.292259
'SAMD_lat.fas'	0.525986	4.06602	679.367	210.077	169.556	0.129361
'SFY1_lat.fas'	0.281995	2.18823	1567.53	572.118	326.351	0.128869
'SHD_lat.fas'	0.553711	1.71276	1401.77	502.074	286.153	0.323286
'SHSP70_lat.fas'	0.826555	7.08211	2091.6	680.957	491.447	0.11671
'SIP4_lat.fas'	0.490409	2.06073	391.905	125.339	91.756	0.237978
'SKP_1B_lat.fas'	0.254533	0.422824	981.492	349.733	222.775	0.601982
'SOD1_lat.fas'	0.415703	0.963616	549.272	151.454	145.273	0.431399
'SOT15_lat.fas'	0.448306	3.23101	592.577	205.163	123.26	0.138751
'SRF8_lat.fas'	0.707564	1.9943	1128.77	374.075	285.155	0.354794
'STP13_lat.fas'	0.877049	7.45698	109.968	41.9831	25.049	0.117614
'SURV5_lat.fas'	0.833514	5.64753	2149.88	725.126	493.992	0.147589
'TET8_lat.fas'	0.774564	5.9502	196.081	69.4061	34.5131	0.130174
'TIF1A_lat.fas'	0.0115439	0.442345	284.771	93.1369	51.0917	0.026097
'TPR1_lat.fas'	0.68696	5.20544	345.468	116.029	72.503	0.13197
'TPS5_lat.fas'	0.165843	0.474628	1614.46	548.183	372.357	0.349416
'TUBa_lat.fas'	0.565679	1.86527	559.121	151.455	156.423	0.30327
'UDP_2_lat.fas'	0.494038	1.11747	647.084	195.077	147.839	0.442104
'UDP6_lat.fas'	0.515616	4.1237	836.796	244.597	202.607	0.125037
'UDPG_lat.fas'	0.0405563	0.318028	802.824	281.413	154.764	0.127524
'VSR4_lat.fas'	0.674631	2.0131	1090.78	367.552	242.669	0.33512
'XTH9_lat.fas'	0.411357	0.781339	549.737	157.892	135.371	0.526477
'XTH23_lat.fas'	0.74024	4.74198	512.093	143.263	136.644	0.156104

## Sheet: S3_Conifers Stress
	Table S3. Values for the coeffcients Ka, Ks, l0, l2, l4 and Ka/Ks ratio are given below for the Conifers taxonomic group. This table shows the values with the addition of the abiotic stresses in which they are involved.
Gene sequence ID	ID	Drought	Heat	Salt	Frost	Cold	Ka	Ks	l4	Ka/Ks			ka mean	ks mean	Ka/Ks ratio	l4 mean
'4CL_con.fas'	4CL	YES	(YES)	(YES)		(YES)	0.333111	0.558543	77.1908	0.596392			0.190353	0.461037	0.412881	110.851
'4CL2_con.fas'	4CL2	YES	YES	YES	YES	YES	0.479345	0.222325	128.978	2.15605		Drought	0.193945	0.476085	0.471449	111.105
'50S_RP_con.fas'	50S_RP	YES				(YES)	0.0248393	0.0955654	69	0.259919		Heat	0.200473	0.446921	0.489451	122.184
'AAA_con.fas'	AAA	YES	YES			(YES)	0.702545	0.794358	177.896	0.884419		Salt	0.198265	0.473145	0.460662	106.913
'ACC_beta_con.fas'	ACC_beta	YES				(YES)	0.00264902	0.0281564	47	0.0940826		Frost	0.199692	0.429881	0.475272	120.465
'ACD52_con.fas'	ACD52		YES		YES	YES	0.0975081	0.246626	105.601	0.395368		Cold	0.201965	0.433754	113.36	0.493084
'ACO5_con.fas'	ACO5	YES	(YES)			YES	0.102005	0.414665	138.88	0.245994
'ACOH_con.fas'	ACOH	YES	(YES)			(YES)	0.266319	0.365556	200.266	0.728532
'ADH_A1_con.fas'	ADH_A1	YES	(YES)	(YES)		(YES)	0.125856	0.125924	39.1454	0.999461
'ADH_C4_con.fas'	ADH_C4	YES	(YES)	(YES)		(YES)	0.24135	0.373544	74.7022	0.64611
'ADP_RIB_con.fas'	ADP_RIB	YES	(YES)		YES	YES	0.383342	0.252673	84.2954	1.51715
'AGB1_con.fas'	AGB1		YES		YES	YES	0.140809	0.281332	54.0715	0.500509
'AGD11_con.fas'	AGD11	YES		(YES)		(YES)	0.477815	1.43774	54.9677	0.332338
'AMT1_con.fas'	AMT1	(YES)	YES	(YES)	YES	YES	0.0644921	0.482001	271.057	0.133801
'ANTR4_con.fas'	ANTR4	YES		(YES)			0.485688	0.582652	55.6253	0.833581
'AOS1C_con.fas'	AOS1	(YES)	YES	(YES)	YES	YES	0.452089	0.295369	244.82	1.53059
'APX6_con.fas'	APX6	YES	(YES)	(YES)		(YES)	0.566478	0.666885	32.9373	0.84944
'ASP_A1_con.fas'	ASP_A1	YES	(YES)				0.281499	0.469206	152.522	0.599947
'ASP3_con.fas'	ASP3	YES	(YES)	(YES)			0.0489998	0.159712	202.459	0.3068
'ASX_con.fas'	ASX	YES	(YES)	(YES)		(YES)	0.0461736	0.106101	58.5	0.435186
'ATPD_con.fas'	ATPD	(YES)	YES	(YES)	YES	YES	0.362222	1.05684	123.406	0.34274
'ATS11_con.fas'	ATS11		YES	(YES)	YES	YES	0.0246041	0.209853	193	0.117245
'AUX_F6_con.fas'	AUX_F6	YES	(YES)	(YES)		(YES)	0.358215	0.439614	181.955	0.81484
'AXS_con.fas'	AXS	YES			(YES)	(YES)	0.12246	0.153905	50.5161	0.795684
'BAM1_con.fas'	BAM1	YES					0.237334	1.05043	19.4612	0.96006
'BEL1_con.fas'	BEL1	(YES)	YES		YES	YES	0.122099	0.732841	365.897	0.323855
'BIPP2C1_con.fas'	BIPP2C1	(YES)		(YES)			0.479375	0.213329	79.8857	0.57235
'BMYU_con.fas'	BMYU	YES		(YES)		(YES)	0.580334	0.579596	39.8277	0.827085
'bZIP43_con.fas'	bZIP43	YES		(YES)			0.131262	0.611966	39.7732	0.948311
'CA3MT_con.fas'	CA3MT	YES	YES	YES			0.514417	0.332664	76.4069	0.394579
'CAD_1_con.fas'	CAD_1	YES		YES			0.0166446	1.24467	115.563	0.413297
'CAM7_con.fas'	CAM7	(YES)	YES	(YES)	YES	YES	0.213068	0.693212	56.9689	0.0240109
'CCoAOMT_con.fas'	CCoAOMT	YES	YES	(YES)	YES	YES	0.000828035	0.136932	91.4974	1.55602
'CCS1_con.fas'	CCS1	YES					0.0247695	0.00699038	136	0.118454
'CCT3_con.fas'	CCT3	YES	(YES)				0.262905	0.204649	156.373	0.121034
'CGRT_con.fas'	CGR3	YES	(YES)			(YES)	0.0473368	0.270568	27.6206	0.971679
'CHEM_con.fas'	CHEM		(YES)	(YES)	YES	YES	0.0498169	0.204812	65	0.231123
'CHlD_con.fas'	CHLD	YES	(YES)	(YES)	YES	YES	0.23732	0.191774	76.4701	0.259768
'CHS_con.fas'	CHS	YES	(YES)	(YES)	(YES)	(YES)	0.11715	0.154278	39.8342	1.53827
'CLP3_con.fas'	CLP3		YES	(YES)			0.0639079	0.352823	74.5761	0.332037
'CLPR1_con.fas'	CLPR1	YES			YES	YES	0.0292205	0.122416	70.415	0.522056
'CNG5_con.fas'	CNG5	YES		(YES)		(YES)	0.0292205	0.227809	190.212	0.128268
'CNG17_con.fas'	CNG_17	YES	YES			(YES)	0.0292205	0.227809	190.212	0.128268
'CoA_con.fas'	CoA	YES	YES	(YES)	YES	YES	0.608039	0.227809	190.212	0.128268
'COBRA_con.fas'	COBRA	YES	YES	YES	YES	YES	0.0978635	1.14253	128.197	0.532188
'CRY_1_con.fas'	CRY_1	(YES)	YES	(YES)	YES	YES	0.0538939	0.0794128	217.1	1.23234
'CRYPTO_con.fas'	CRYPTO	YES	(YES)	(YES)		(YES)	0.141742	0.0853127	131.405	0.631722
'CSLE6_con.fas'	CSLE6	YES	YES	YES	YES	YES	0.342697	0.475114	208.11	0.298332
'CYP75B1_con.fas'	CYP75B1	YES	YES	(YES)		(YES)	0.0545693	0.240903	141.473	1.42255
'CYP87A3_con.fas'	CYP87A3	YES	YES	YES	YES	YES	0.0174073	0.330467	192.572	0.165128
'CYT1_con.fas'	CYT1	YES		(YES)	YES	YES	0.415435	0.245407	160.22	0.0709326
'DNAJC2_con.fas'	DNAJC2	YES					0.0354986	0.642798	20.6092	0.646292
'DRT111_con.fas'	DRT111		YES		YES	YES	0.0812374	0.332416	177.167	0.10679
'EF_Tu_con.fas'	EF_Tu	YES	YES	(YES)			0.0394239	0.202971	43.8333	0.400241
'EF1A_con.fas'	EF1A	YES		(YES)		(YES)	0.107935	0.767461	42.4079	0.0513692
'elF_E_con.fas'	elF_E		YES	(YES)	YES	YES	0.650806	0.372909	46.0446	0.289441
'ERD7_con.fas'	ERD	YES				(YES)	0.145031	1.00609	81.3081	0.646867
'ERD66_con.fas'	ERD6	(YES)	YES	(YES)	YES	YES	0.494562	0.444126	156.515	0.326554
'ERECTA_con.fas'	ERECTA	YES	YES	(YES)			0.01931	1.41575	74.4214	0.349328
'FB_ALDO6_con.fas'	FB_ALDO6	YES	(YES)		YES	YES	0.689464	0.171055	134.667	0.112887
'FEI2_con.fas'	LRR_FEI2	YES	(YES)	(YES)			0.665764	1.04129	49.3553	0.662126
'FKELAt_con.fas'	FKELAt	YES	YES	(YES)		(YES)	0.113946	0.697083	160.877	0.955071
'FMO1_con.fas'	FMO1	YES	YES	(YES)			0.0800373	0.271262	128.187	0.42006
'GALT4_con.fas'	GALT4	YES					0.0365464	0.339462	135.855	0.235777
'GBA3_con.fas'	GBE3	YES	(YES)		(YES)	(YES)	0.0302916	0.197691	86.5	0.184866
'GBSS1_con.fas'	GBSS1	(YES)	YES		YES	YES	0.0321998	0.0193669	49	1.56409
'GDH_con.fas'	GDH	YES		(YES)			0.229216	0.21641	194.043	0.14879
'GDSL_con.fas'	GDSL	YES	YES	YES	YES	YES	0.274645	0.658387	86.5137	0.348148
'GLYB_con.fas'	GLYB	YES	(YES)	(YES)		(YES)	0.199115	0.447859	121.216	0.613239
'GOLS1_con.fas'	GOLS1	(YES)	YES		YES	YES	0.119175	1.37554	83.1563	0.144754
'GPX_con.fas'	GPX	YES		(YES)		(YES)	0.300822	0.404994	53.7004	0.294263
'GRXS17_con.fas'	GRXS17	(YES)	YES		YES	YES	0.281577	0.54661	101.239	0.550341
'HSC80_con.fas'	HSC80	YES	YES	YES	YES	YES	0.0245283	0.64514	85.2319	0.436459
'HSP83_con.fas'	HSP83	YES	YES	YES	YES	YES	0.0925287	0.441322	249.317	0.0555792
'HY5_con.fas'	HY5	YES		(YES)		(YES)	0.187065	0.135134	49.1169	0.684717
'IF5A2_con.fas'	IF5A2	YES		(YES)			0.0748802	1.03382	26.1454	0.180945
'ISO_con.fas'	ISO	YES		(YES)			0.225465	0.344177	82.4771	0.217563
'LAC12_con.fas'	LAC12	YES	YES	(YES)		(YES)	0.0787465	0.721146	51.4337	0.312649
'LAC17_con.fas'	LAC17	YES	(YES)	(YES)		(YES)	0.210182	0.141873	57.6667	0.555048
'LAPX_con.fas'	LAPX	YES	(YES)	(YES)		(YES)	0.21404	0.425234	64.9569	0.494273
'LHC3_con.fas'	LHC3	YES		(YES)			0.0564677	0.428183	73.9509	0.49988
'LHCA1_con.fas'	LHCA1	YES		(YES)			0.148837	0.15246	74.9902	0.370378
'LINS2_con.fas'	LINS2	YES	YES	YES	YES	YES	0.0554563	0.359098	127.591	0.414476
'MALD_con.fas'	MALD	YES	YES	(YES)	YES	YES	0.17668	0.199265	55.174	0.278304
'MRH1_con.fas'	MRH1	YES	YES	YES	YES	YES	0.13174	0.329919	46.0592	0.535524
'MYB26_con.fas'	MYB26	YES	YES				0.283177	0.405264	108.143	0.325072
'NAD5_con.fas'	NAD5	YES	YES	YES	YES	YES	0.291302	0.408282	248.427	0.693584
'NADH_1A6_con.fas'	NADH_1A6	(YES)	YES	YES			0.0720715	0.492913	45.0653	0.590981
'PANT_beta_con.fas'	PANT_beta	YES	YES				0.011092	0.153448	84.3398	0.469681
'PAT24_con.fas'	PAT24	YES	YES	YES	YES	YES	0.260803	0.114783	57	0.0966343
'PDC2_con.fas'	PDC2	(YES)	YES		YES	YES	0.215966	0.728567	86.8244	0.357967
'PDR3_con.fas'	PDR3	YES	YES				0.0731913	0.445651	67.8309	0.484607
'PGT4_con.fas'	PGT4		YES		YES	YES	0.0570462	0.106471	69.009	0.68743
'PIRL3_con.fas'	PIRL3	(YES)	YES	(YES)	YES	YES	0.32261	0.232398	81.9364	0.245467
'POLY1_con.fas'	POLY_1	YES	YES	(YES)		YES	0.114287	0.906723	140.131	0.355798
'POLYIA_con.fas'	POLYIA	YES					0.0389091	0.229217	76.4026	0.498595
'PP2A_2_con.fas'	PP2A_2	YES	YES	(YES)			0.0450009	0.866418	95.7917	0.044908
'PRK_con.fas'	PRK	YES	(YES)	(YES)			0.0394177	0.23169	108.759	0.194229
'PRO_3A_con.fas'	PRO_3A	YES		(YES)	YES	YES	0.0646704	0.192064	35.5	0.205232
'PRO_5_con.fas'	PRO_5	YES		(YES)	YES	YES	0.0832404	0.333427	65.048	0.193957
'PRO_A7_con.fas'	PRO_A7	YES		(YES)			0.271363	0.384689	120.729	0.216384
'PRO_B1_con.fas'	PRO_B1	YES		(YES)	YES	YES	0.0671605	0.641697	69.0008	0.422882
PX47_con.fas'	PX47	YES	(YES)	YES	YES	YES	0.108136	0.37524	149.702	0.17898
'PX72_con.fas'	PX72	YES	YES	(YES)		(YES)	0.153299	0.377299	145.363	0.286606
'QRT3_con.fas'	QRT3	YES	YES	(YES)		(YES)	0.563598	0.40894	269.418	0.374871
'RAV2_con.fas'	RAV2	(YES)	YES	(YES)	YES	YES	0.077711	1.74549	102.321	0.322888
'RCF_con.fas'	RCF3		YES		YES	YES	0.116498	0.236342	182.715	0.328807
'RD22_con.fas'	RD22	(YES)	YES		YES	YES	0.521702	0.479798	150.91	0.242806
'RPL34_con.fas'	RPL34	YES		(YES)			0.0530448	1.27541	38.0967	0.409046
'RPOL_con.fas'	rpol2	YES	(YES)	(YES)			0.0128695	0.311839	68.1489	0.170103
'RPS4_con.fas'	RPS4	YES		(YES)			0.0196378	0.0979079	33.9122	0.131445
'RPTS_con.fas'	RPTS	(YES)	YES	(YES)	YES	YES	0.306572	0.0345149	221.084	0.568965
'RUB_ACT_con.fas'	RuBisCO_Act	YES	(YES)	(YES)			0.157447	1.31486	92.4613	0.23316
'SAH_con.fas'	SAH	YES	(YES)	(YES)		(YES)	0.156721	0.649396	102.424	0.242452
'SAHH_con.fas'	SAHH	YES	(YES)	(YES)	(YES)	(YES)	0.247191	0.418168	72.8659	0.37478
'SAMD_con.fas'	SAMD	YES			(YES)	(YES)	0.357029	0.821421	99.7951	0.300931
'SHD_con.fas'	SHD	(YES)	YES		YES	YES	0.1602	0.894924	77.3281	0.398949
'SHSP70_con.fas'	S_HSP70	YES	YES	YES			0.159857	0.30718	130.816	0.52152
'SIP4_con.fas'	SIP4	(YES)	YES	(YES)	YES	YES	0.034802	0.301947	18.0348	0.52942
'SNX2A_con.fas'	SNX2A	YES	YES				0.397719	0.225988	238.39	0.153999
'SOT15_con.fas'	SOT15	YES	YES	YES	YES	YES	0.0449155	0.970116	127.911	0.409971
'STP13_con.fas'	STP13	YES	YES	YES	YES	YES	0.337756	0.337415	258.464	0.133116
'SURV5_con.fas'	SUVR5	YES	YES				0.30094	0.957467	486.319	0.35276
'TET8_con.fas'	TET8	(YES)	YES		YES	YES	0.0720043	0.618825	38.6617	0.486309
'TPR1_con.fas'	TPR1	YES	YES	(YES)		(YES)	0.161151	0.208936	66.5	0.344623
'TPS5_con.fas'	TPS5	YES					0.0827794	0.984496	176.271	0.163688
'UDP6_con.fas'	UDP_6	YES	(YES)			(YES)	0.0921571	0.200349	32.9215	0.413175
'XTH9_con.fas'	XTH9	(YES)	YES	(YES)	YES	YES	0.0685196	0.480561	51.5569	0.19177
'XTH23_con.fas'	XTH23	YES		(YES)		(YES)	0.0685196	0.431251	136.644	0.158886

## Sheet: S4_Broadleaf Stress
Table S4. Values for the coeffcients Ka, Ks, l0, l2, l4 and Ka/Ks ratio are given below for the Broadleaf taxonomic group. This table shows the values with the addition of the abiotic stresses in which they are involved.
Gene sequence ID	ID	Drought	Heat	Salt	Frost	Cold	Ka	Ks	l4	Ka/Ks			ka mean	ks mean	Ka/Ks ratio	l4 mean
'4CL_lat.fas'	4CL	YES	(YES)	(YES)		(YES)	0.116451	0.174388	201.706	0.667773			0.384753	1.74393	0.220624	175.459
'4CL2_lat.fas'	4CL2	YES	YES	YES	YES	YES	0.200837	0.908881	232.099	0.220972		Drought	0.397283	1.80629	0.443313	172.926
'50S_RP_lat.fas'	50S_RP	YES				(YES)	0.0906546	0.223625	169.915	0.405386		Heat	0.386319	1.79887	0.427875	180.081
'ACC_beta_lat.fas'	ACC_beta	YES				(YES)	0.157001	0.182305	29.9685	0.861201		Salt	0.395898	1.76878	0.449794	162.664
'ACD52_lat.fas'	ACD52		YES		YES	YES	0.120435	0.172221	185.933	0.699309		Frost	0.397316	1.94647	0.366526	164.691
'ACO5_lat.fas'	ACO5	YES	(YES)			YES	0.0906194	0.310602	130.056	0.291754		Cold	0.37989	1.75465	0.427574	166.201
'ACOH_lat.fas'	ACOH	YES	(YES)			(YES)	0.154673	0.215407	96.4419	0.718049
'ADH_A1_lat.fas'	ADH_A1	YES	(YES)	(YES)		(YES)	0.0592918	0.0893286	172.792	0.663749
'ADH_C4_lat.fas'	ADH_C4	YES	(YES)	(YES)		(YES)	0.164525	0.125681	167.567	1.30908
'ADP_RIB_lat.fas'	ADP_RIB	YES	(YES)		YES	YES	0.038718	0.134604	72.5452	0.287644
'AGB1_lat.fas'	AGB1		YES		YES	YES	0.0925198	0.1582	180.059	0.584827
'AGD11_lat.fas'	AGD11	YES		(YES)		(YES)	0.168996	0.153118	136.79	1.1037
'AMT1_lat.fas'	AMT1	(YES)	YES	(YES)	YES	YES	0.0473362	0.579418	254.468	0.0816962
'ANTR4_lat.fas'	ANTR4	YES		(YES)			0.0883453	0.144604	185.284	0.610948
'AOS1C_lat.fas'	AOS1	(YES)	YES	(YES)	YES	YES	0.0664017	0.454264	188.528	0.146174
'APX6_lat.fas'	APX6	YES	(YES)	(YES)		(YES)	0.15926	0.199271	97.4824	0.799217
'ASP_A1_lat.fas'	ASP_A1	YES	(YES)				0.132754	0.144247	182.828	0.92032
'ASP3_lat.fas'	ASP3	YES	(YES)	(YES)			0.0846651	0.209843	179.771	0.403468
'ASX_lat.fas'	ASX	YES	(YES)	(YES)		(YES)	0.127684	0.146097	265.445	0.873971
'ATPD_lat.fas'	ATPD	(YES)	YES	(YES)	YES	YES	0.0864145	0.420654	98.6953	0.205429
'ATS11_lat.fas'	ATS11		YES	(YES)	YES	YES	0.0200528	0.382384	193.893	0.0524415
'AUX_F6_lat.fas'	AUX_F6	YES	(YES)	(YES)		(YES)	0.13017	0.169762	387.011	0.766783
'AXS_lat.fas'	AXS	YES			(YES)	(YES)	0.062038	0.294392	163.518	0.210733
'BEL1_lat.fas'	BEL1	(YES)	YES		YES	YES	0.0546866	0.40136	291.344	0.136253
'BIPP2C1_lat.fas'	BIPP2C1	(YES)		(YES)			0.132765	0.107039	75.181	1.24035
'BMYU_lat.fas'	BMYU	YES		(YES)		(YES)	0.117844	0.19535	274.917	0.603247
'bZIP43_lat.fas'	bZIP43	YES		(YES)			0.0767415	0.32444	79.5841	0.236535
'CA3MT_lat.fas'	CA3MT	YES	YES	YES			0.484114	0.616292	50.6333	0.785527
'CAD_1_lat.fas'	CAD_1	YES		YES			0.125922	0.191375	130.713	0.657983
'CCoAOMT_lat.fas'	CCoAOMT	YES	YES	(YES)	YES	YES	0.368512	0.49571	87.8489	0.743403
'CCS1_lat.fas'	CCS1	YES					0.14334	0.211021	238.913	0.679266
'CCT3_lat.fas'	CCT3	YES	(YES)				0.0853097	0.182876	200.655	0.466489
'CGRT_lat.fas'	CGR3	YES	(YES)			(YES)	0.0749543	0.0935657	80.2282	0.801088
'CHEM_lat.fas'	CHEM		(YES)	(YES)	YES	YES	0.123965	0.347763	175.863	0.356463
'CHlD_lat.fas'	CHLD	YES	(YES)	(YES)	YES	YES	0.081431	0.15068	285.123	0.540424
'CHS_lat.fas'	CHS	YES	(YES)	(YES)	(YES)	(YES)	0.0455431	0.874325	190.168	0.0520895
'CLP3_lat.fas'	CLP3		YES	(YES)			0.0781601	0.0994382	141.842	0.786017
'CLPR1_lat.fas'	CLPR1	YES			YES	YES	0.0958632	0.290246	152.156	0.330282
'CNG5_lat.fas'	CNG5	YES		(YES)		(YES)	0.0733795	0.0797752	99.6337	0.919828
'CNG17_lat.fas'	CNG_17	YES	YES			(YES)	0.146877	0.148269	226.834	0.990613
'CoA_lat.fas'	CoA	YES	YES	(YES)	YES	YES	0.0962671	0.113714	192.071	0.846575
'COBRA_lat.fas'	COBRA	YES	YES	YES	YES	YES	0.136474	0.0986074	185.643	1.38401
'CRY_1_lat.fas'	CRY_1	(YES)	YES	(YES)	YES	YES	0.134286	0.139877	240.611	0.960029
'CRYPTO_lat.fas'	CRYPTO	YES	(YES)	(YES)		(YES)	0.135757	0.144662	232.851	0.938448
'CSLE6_lat.fas'	CSLE6	YES	YES	YES	YES	YES	0.396899	0.492117	44.1863	0.806514
'CYP75B1_lat.fas'	CYP75B1	YES	YES	(YES)		(YES)	0.132831	0.841635	128.604	0.157825
'CYP87A3_latù.fas'	CYP87A3	YES	YES	YES	YES	YES	0.0948244	0.250077	184.475	0.379181
'DNAJC2_lat.fas'	DNAJC2	YES					0.0807748	0.322856	252.377	0.250189
'DRT111_lat.fas'	DRT111		YES		YES	YES	0.134155	0.297273	116.12	0.451287
'EF_Tu_lat.fas'	EF_Tu	YES	YES	(YES)			0.0796253	0.212129	183.727	0.375362
'elF_E_lat.fas'	elF_E		YES	(YES)	YES	YES	0.0846223	0.211043	167.09	0.400972
'ERD7_lat.fas'	ERD	YES				(YES)	0.120762	0.154538	187.016	0.781437
'ERD66_lat.fas'	ERD6	(YES)	YES	(YES)	YES	YES	0.269763	0.161207	209.74	1.6734
'ERECTA_lat.fas'	ERECTA	YES	YES	(YES)			0.198222	0.34276	27.4623	0.578312
'FB_ALDO6_lat.fas'	FB_ALDO6	YES	(YES)		YES	YES	0.0754014	0.317461	191.74	0.237514
'FEI2_lat.fas'	LRR_FEI2	YES	(YES)	(YES)			0.145012	0.152129	237.531	0.953214
'FKELAt_lat.fas'	FKELAt	YES	YES	(YES)		(YES)	0.109954	0.185842	161.576	0.591654
'FMO1_lat.fas'	FMO1	YES	YES	(YES)			0.230142	0.387013	199.934	0.594663
'GALT4_lat.fas'	GALT4	YES					0.181154	0.0721029	97.4286	2.51244
'GBA3_lat.fas'	GBE3	YES	(YES)		(YES)	(YES)	0.713442	2.56455	300.584	0.278194
'GBSS1_lat.fas'	GBSS1	(YES)	YES		YES	YES	0.443972	0.960775	235.488	0.462098
'GDH_lat.fas'	GDH	YES		(YES)			0.647241	1.85148	168.854	0.349581
'GDSL_lat.fas'	GDSL	YES	YES	YES	YES	YES	0.998335	7.41416	32.1639	0.134653
'GIG_lat.fas'							0.813433	4.67477	486.896	0.174005
'GLYB_lat.fas'	GLYB	YES	(YES)	(YES)		(YES)	0.675537	1.8801	204.197	0.35931
'GOLS1_lat.fas'	GOLS1	(YES)	YES		YES	YES	0.425938	1.92872	147.875	0.220839
'GPX_lat.fas'	GPX	YES		(YES)		(YES)	0.766858	2.87213	62.6889	0.267
'GRXS17_lat.fas'	GRXS17	(YES)	YES		YES	YES	0.891552	3.2175	199.123	0.277095
'HSC80_lat.fas'	HSC80	YES	YES	YES	YES	YES	0.986684	6.00249	41.8509	0.164379
'HY5_lat.fas'	HY5	YES		(YES)		(YES)	0.493082	0.847706	57.6826	0.581666
'IDH_lat.fas'	IDH	YES	(YES)			(YES)	0.701126	3.71159	158.926	0.188902
'IF5A2_lat.fas'	IF5A2	YES		(YES)			0.490031	5.60066	69.4735	0.0874952
'INO_lat.fas'	ISO	YES		(YES)			0.683055	2.46977	212.933	0.276566
'ISO_lat.fas'	ISO	YES		(YES)			0.470348	1.13013	129.254	0.416191
'LAC12_lat.fas'	LAC12	YES	YES	(YES)		(YES)	0.613688	1.21715	279.77	0.504201
'LAC17_lat.fas'	LAC17	YES	(YES)	(YES)		(YES)	0.742967	4.20799	252.672	0.176561
'LAPX_lat.fas'	LAPX	YES	(YES)	(YES)		(YES)	0.714644	3.0698	108.285	0.232798
'LEA14_lat.fas'	LEA14	YES	(YES)	(YES)		(YES)	0.446186	2.52073	145.682	0.177006
'LHC3_lat.fas'	LHC3	YES		(YES)			0.450481	0.826895	120.491	0.544786
'LHCA1_lat.fas'	LHCA1	YES		(YES)			0.0627231	0.151385	117.878	0.414329
'LINS2_lat.fas'	LINS2	YES	YES	YES	YES	YES	1.04253	7.67435	79.9286	0.135846
'MALD_lat.fas'	MALD	YES	YES	(YES)	YES	YES	0.572236	1.16973	137.803	0.489202
'MRH1_lat.fas'	MRH1	YES	YES	YES	YES	YES	0.596291	4.64724	47.9945	0.128311
'MYB26_lat.fas'	MYB26	YES	YES				0.679256	3.51491	124.571	0.19325
'NAD5_lat.fas'	NAD5	YES	YES	YES	YES	YES	0.0893277	0.176633	268.027	0.505725
'NADH_1A6_lat.fas'	NADH_1A6	(YES)	YES	YES			0.783333	5.47973	54.5818	0.142951
'NIR_lat.fas'	NIR	YES		YES	(YES)		0.633177	3.51496	210.642	0.180138
'PAL_lat.fas'	PAL	(YES)	YES		YES	YES	0.464843	4.40487	175.425	0.105529
'PANT_beta_lat.fas'	PANT_beta	YES	YES				0.195666	0.554445	113.67	0.352903
'PAP_lat.fas'	PAP		YES	(YES)	YES	YES	0.49052	1.19073	169.407	0.41195
'PAT24_lat.fas'	PAT24	YES	YES	YES	YES	YES	0.748863	6.94371	22.2791	0.107848
'PDC2_lat.fas'	PDC2	(YES)	YES		YES	YES	0.465876	1.12839	272.803	0.412867
'PFP_lat.fas'	PDR3	YES	YES				0.769424	2.07224	244.176	0.371301
'PGT4_lat.fas'	PGT4		YES		YES	YES	0.475221	0.807929	263.502	0.588196
'PIRL3_lat.fas'	PIRL3	(YES)	YES	(YES)	YES	YES	0.39509	0.820794	242.788	0.481352
'POLY1_lat.fas'	POLY_1	YES	YES	(YES)		YES	1.26025	8.42069	292.529	0.149662
'POLYIA_lat.fas'	POLYIA	YES					0.439174	3.60826	255.013	0.121713
'PRK_lat.fas'	PRK	YES	(YES)	(YES)			0.633574	1.57827	304.773	0.401436
'PRO_3A_lat.fas'	PRO_3A	YES		(YES)	YES	YES	0.420278	1.1157	79.1685	0.376694
'PRO_5_lat.fas'	PRO_5	YES		(YES)	YES	YES	0.646197	1.38763	144.284	0.465683
'PRO_A7_lat.fas'	PRO_A7	YES		(YES)			0.694768	2.95324	262.29	0.235256
'PRO_B1_lat.fas'	PRO_B1	YES		(YES)	YES	YES	0.769881	4.33249	87.3142	0.1777
'PX47_lat.fas'	PX47	YES	(YES)	YES	YES	YES	0.604132	1.2685	111.456	0.476259
'PX72_lat.fas'	PX72	YES	YES	(YES)		(YES)	0.655152	1.1741	131.429	0.558001
'QRT3_lat.fas'	QRT3	YES	YES	(YES)		(YES)	0.87406	3.94037	188.902	0.221822
'RAV2_lat.fas'	RAV2	(YES)	YES	(YES)	YES	YES	0.0964758	0.865883	146.124	0.111419
'RCF_lat.fas'	RCF3		YES		YES	YES	0.487251	2.9257	286.017	0.166541
'RD21A_lat.fas'	RD21A		(YES)	(YES)		(YES)	0.118001	1.80289	57.9396	0.065451
'RD22_lat.fas'	RD22	(YES)	YES		YES	YES	1.14836	8.05616	150.787	0.142544
'RPL34_lat.fas'	RPL34	YES		(YES)			0.426908	0.920572	50.1476	0.463742
'RPOL_lat.fas'	rpol2	YES	(YES)	(YES)			0.720231	1.92356	482.085	0.374427
'RPS4_lat.fas'	RPS4	YES		(YES)			1.09515	7.21931	105.179	0.151698
'RPTS_lat.fas'	RPTS	(YES)	YES	(YES)	YES	YES	0.551785	2.03879	166.487	0.270643
'RUB_ACT_lat.fas'	RuBisCO_Act	YES	(YES)	(YES)			0.238532	0.401776	72.7114	0.593694
'SAH_lat.fas'	SAH	YES	(YES)	(YES)		(YES)	0.368697	0.881958	289.346	0.418043
'SAHH_lat.fas'	SAHH	YES	(YES)	(YES)	(YES)	(YES)	0.311596	1.06616	226.775	0.292259
'SAMD_lat.fas'	SAMD	YES			(YES)	(YES)	0.525986	4.06602	169.556	0.129361
'SFY1_lat.fas'	SFY1	YES					0.281995	2.18823	326.351	0.128869
'SHD_lat.fas'	SHD	(YES)	YES		YES	YES	0.553711	1.71276	286.153	0.323286
'SHSP70_lat.fas'	S_HSP70	YES	YES	YES			0.826555	7.08211	491.447	0.11671
'SIP4_lat.fas'	SIP4	(YES)	YES	(YES)	YES	YES	0.490409	2.06073	91.756	0.237978
'SKP_1B_lat.fas'	SKP_1B	YES	(YES)	(YES)		(YES)	0.254533	0.422824	222.775	0.601982
'SOD1_lat.fas'	SOD1	YES		(YES)			0.415703	0.963616	145.273	0.431399
'SOT15_lat.fas'	SOT15	YES	YES	YES	YES	YES	0.448306	3.23101	123.26	0.138751
'SRF8_lat.fas'	SRF8	YES	YES	(YES)		(YES)	0.707564	1.9943	285.155	0.354794
'STP13_lat.fas'	STP13	YES	YES	YES	YES	YES	0.877049	7.45698	25.049	0.117614
'SURV5_lat.fas'	SUVR5	YES	YES				0.833514	5.64753	493.992	0.147589
'TET8_lat.fas'	TET8	(YES)	YES		YES	YES	0.774564	5.9502	34.5131	0.130174
'TIF1A_lat.fas'	TPR1	YES	YES	(YES)		(YES)	0.0115439	0.442345	51.0917	0.026097
'TPR1_lat.fas'	TPR1	YES	YES	(YES)		(YES)	0.68696	5.20544	72.503	0.13197
'TPS5_lat.fas'	TPS5	YES					0.165843	0.474628	372.357	0.349416
'TUBa_lat.fas'	TUBa	YES			(YES)	(YES)	0.565679	1.86527	156.423	0.30327
'UDP_2_lat.fas'	UDP_2	YES					0.494038	1.11747	147.839	0.442104
'UDP6_lat.fas'	UDP_6	YES	(YES)			(YES)	0.515616	4.1237	202.607	0.125037
'UDPG_lat.fas'	UDPG	YES					0.0405563	0.318028	154.764	0.127524
'VSR4_lat.fas'	VSR4	YES					0.674631	2.0131	242.669	0.33512
'XTH9_lat.fas'	XTH9	(YES)	YES	(YES)	YES	YES	0.411357	0.781339	135.371	0.526477
'XTH23_lat.fas'	XTH23	YES		(YES)		(YES)	0.74024	4.74198	136.644	0.156104
