# Supplementary material for: Investigating adaptation to environmental variability in forest trees through molecular phylogenetic analysis
Source: PLoS One. 2025 Dec 23;20(12):e0338893. doi: 10.1371/journal.pone.0338893 (PMC12725590; doi:10.1371/journal.pone.0338893)
Supplement: S6 Table — (XLSX) [file pone.0338893.s006.xlsx]

## Sheet: Legend
Table S6. Threshold calculation by plotting Ka as a function of Ks
The tables S1 and S2 are in the successive sheets. They show the values of Ka (number of substitutions per non-synonymous site), Ks (number of substitutions per synonymous site) and the ratio of Ka/Ks. In addition, the two values (Ka and Ks) have been graphically represented in a plot demonstrating the trend of the former as a function of the latter. Based on what was observed from the graph and …
This legend refers to the tables S1 and S2 present in this file. For each table the title is present in the top part of the sheet. Each sheet refers to a specific taxonomic group.
1) Amanda R. De La Torre, Zhen Li, Yves Van de Peer, Pär K. Ingvarsson, Contrasting Rates of Molecular Evolution and Patterns of Selection among Gymnosperms and Flowering Plants, Molecular Biology and Evolution, Volume 34, Issue 6, June 2017, Pages 1363–1377, https://doi.org/10.1093/molbev/msx069. 2) Buschiazzo, E., Ritland, C., Bohlmann, J. et al. Slow but not low: genomic comparisons reveal slo…

## Sheet: S1_Threshold conifers
Table S1. Values for the coeffcients Ka, Ks, and Ka/Ks ratio are given below for the Conifers taxonomic group. In addition, the two values (Ka and Ks) have been graphically represented in a plot demonstrating the trend of the former as a function of the latter.
	Ka value	Ks value	Ka/Ks ratio	Threshold
				TEST IF Ks > 2.6	TEST IF Ka > 1
Gene1mean_ka	0.333111	0.558543	0.596392	FALSE	FALSE
Gene3mean_ka	0.479345	0.222325	2.15605	FALSE	FALSE
Gene5mean_ka	0.0248393	0.0955654	0.259919	FALSE	FALSE
Gene7mean_ka	0.702545	0.794358	0.884419	FALSE	FALSE
Gene9mean_ka	0.00264902	0.0281564	0.0940826	FALSE	FALSE
Gene11mean_ka	0.0975081	0.246626	0.395368	FALSE	FALSE
Gene13mean_ka	0.102005	0.414665	0.245994	FALSE	FALSE
Gene15mean_ka	0.266319	0.365556	0.728532	FALSE	FALSE
Gene17mean_ka	0.0413654	2.08242	0.0198641	FALSE	FALSE
Gene19mean_ka	0.125856	0.125924	0.999461	FALSE	FALSE
Gene21mean_ka	0.24135	0.373544	0.64611	FALSE	FALSE
Gene23mean_ka	0.383342	0.252673	1.51715	FALSE	FALSE
Gene25mean_ka	0.140809	0.281332	0.500509	FALSE	FALSE
Gene27mean_ka	0.477815	1.43774	0.332338	FALSE	FALSE
Gene29mean_ka	0.0644921	0.482001	0.133801	FALSE	FALSE
Gene31mean_ka	0.485688	0.582652	0.833581	FALSE	FALSE
Gene33mean_ka	0.452089	0.295369	1.53059	FALSE	FALSE
Gene35mean_ka	0.566478	0.666885	0.84944	FALSE	FALSE
Gene37mean_ka	0.281499	0.469206	0.599947	FALSE	FALSE
Gene39mean_ka	0.0489998	0.159712	0.3068	FALSE	FALSE
Gene41mean_ka	0.0461736	0.106101	0.435186	FALSE	FALSE
Gene43mean_ka	0.362222	1.05684	0.34274	FALSE	FALSE
Gene45mean_ka	0.0246041	0.209853	0.117245	FALSE	FALSE
Gene47mean_ka	0.358215	0.439614	0.81484	FALSE	FALSE
Gene49mean_ka	0.12246	0.153905	0.795684	FALSE	FALSE
Gene51mean_ka	1.00848	1.05043	0.96006	FALSE	TRUE
Gene53mean_ka	0.237334	0.732841	0.323855	FALSE	FALSE
Gene55mean_ka	0.122099	0.213329	0.57235	FALSE	FALSE
Gene57mean_ka	0.479375	0.579596	0.827085	FALSE	FALSE
Gene59mean_ka	0.580334	0.611966	0.948311	FALSE	FALSE
Gene61mean_ka	0.131262	0.332664	0.394579	FALSE	FALSE
Gene63mean_ka	0.514417	1.24467	0.413297	FALSE	FALSE
Gene65mean_ka	0.671954	10	0.0671954	TRUE	FALSE
Gene67mean_ka	0.0166446	0.693212	0.0240109	FALSE	FALSE
Gene69mean_ka	0.213332	6.78182	0.0314564	TRUE	FALSE
Gene71mean_ka	0.213068	0.136932	1.55602	FALSE	FALSE
Gene73mean_ka	0.000828035	0.00699038	0.118454	FALSE	FALSE
Gene75mean_ka	0.0247695	0.204649	0.121034	FALSE	FALSE
Gene77mean_ka	0.262905	0.270568	0.971679	FALSE	FALSE
Gene79mean_ka	0.0473368	0.204812	0.231123	FALSE	FALSE
Gene81mean_ka	0.0498169	0.191774	0.259768	FALSE	FALSE
Gene83mean_ka	0.23732	0.154278	1.53827	FALSE	FALSE
Gene85mean_ka	0.11715	0.352823	0.332037	FALSE	FALSE
Gene87mean_ka	0.0639079	0.122416	0.522056	FALSE	FALSE
Gene89mean_ka	0.0292205	0.227809	0.128268	FALSE	FALSE
Gene91mean_ka	0.0292205	0.227809	0.128268	FALSE	FALSE
Gene93mean_ka	0.0292205	0.227809	0.128268	FALSE	FALSE
Gene95mean_ka	0.608039	1.14253	0.532188	FALSE	FALSE
Gene97mean_ka	0.0978635	0.0794128	1.23234	FALSE	FALSE
Gene99mean_ka	0.0538939	0.0853127	0.631722	FALSE	FALSE
Gene101mean_ka	0.141742	0.475114	0.298332	FALSE	FALSE
Gene103mean_ka	0.342697	0.240903	1.42255	FALSE	FALSE
Gene105mean_ka	0.0545693	0.330467	0.165128	FALSE	FALSE
Gene107mean_ka	0.0174073	0.245407	0.0709326	FALSE	FALSE
Gene109mean_ka	0.415435	0.642798	0.646292	FALSE	FALSE
Gene111mean_ka	0.0354986	0.332416	0.10679	FALSE	FALSE
Gene113mean_ka	0.0812374	0.202971	0.400241	FALSE	FALSE
Gene115mean_ka	0.0394239	0.767461	0.0513692	FALSE	FALSE
Gene117mean_ka	0.107935	0.372909	0.289441	FALSE	FALSE
Gene119mean_ka	0.171411	2.31651	0.0739953	FALSE	FALSE
Gene121mean_ka	0.650806	1.00609	0.646867	FALSE	FALSE
Gene123mean_ka	0.145031	0.444126	0.326554	FALSE	FALSE
Gene125mean_ka	0.494562	1.41575	0.349328	FALSE	FALSE
Gene127mean_ka	0.01931	0.171055	0.112887	FALSE	FALSE
Gene129mean_ka	0.689464	1.04129	0.662126	FALSE	FALSE
Gene131mean_ka	0.665764	0.697083	0.955071	FALSE	FALSE
Gene133mean_ka	0.113946	0.271262	0.42006	FALSE	FALSE
Gene135mean_ka	0.0800373	0.339462	0.235777	FALSE	FALSE
Gene137mean_ka	0.0365464	0.197691	0.184866	FALSE	FALSE
Gene139mean_ka	0.0302916	0.0193669	1.56409	FALSE	FALSE
Gene141mean_ka	0.927125	10	0.0927125	TRUE	FALSE
Gene143mean_ka	0.0321998	0.21641	0.14879	FALSE	FALSE
Gene145mean_ka	0.229216	0.658387	0.348148	FALSE	FALSE
Gene147mean_ka	0.685911	6.66667	0.102887	TRUE	FALSE
Gene149mean_ka	0.274645	0.447859	0.613239	FALSE	FALSE
Gene151mean_ka	0.199115	1.37554	0.144754	FALSE	FALSE
Gene153mean_ka	0.119175	0.404994	0.294263	FALSE	FALSE
Gene155mean_ka	0.300822	0.54661	0.550341	FALSE	FALSE
Gene157mean_ka	0.536423	6.88397	0.0779235	TRUE	FALSE
Gene159mean_ka	1.23262	10	0.123262	TRUE	TRUE
Gene161mean_ka	0.281577	0.64514	0.436459	FALSE	FALSE
Gene163mean_ka	0.0245283	0.441322	0.0555792	FALSE	FALSE
Gene165mean_ka	0.0925287	0.135134	0.684717	FALSE	FALSE
Gene167mean_ka	1.13007	7.56144	0.149452	TRUE	TRUE
Gene169mean_ka	0.187065	1.03382	0.180945	FALSE	FALSE
Gene171mean_ka	0.713722	6.77318	0.105375	TRUE	FALSE
Gene173mean_ka	0.19271	6.73021	0.0286336	TRUE	FALSE
Gene175mean_ka	0.945984	10	0.0945984	TRUE	FALSE
Gene177mean_ka	0.0748802	0.344177	0.217563	FALSE	FALSE
Gene179mean_ka	0.404337	10	0.0404337	TRUE	FALSE
Gene181mean_ka	0.561481	10	0.0561481	TRUE	FALSE
Gene183mean_ka	0.225465	0.721146	0.312649	FALSE	FALSE
Gene185mean_ka	0.0787465	0.141873	0.555048	FALSE	FALSE
Gene187mean_ka	0.210182	0.425234	0.494273	FALSE	FALSE
Gene189mean_ka	0.889099	6.98961	0.127203	TRUE	FALSE
Gene191mean_ka	1.05507	10	0.105507	TRUE	TRUE
Gene193mean_ka	0.21404	0.428183	0.49988	FALSE	FALSE
Gene195mean_ka	0.0564677	0.15246	0.370378	FALSE	FALSE
Gene197mean_ka	0.148837	0.359098	0.414476	FALSE	FALSE
Gene199mean_ka	0.0554563	0.199265	0.278304	FALSE	FALSE
Gene201mean_ka	0.427127	5.04698	0.0846303	TRUE	FALSE
Gene203mean_ka	0.17668	0.329919	0.535524	FALSE	FALSE
Gene205mean_ka	1.32087	10	0.132087	TRUE	TRUE
Gene207mean_ka	0.13174	0.405264	0.325072	FALSE	FALSE
Gene209mean_ka	0.283177	0.408282	0.693584	FALSE	FALSE
Gene211mean_ka	0.291302	0.492913	0.590981	FALSE	FALSE
Gene213mean_ka	0.702863	10	0.0702863	TRUE	FALSE
Gene215mean_ka	1.17292	10	0.117292	TRUE	TRUE
Gene217mean_ka	0.662669	6.77287	0.0978417	TRUE	FALSE
Gene219mean_ka	0.530066	7.12131	0.0744338	TRUE	FALSE
Gene221mean_ka	0.49347	3.95437	0.124791	TRUE	FALSE
Gene223mean_ka	0.0720715	0.153448	0.469681	FALSE	FALSE
Gene225mean_ka	0.376105	2.34135	0.160636	FALSE	FALSE
Gene227mean_ka	0.011092	0.114783	0.0966343	FALSE	FALSE
Gene229mean_ka	0.260803	0.728567	0.357967	FALSE	FALSE
Gene231mean_ka	0.215966	0.445651	0.484607	FALSE	FALSE
Gene233mean_ka	0.586398	10	0.0586398	TRUE	FALSE
Gene235mean_ka	0.41447	2.51199	0.164996	FALSE	FALSE
Gene237mean_ka	0.0731913	0.106471	0.68743	FALSE	FALSE
Gene239mean_ka	0.606879	10	0.0606879	TRUE	FALSE
Gene241mean_ka	0.0570462	0.232398	0.245467	FALSE	FALSE
Gene243mean_ka	0.32261	0.906723	0.355798	FALSE	FALSE
Gene245mean_ka	0.114287	0.229217	0.498595	FALSE	FALSE
Gene247mean_ka	0.0389091	0.866418	0.044908	FALSE	FALSE
Gene249mean_ka	1.08642	10	0.108642	TRUE	TRUE
Gene251mean_ka	0.492461	10	0.0492461	TRUE	FALSE
Gene253mean_ka	0.0450009	0.23169	0.194229	FALSE	FALSE
Gene255mean_ka	0.0394177	0.192064	0.205232	FALSE	FALSE
Gene257mean_ka	0.0646704	0.333427	0.193957	FALSE	FALSE
Gene259mean_ka	0.0832404	0.384689	0.216384	FALSE	FALSE
Gene261mean_ka	0.271363	0.641697	0.422882	FALSE	FALSE
Gene263mean_ka	0.715602	10	0.0715602	TRUE	FALSE
Gene265mean_ka	0.646932	10	0.0646932	TRUE	FALSE
Gene267mean_ka	0.0671605	0.37524	0.17898	FALSE	FALSE
Gene269mean_ka	0.108136	0.377299	0.286606	FALSE	FALSE
Gene271mean_ka	0.153299	0.40894	0.374871	FALSE	FALSE
Gene273mean_ka	0.563598	1.74549	0.322888	FALSE	FALSE
Gene275mean_ka	0.077711	0.236342	0.328807	FALSE	FALSE
Gene277mean_ka	0.795688	6.73733	0.118101	TRUE	FALSE
Gene279mean_ka	0.116498	0.479798	0.242806	FALSE	FALSE
Gene281mean_ka	0.521702	1.27541	0.409046	FALSE	FALSE
Gene283mean_ka	0.0530448	0.311839	0.170103	FALSE	FALSE
Gene285mean_ka	0.0128695	0.0979079	0.131445	FALSE	FALSE
Gene287mean_ka	0.0196378	0.0345149	0.568965	FALSE	FALSE
Gene289mean_ka	0.306572	1.31486	0.23316	FALSE	FALSE
Gene291mean_ka	1.31706	10	0.131706	TRUE	TRUE
Gene293mean_ka	1.05507	10	0.105507	TRUE	TRUE
Gene295mean_ka	0.157447	0.649396	0.242452	FALSE	FALSE
Gene297mean_ka	0.156721	0.418168	0.37478	FALSE	FALSE
Gene299mean_ka	0.247191	0.821421	0.300931	FALSE	FALSE
Gene301mean_ka	0.989032	10	0.0989032	TRUE	FALSE
Gene303mean_ka	0.735456	10	0.0735456	TRUE	FALSE
Gene305mean_ka	1.11122	10	0.111122	TRUE	TRUE
Gene307mean_ka	0.693831	6.73094	0.103081	TRUE	FALSE
Gene309mean_ka	0.357029	0.894924	0.398949	FALSE	FALSE
Gene311mean_ka	0.1602	0.30718	0.52152	FALSE	FALSE
Gene313mean_ka	0.159857	0.301947	0.52942	FALSE	FALSE
Gene315mean_ka	1.30449	10	0.130449	TRUE	TRUE
Gene317mean_ka	0.034802	0.225988	0.153999	FALSE	FALSE
Gene319mean_ka	0.732508	8.44876	0.0867001	TRUE	FALSE
Gene321mean_ka	0.689979	5.14266	0.134168	TRUE	FALSE
Gene323mean_ka	0.397719	0.970116	0.409971	FALSE	FALSE
Gene325mean_ka	0.274615	2.36047	0.11634	FALSE	FALSE
Gene327mean_ka	0.0449155	0.337415	0.133116	FALSE	FALSE
Gene329mean_ka	0.843683	10	0.0843683	TRUE	FALSE
Gene331mean_ka	0.337756	0.957467	0.35276	FALSE	FALSE
Gene333mean_ka	0.30094	0.618825	0.486309	FALSE	FALSE
Gene335mean_ka	0.503986	5	0.100797	TRUE	FALSE
Gene337mean_ka	0.951571	10	0.0951572	TRUE	FALSE
Gene339mean_ka	0.0720043	0.208936	0.344623	FALSE	FALSE
Gene341mean_ka	0.161151	0.984496	0.163688	FALSE	FALSE
Gene343mean_ka	1.05858	6.77316	0.15629	TRUE	TRUE
Gene345mean_ka	0.696795	6.70955	0.103851	TRUE	FALSE
Gene347mean_ka	0.0827794	0.200349	0.413175	FALSE	FALSE
Gene349mean_ka	0.0827794	0.200349	0.413175	FALSE	FALSE
Gene351mean_ka	0.811996	10	0.0811996	TRUE	FALSE
Gene353mean_ka	0.913393	7.02362	0.130046	TRUE	FALSE
Gene355mean_ka	0.524079	6.71651	0.0780284	TRUE	FALSE
Gene357mean_ka	0.0921571	0.480561	0.19177	FALSE	FALSE
Gene359mean_ka	0.0685196	0.431251	0.158886	FALSE	FALSE

## Sheet: S2_Threshold broadleaf
Table S1. Values for the coeffcients Ka, Ks, and Ka/Ks ratio are given below for the Broadleaf taxonomic group. In addition, the two values (Ka and Ks) have been graphically represented in a plot demonstrating the trend of the former as a function of the latter.
	Ka	Ks	Ka/Ks ratio	Threshold
				TEST IF Ks > 8	TEST IF Ka > 1.2	TEST IF Ka/Ks < 0.09
Gene2mean_ka	0.333111	0.558543	0.596392	FALSE	FALSE	FALSE
Gene4mean_ka	0.479345	0.222325	2.15605	FALSE	FALSE	FALSE
Gene6mean_ka	0.0248393	0.0955654	0.259919	FALSE	FALSE	FALSE
Gene8mean_ka	0.702545	0.794358	0.884419	FALSE	FALSE	FALSE
Gene10mean_ka	0.00264902	0.0281564	0.0940826	FALSE	FALSE	FALSE
Gene12mean_ka	0.0975081	0.246626	0.395368	FALSE	FALSE	FALSE
Gene14mean_ka	0.102005	0.414665	0.245994	FALSE	FALSE	FALSE
Gene16mean_ka	0.266319	0.365556	0.728532	FALSE	FALSE	FALSE
Gene18mean_ka	0.0413654	2.08242	0.0198641	FALSE	FALSE	TRUE
Gene20mean_ka	0.125856	0.125924	0.999461	FALSE	FALSE	FALSE
Gene22mean_ka	0.24135	0.373544	0.64611	FALSE	FALSE	FALSE
Gene24mean_ka	0.383342	0.252673	1.51715	FALSE	FALSE	FALSE
Gene26mean_ka	0.140809	0.281332	0.500509	FALSE	FALSE	FALSE
Gene28mean_ka	0.477815	1.43774	0.332338	FALSE	FALSE	FALSE
Gene30mean_ka	0.0644921	0.482001	0.133801	FALSE	FALSE	FALSE
Gene32mean_ka	0.485688	0.582652	0.833581	FALSE	FALSE	FALSE
Gene34mean_ka	0.452089	0.295369	1.53059	FALSE	FALSE	FALSE
Gene36mean_ka	0.566478	0.666885	0.84944	FALSE	FALSE	FALSE
Gene38mean_ka	0.281499	0.469206	0.599947	FALSE	FALSE	FALSE
Gene40mean_ka	0.0489998	0.159712	0.3068	FALSE	FALSE	FALSE
Gene42mean_ka	0.0461736	0.106101	0.435186	FALSE	FALSE	FALSE
Gene44mean_ka	0.362222	1.05684	0.34274	FALSE	FALSE	FALSE
Gene46mean_ka	0.0246041	0.209853	0.117245	FALSE	FALSE	FALSE
Gene48mean_ka	0.358215	0.439614	0.81484	FALSE	FALSE	FALSE
Gene50mean_ka	0.12246	0.153905	0.795684	FALSE	FALSE	FALSE
Gene52mean_ka	1.00848	1.05043	0.96006	FALSE	FALSE	FALSE
Gene54mean_ka	0.237334	0.732841	0.323855	FALSE	FALSE	FALSE
Gene56mean_ka	0.122099	0.213329	0.57235	FALSE	FALSE	FALSE
Gene58mean_ka	0.479375	0.579596	0.827085	FALSE	FALSE	FALSE
Gene60mean_ka	0.580334	0.611966	0.948311	FALSE	FALSE	FALSE
Gene62mean_ka	0.131262	0.332664	0.394579	FALSE	FALSE	FALSE
Gene64mean_ka	0.514417	1.24467	0.413297	FALSE	FALSE	FALSE
Gene66mean_ka	0.671954	10	0.0671954	TRUE	FALSE	TRUE
Gene68mean_ka	0.0166446	0.693212	0.0240109	FALSE	FALSE	TRUE
Gene70mean_ka	0.213332	6.78182	0.0314564	FALSE	FALSE	TRUE
Gene72mean_ka	0.213068	0.136932	1.55602	FALSE	FALSE	FALSE
Gene74mean_ka	0.000828035	0.00699038	0.118454	FALSE	FALSE	FALSE
Gene76mean_ka	0.0247695	0.204649	0.121034	FALSE	FALSE	FALSE
Gene78mean_ka	0.262905	0.270568	0.971679	FALSE	FALSE	FALSE
Gene80mean_ka	0.0473368	0.204812	0.231123	FALSE	FALSE	FALSE
Gene82mean_ka	0.0498169	0.191774	0.259768	FALSE	FALSE	FALSE
Gene84mean_ka	0.23732	0.154278	1.53827	FALSE	FALSE	FALSE
Gene86mean_ka	0.11715	0.352823	0.332037	FALSE	FALSE	FALSE
Gene88mean_ka	0.0639079	0.122416	0.522056	FALSE	FALSE	FALSE
Gene90mean_ka	0.0292205	0.227809	0.128268	FALSE	FALSE	FALSE
Gene92mean_ka	0.0292205	0.227809	0.128268	FALSE	FALSE	FALSE
Gene94mean_ka	0.0292205	0.227809	0.128268	FALSE	FALSE	FALSE
Gene96mean_ka	0.608039	1.14253	0.532188	FALSE	FALSE	FALSE
Gene98mean_ka	0.0978635	0.0794128	1.23234	FALSE	FALSE	FALSE
Gene100mean_ka	0.0538939	0.0853127	0.631722	FALSE	FALSE	FALSE
Gene102mean_ka	0.141742	0.475114	0.298332	FALSE	FALSE	FALSE
Gene104mean_ka	0.342697	0.240903	1.42255	FALSE	FALSE	FALSE
Gene106mean_ka	0.0545693	0.330467	0.165128	FALSE	FALSE	FALSE
Gene108mean_ka	0.0174073	0.245407	0.0709326	FALSE	FALSE	TRUE
Gene110mean_ka	0.415435	0.642798	0.646292	FALSE	FALSE	FALSE
Gene112mean_ka	0.0354986	0.332416	0.10679	FALSE	FALSE	FALSE
Gene114mean_ka	0.0812374	0.202971	0.400241	FALSE	FALSE	FALSE
Gene116mean_ka	0.0394239	0.767461	0.0513692	FALSE	FALSE	TRUE
Gene118mean_ka	0.107935	0.372909	0.289441	FALSE	FALSE	FALSE
Gene120mean_ka	0.171411	2.31651	0.0739953	FALSE	FALSE	TRUE
Gene122mean_ka	0.650806	1.00609	0.646867	FALSE	FALSE	FALSE
Gene124mean_ka	0.145031	0.444126	0.326554	FALSE	FALSE	FALSE
Gene126mean_ka	0.494562	1.41575	0.349328	FALSE	FALSE	FALSE
Gene128mean_ka	0.01931	0.171055	0.112887	FALSE	FALSE	FALSE
Gene130mean_ka	0.689464	1.04129	0.662126	FALSE	FALSE	FALSE
Gene132mean_ka	0.665764	0.697083	0.955071	FALSE	FALSE	FALSE
Gene134mean_ka	0.113946	0.271262	0.42006	FALSE	FALSE	FALSE
Gene136mean_ka	0.0800373	0.339462	0.235777	FALSE	FALSE	FALSE
Gene138mean_ka	0.0365464	0.197691	0.184866	FALSE	FALSE	FALSE
Gene140mean_ka	0.0302916	0.0193669	1.56409	FALSE	FALSE	FALSE
Gene142mean_ka	0.927125	10	0.0927125	TRUE	FALSE	FALSE
Gene144mean_ka	0.0321998	0.21641	0.14879	FALSE	FALSE	FALSE
Gene146mean_ka	0.229216	0.658387	0.348148	FALSE	FALSE	FALSE
Gene148mean_ka	0.685911	6.66667	0.102887	FALSE	FALSE	FALSE
Gene150mean_ka	0.274645	0.447859	0.613239	FALSE	FALSE	FALSE
Gene152mean_ka	0.199115	1.37554	0.144754	FALSE	FALSE	FALSE
Gene154mean_ka	0.119175	0.404994	0.294263	FALSE	FALSE	FALSE
Gene156mean_ka	0.300822	0.54661	0.550341	FALSE	FALSE	FALSE
Gene158mean_ka	0.536423	6.88397	0.0779235	FALSE	FALSE	TRUE
Gene160mean_ka	1.23262	10	0.123262	TRUE	TRUE	FALSE
Gene162mean_ka	0.281577	0.64514	0.436459	FALSE	FALSE	FALSE
Gene164mean_ka	0.0245283	0.441322	0.0555792	FALSE	FALSE	TRUE
Gene166mean_ka	0.0925287	0.135134	0.684717	FALSE	FALSE	FALSE
Gene168mean_ka	1.13007	7.56144	0.149452	FALSE	FALSE	FALSE
Gene170mean_ka	0.187065	1.03382	0.180945	FALSE	FALSE	FALSE
Gene172mean_ka	0.713722	6.77318	0.105375	FALSE	FALSE	FALSE
Gene174mean_ka	0.19271	6.73021	0.0286336	FALSE	FALSE	TRUE
Gene176mean_ka	0.945984	10	0.0945984	TRUE	FALSE	FALSE
Gene178mean_ka	0.0748802	0.344177	0.217563	FALSE	FALSE	FALSE
Gene180mean_ka	0.404337	10	0.0404337	TRUE	FALSE	TRUE
Gene182mean_ka	0.561481	10	0.0561481	TRUE	FALSE	TRUE
Gene184mean_ka	0.225465	0.721146	0.312649	FALSE	FALSE	FALSE
Gene186mean_ka	0.0787465	0.141873	0.555048	FALSE	FALSE	FALSE
Gene188mean_ka	0.210182	0.425234	0.494273	FALSE	FALSE	FALSE
Gene190mean_ka	0.889099	6.98961	0.127203	FALSE	FALSE	FALSE
Gene192mean_ka	1.05507	10	0.105507	TRUE	FALSE	FALSE
Gene194mean_ka	0.21404	0.428183	0.49988	FALSE	FALSE	FALSE
Gene196mean_ka	0.0564677	0.15246	0.370378	FALSE	FALSE	FALSE
Gene198mean_ka	0.148837	0.359098	0.414476	FALSE	FALSE	FALSE
Gene200mean_ka	0.0554563	0.199265	0.278304	FALSE	FALSE	FALSE
Gene202mean_ka	0.427127	5.04698	0.0846303	FALSE	FALSE	TRUE
Gene204mean_ka	0.17668	0.329919	0.535524	FALSE	FALSE	FALSE
Gene206mean_ka	1.32087	10	0.132087	TRUE	TRUE	FALSE
Gene208mean_ka	0.13174	0.405264	0.325072	FALSE	FALSE	FALSE
Gene210mean_ka	0.283177	0.408282	0.693584	FALSE	FALSE	FALSE
Gene212mean_ka	0.291302	0.492913	0.590981	FALSE	FALSE	FALSE
Gene214mean_ka	0.702863	10	0.0702863	TRUE	FALSE	TRUE
Gene216mean_ka	1.17292	10	0.117292	TRUE	FALSE	FALSE
Gene218mean_ka	0.662669	6.77287	0.0978417	FALSE	FALSE	FALSE
Gene220mean_ka	0.530066	7.12131	0.0744338	FALSE	FALSE	TRUE
Gene222mean_ka	0.49347	3.95437	0.124791	FALSE	FALSE	FALSE
Gene224mean_ka	0.0720715	0.153448	0.469681	FALSE	FALSE	FALSE
Gene226mean_ka	0.376105	2.34135	0.160636	FALSE	FALSE	FALSE
Gene228mean_ka	0.011092	0.114783	0.0966343	FALSE	FALSE	FALSE
Gene230mean_ka	0.260803	0.728567	0.357967	FALSE	FALSE	FALSE
Gene232mean_ka	0.215966	0.445651	0.484607	FALSE	FALSE	FALSE
Gene234mean_ka	0.586398	10	0.0586398	TRUE	FALSE	TRUE
Gene236mean_ka	0.41447	2.51199	0.164996	FALSE	FALSE	FALSE
Gene238mean_ka	0.0731913	0.106471	0.68743	FALSE	FALSE	FALSE
Gene240mean_ka	0.606879	10	0.0606879	TRUE	FALSE	TRUE
Gene242mean_ka	0.0570462	0.232398	0.245467	FALSE	FALSE	FALSE
Gene244mean_ka	0.32261	0.906723	0.355798	FALSE	FALSE	FALSE
Gene246mean_ka	0.114287	0.229217	0.498595	FALSE	FALSE	FALSE
Gene248mean_ka	0.0389091	0.866418	0.044908	FALSE	FALSE	TRUE
Gene250mean_ka	1.08642	10	0.108642	TRUE	FALSE	FALSE
Gene252mean_ka	0.492461	10	0.0492461	TRUE	FALSE	TRUE
Gene254mean_ka	0.0450009	0.23169	0.194229	FALSE	FALSE	FALSE
Gene256mean_ka	0.0394177	0.192064	0.205232	FALSE	FALSE	FALSE
Gene258mean_ka	0.0646704	0.333427	0.193957	FALSE	FALSE	FALSE
Gene260mean_ka	0.0832404	0.384689	0.216384	FALSE	FALSE	FALSE
Gene262mean_ka	0.271363	0.641697	0.422882	FALSE	FALSE	FALSE
Gene264mean_ka	0.715602	10	0.0715602	TRUE	FALSE	TRUE
Gene266mean_ka	0.646932	10	0.0646932	TRUE	FALSE	TRUE
Gene268mean_ka	0.0671605	0.37524	0.17898	FALSE	FALSE	FALSE
Gene270mean_ka	0.108136	0.377299	0.286606	FALSE	FALSE	FALSE
Gene272mean_ka	0.153299	0.40894	0.374871	FALSE	FALSE	FALSE
Gene274mean_ka	0.563598	1.74549	0.322888	FALSE	FALSE	FALSE
Gene276mean_ka	0.077711	0.236342	0.328807	FALSE	FALSE	FALSE
Gene278mean_ka	0.795688	6.73733	0.118101	FALSE	FALSE	FALSE
Gene280mean_ka	0.116498	0.479798	0.242806	FALSE	FALSE	FALSE
Gene282mean_ka	0.521702	1.27541	0.409046	FALSE	FALSE	FALSE
Gene284mean_ka	0.0530448	0.311839	0.170103	FALSE	FALSE	FALSE
Gene286mean_ka	0.0128695	0.0979079	0.131445	FALSE	FALSE	FALSE
Gene288mean_ka	0.0196378	0.0345149	0.568965	FALSE	FALSE	FALSE
Gene290mean_ka	0.306572	1.31486	0.23316	FALSE	FALSE	FALSE
Gene292mean_ka	1.31706	10	0.131706	TRUE	TRUE	FALSE
Gene294mean_ka	1.05507	10	0.105507	TRUE	FALSE	FALSE
Gene296mean_ka	0.157447	0.649396	0.242452	FALSE	FALSE	FALSE
Gene298mean_ka	0.156721	0.418168	0.37478	FALSE	FALSE	FALSE
Gene300mean_ka	0.247191	0.821421	0.300931	FALSE	FALSE	FALSE
Gene302mean_ka	0.989032	10	0.0989032	TRUE	FALSE	FALSE
Gene304mean_ka	0.735456	10	0.0735456	TRUE	FALSE	TRUE
Gene306mean_ka	1.11122	10	0.111122	TRUE	FALSE	FALSE
Gene308mean_ka	0.693831	6.73094	0.103081	FALSE	FALSE	FALSE
Gene310mean_ka	0.357029	0.894924	0.398949	FALSE	FALSE	FALSE
Gene312mean_ka	0.1602	0.30718	0.52152	FALSE	FALSE	FALSE
Gene314mean_ka	0.159857	0.301947	0.52942	FALSE	FALSE	FALSE
Gene316mean_ka	1.30449	10	0.130449	TRUE	TRUE	FALSE
Gene318mean_ka	0.034802	0.225988	0.153999	FALSE	FALSE	FALSE
Gene320mean_ka	0.732508	8.44876	0.0867001	TRUE	FALSE	TRUE
Gene322mean_ka	0.689979	5.14266	0.134168	FALSE	FALSE	FALSE
Gene324mean_ka	0.397719	0.970116	0.409971	FALSE	FALSE	FALSE
Gene326mean_ka	0.274615	2.36047	0.11634	FALSE	FALSE	FALSE
Gene328mean_ka	0.0449155	0.337415	0.133116	FALSE	FALSE	FALSE
Gene330mean_ka	0.843683	10	0.0843683	TRUE	FALSE	TRUE
Gene332mean_ka	0.337756	0.957467	0.35276	FALSE	FALSE	FALSE
Gene334mean_ka	0.30094	0.618825	0.486309	FALSE	FALSE	FALSE
Gene336mean_ka	0.503986	5	0.100797	FALSE	FALSE	FALSE
Gene338mean_ka	0.951571	10	0.0951572	TRUE	FALSE	FALSE
Gene340mean_ka	0.0720043	0.208936	0.344623	FALSE	FALSE	FALSE
Gene342mean_ka	0.161151	0.984496	0.163688	FALSE	FALSE	FALSE
Gene344mean_ka	1.05858	6.77316	0.15629	FALSE	FALSE	FALSE
Gene346mean_ka	0.696795	6.70955	0.103851	FALSE	FALSE	FALSE
Gene348mean_ka	0.0827794	0.200349	0.413175	FALSE	FALSE	FALSE
Gene350mean_ka	0.0827794	0.200349	0.413175	FALSE	FALSE	FALSE
Gene352mean_ka	0.811996	10	0.0811996	TRUE	FALSE	TRUE
Gene354mean_ka	0.913393	7.02362	0.130046	FALSE	FALSE	FALSE
Gene356mean_ka	0.524079	6.71651	0.0780284	FALSE	FALSE	TRUE
Gene358mean_ka	0.0921571	0.480561	0.19177	FALSE	FALSE	FALSE
Gene360mean_ka	0.0685196	0.431251	0.158886	FALSE	FALSE	FALSE
