# Supplementary material for: Investigating adaptation to environmental variability in forest trees through molecular phylogenetic analysis
Source: PLoS One. 2025 Dec 23;20(12):e0338893. doi: 10.1371/journal.pone.0338893 (PMC12725590; doi:10.1371/journal.pone.0338893)
Supplement: S7 Table — (XLSX) [file pone.0338893.s007.xlsx]

## Sheet: Legend
Table S7. Gene concordance analysis. The sheet comprise "Gene concordance analysis" that report gene-specific/locus-specific data regarding gene concordance analysis and site concordance analysi, and "Graph" that show a graph summarizing gCF and sCF.

## Sheet: Gene concordance analysis 
BranchID	gCF	gCF_N	gDF1	gDF1_N	gDF2	gDF2_N	gDFP	gDFP_N	gN	sCF	sCF_N	sDF1	sDF1_N	sDF2	sDF2_N	sN	Label	Length	Gene
15	100	1	0	0	0	0	0	0	1	54.62	19.59	19.44	11.15	9.45	4.51	35.25	100	0.16903	4CL_combined
16	100	1	0	0	0	0	0	0	1	60.29	26.25	15.72	8.58	17.99	13.65	48.48	100	0.0792515	4CL_combined
17	100	1	0	0	0	0	0	0	1	45.29	5.11	37.46	33.55	5.24	2.68	41.34	100	0.11377	4CL_combined
18	100	1	0	0	0	0	0	0	1	48.14	40	14.74	1.72	2.12	0.78	42.5	100	0.01313	4CL_combined
19	100	1	0	0	0	0	0	0	1	64.74	7	9.82	0.76	12.45	0.92	8.68	100	0.0132755	4CL_combined
20	100	1	0	0	0	0	0	0	1	56.3	17.49	17.83	9.42	9.95	3.91	30.82	99	0.0134733	4CL_combined
21	100	1	0	0	0	0	0	0	1	28.38	14.8	44.67	11.19	14.95	4.87	30.86	98	0.010952	4CL_combined
22	100	1	0	0	0	0	0	0	1	39.46	19.44	14.89	3.73	4.98	1.62	24.79	100	0.0957452	4CL_combined
23	100	1	0	0	0	0	0	0	1	90	43.52	0	0	0	0	43.52	100	0.0185436	4CL_combined
24	100	1	0	0	0	0	0	0	1	90	43.52	0	0	0	0	43.52	100	0.0852371	4CL_combined
25	100	1	0	0	0	0	0	0	1	90	43.52	0	0	0	0	43.52	98	0.027259	4CL_combined
15	100	1	0	0	0	0	0	0	1	54.62	19.59	19.44	11.15	9.45	4.51	35.25	100	0.16903	4CL2_combined
16	100	1	0	0	0	0	0	0	1	60.29	26.25	15.72	8.58	17.99	13.65	48.48	100	0.0792515	4CL2_combined
17	100	1	0	0	0	0	0	0	1	45.29	5.11	37.46	33.55	5.24	2.68	41.34	100	0.11377	4CL2_combined
18	100	1	0	0	0	0	0	0	1	48.14	40	14.74	1.72	2.12	0.78	42.5	100	0.01313	4CL2_combined
19	100	1	0	0	0	0	0	0	1	64.74	7	9.82	0.76	12.45	0.92	8.68	100	0.0132755	4CL2_combined
20	100	1	0	0	0	0	0	0	1	56.3	17.49	17.83	9.42	9.95	3.91	30.82	99	0.0134733	4CL2_combined
21	100	1	0	0	0	0	0	0	1	28.38	14.8	44.67	11.19	14.95	4.87	30.86	98	0.010952	4CL2_combined
22	100	1	0	0	0	0	0	0	1	39.46	19.44	14.89	3.73	4.98	1.62	24.79	100	0.0957452	4CL2_combined
23	100	1	0	0	0	0	0	0	1	90	43.52	0	0	0	0	43.52	100	0.0185436	4CL2_combined
24	100	1	0	0	0	0	0	0	1	90	43.52	0	0	0	0	43.52	100	0.0852371	4CL2_combined
25	100	1	0	0	0	0	0	0	1	90	43.52	0	0	0	0	43.52	98	0.027259	4CL2_combined
15	100	1	0	0	0	0	0	0	1	54.62	19.59	19.44	11.15	9.45	4.51	35.25	100	0.16903	50S_RP_combined
16	100	1	0	0	0	0	0	0	1	60.29	26.25	15.72	8.58	17.99	13.65	48.48	100	0.0792515	50S_RP_combined
17	100	1	0	0	0	0	0	0	1	45.29	5.11	37.46	33.55	5.24	2.68	41.34	100	0.11377	50S_RP_combined
18	100	1	0	0	0	0	0	0	1	48.14	40	14.74	1.72	2.12	0.78	42.5	100	0.01313	50S_RP_combined
19	100	1	0	0	0	0	0	0	1	64.74	7	9.82	0.76	12.45	0.92	8.68	100	0.0132755	50S_RP_combined
20	100	1	0	0	0	0	0	0	1	56.3	17.49	17.83	9.42	9.95	3.91	30.82	99	0.0134733	50S_RP_combined
21	100	1	0	0	0	0	0	0	1	28.38	14.8	44.67	11.19	14.95	4.87	30.86	98	0.010952	50S_RP_combined
22	100	1	0	0	0	0	0	0	1	39.46	19.44	14.89	3.73	4.98	1.62	24.79	100	0.0957452	50S_RP_combined
23	100	1	0	0	0	0	0	0	1	90	43.52	0	0	0	0	43.52	100	0.0185436	50S_RP_combined
24	100	1	0	0	0	0	0	0	1	90	43.52	0	0	0	0	43.52	100	0.0852371	50S_RP_combined
25	100	1	0	0	0	0	0	0	1	90	43.52	0	0	0	0	43.52	98	0.027259	50S_RP_combined
15	100	1	0	0	0	0	0	0	1	54.62	19.59	19.44	11.15	9.45	4.51	35.25	100	0.16903	50S_RP_combined
16	100	1	0	0	0	0	0	0	1	60.29	26.25	15.72	8.58	17.99	13.65	48.48	100	0.0792515	50S_RP_combined
17	100	1	0	0	0	0	0	0	1	45.29	5.11	37.46	33.55	5.24	2.68	41.34	100	0.11377	50S_RP_combined
18	100	1	0	0	0	0	0	0	1	48.14	40	14.74	1.72	2.12	0.78	42.5	100	0.01313	50S_RP_combined
19	100	1	0	0	0	0	0	0	1	64.74	7	9.82	0.76	12.45	0.92	8.68	100	0.0132755	50S_RP_combined
20	100	1	0	0	0	0	0	0	1	56.3	17.49	17.83	9.42	9.95	3.91	30.82	99	0.0134733	50S_RP_combined
21	100	1	0	0	0	0	0	0	1	28.38	14.8	44.67	11.19	14.95	4.87	30.86	98	0.010952	50S_RP_combined
22	100	1	0	0	0	0	0	0	1	39.46	19.44	14.89	3.73	4.98	1.62	24.79	100	0.0957452	50S_RP_combined
23	100	1	0	0	0	0	0	0	1	90	43.52	0	0	0	0	43.52	100	0.0185436	50S_RP_combined
24	100	1	0	0	0	0	0	0	1	90	43.52	0	0	0	0	43.52	100	0.0852371	50S_RP_combined
25	100	1	0	0	0	0	0	0	1	90	43.52	0	0	0	0	43.52	98	0.027259	50S_RP_combined
15	100	1	0	0	0	0	0	0	1	54.62	19.59	19.44	11.15	9.45	4.51	35.25	100	0.16903	AAA_combined
16	100	1	0	0	0	0	0	0	1	60.29	26.25	15.72	8.58	17.99	13.65	48.48	100	0.0792515	AAA_combined
17	100	1	0	0	0	0	0	0	1	45.29	5.11	37.46	33.55	5.24	2.68	41.34	100	0.11377	AAA_combined
18	100	1	0	0	0	0	0	0	1	48.14	40	14.74	1.72	2.12	0.78	42.5	100	0.01313	AAA_combined
19	100	1	0	0	0	0	0	0	1	64.74	7	9.82	0.76	12.45	0.92	8.68	100	0.0132755	AAA_combined
20	100	1	0	0	0	0	0	0	1	56.3	17.49	17.83	9.42	9.95	3.91	30.82	99	0.0134733	AAA_combined
21	100	1	0	0	0	0	0	0	1	28.38	14.8	44.67	11.19	14.95	4.87	30.86	98	0.010952	AAA_combined
22	100	1	0	0	0	0	0	0	1	39.46	19.44	14.89	3.73	4.98	1.62	24.79	100	0.0957452	AAA_combined
23	100	1	0	0	0	0	0	0	1	90	43.52	0	0	0	0	43.52	100	0.0185436	AAA_combined
24	100	1	0	0	0	0	0	0	1	90	43.52	0	0	0	0	43.52	100	0.0852371	AAA_combined
25	100	1	0	0	0	0	0	0	1	90	43.52	0	0	0	0	43.52	98	0.027259	AAA_combined
15	100	1	0	0	0	0	0	0	1	54.62	19.59	19.44	11.15	9.45	4.51	35.25	100	0.16903	ABC_C6_combined
16	100	1	0	0	0	0	0	0	1	60.29	26.25	15.72	8.58	17.99	13.65	48.48	100	0.0792515	ABC_C6_combined
17	100	1	0	0	0	0	0	0	1	45.29	5.11	37.46	33.55	5.24	2.68	41.34	100	0.11377	ABC_C6_combined
18	100	1	0	0	0	0	0	0	1	48.14	40	14.74	1.72	2.12	0.78	42.5	100	0.01313	ABC_C6_combined
19	100	1	0	0	0	0	0	0	1	64.74	7	9.82	0.76	12.45	0.92	8.68	100	0.0132755	ABC_C6_combined
20	100	1	0	0	0	0	0	0	1	56.3	17.49	17.83	9.42	9.95	3.91	30.82	99	0.0134733	ABC_C6_combined
21	100	1	0	0	0	0	0	0	1	28.38	14.8	44.67	11.19	14.95	4.87	30.86	98	0.010952	ABC_C6_combined
22	100	1	0	0	0	0	0	0	1	39.46	19.44	14.89	3.73	4.98	1.62	24.79	100	0.0957452	ABC_C6_combined
23	100	1	0	0	0	0	0	0	1	90	43.52	0	0	0	0	43.52	100	0.0185436	ABC_C6_combined
24	100	1	0	0	0	0	0	0	1	90	43.52	0	0	0	0	43.52	100	0.0852371	ABC_C6_combined
25	100	1	0	0	0	0	0	0	1	90	43.52	0	0	0	0	43.52	98	0.027259	ABC_C6_combined
15	100	1	0	0	0	0	0	0	1	54.62	19.59	19.44	11.15	9.45	4.51	35.25	100	0.16903	ABC_G6_combined
16	100	1	0	0	0	0	0	0	1	60.29	26.25	15.72	8.58	17.99	13.65	48.48	100	0.0792515	ABC_G6_combined
17	100	1	0	0	0	0	0	0	1	45.29	5.11	37.46	33.55	5.24	2.68	41.34	100	0.11377	ABC_G6_combined
18	100	1	0	0	0	0	0	0	1	48.14	40	14.74	1.72	2.12	0.78	42.5	100	0.01313	ABC_G6_combined
19	100	1	0	0	0	0	0	0	1	64.74	7	9.82	0.76	12.45	0.92	8.68	100	0.0132755	ABC_G6_combined
20	100	1	0	0	0	0	0	0	1	56.3	17.49	17.83	9.42	9.95	3.91	30.82	99	0.0134733	ABC_G6_combined
21	100	1	0	0	0	0	0	0	1	28.38	14.8	44.67	11.19	14.95	4.87	30.86	98	0.010952	ABC_G6_combined
22	100	1	0	0	0	0	0	0	1	39.46	19.44	14.89	3.73	4.98	1.62	24.79	100	0.0957452	ABC_G6_combined
23	100	1	0	0	0	0	0	0	1	90	43.52	0	0	0	0	43.52	100	0.0185436	ABC_G6_combined
24	100	1	0	0	0	0	0	0	1	90	43.52	0	0	0	0	43.52	100	0.0852371	ABC_G6_combined
25	100	1	0	0	0	0	0	0	1	90	43.52	0	0	0	0	43.52	98	0.027259	ABC_G6_combined
15	100	1	0	0	0	0	0	0	1	54.62	19.59	19.44	11.15	9.45	4.51	35.25	100	0.16903	ACA4_combined
16	100	1	0	0	0	0	0	0	1	60.29	26.25	15.72	8.58	17.99	13.65	48.48	100	0.0792515	ACA4_combined
17	100	1	0	0	0	0	0	0	1	45.29	5.11	37.46	33.55	5.24	2.68	41.34	100	0.11377	ACA4_combined
18	100	1	0	0	0	0	0	0	1	48.14	40	14.74	1.72	2.12	0.78	42.5	100	0.01313	ACA4_combined
19	100	1	0	0	0	0	0	0	1	64.74	7	9.82	0.76	12.45	0.92	8.68	100	0.0132755	ACA4_combined
20	100	1	0	0	0	0	0	0	1	56.3	17.49	17.83	9.42	9.95	3.91	30.82	99	0.0134733	ACA4_combined
21	100	1	0	0	0	0	0	0	1	28.38	14.8	44.67	11.19	14.95	4.87	30.86	98	0.010952	ACA4_combined
22	100	1	0	0	0	0	0	0	1	39.46	19.44	14.89	3.73	4.98	1.62	24.79	100	0.0957452	ACA4_combined
23	100	1	0	0	0	0	0	0	1	90	43.52	0	0	0	0	43.52	100	0.0185436	ACA4_combined
24	100	1	0	0	0	0	0	0	1	90	43.52	0	0	0	0	43.52	100	0.0852371	ACA4_combined
25	100	1	0	0	0	0	0	0	1	90	43.52	0	0	0	0	43.52	98	0.027259	ACA4_combined
15	100	1	0	0	0	0	0	0	1	54.62	19.59	19.44	11.15	9.45	4.51	35.25	100	0.16903	ACA4_combined
16	100	1	0	0	0	0	0	0	1	60.29	26.25	15.72	8.58	17.99	13.65	48.48	100	0.0792515	ACA4_combined
17	100	1	0	0	0	0	0	0	1	45.29	5.11	37.46	33.55	5.24	2.68	41.34	100	0.11377	ACA4_combined
18	100	1	0	0	0	0	0	0	1	48.14	40	14.74	1.72	2.12	0.78	42.5	100	0.01313	ACA4_combined
19	100	1	0	0	0	0	0	0	1	64.74	7	9.82	0.76	12.45	0.92	8.68	100	0.0132755	ACA4_combined
20	100	1	0	0	0	0	0	0	1	56.3	17.49	17.83	9.42	9.95	3.91	30.82	99	0.0134733	ACA4_combined
21	100	1	0	0	0	0	0	0	1	28.38	14.8	44.67	11.19	14.95	4.87	30.86	98	0.010952	ACA4_combined
22	100	1	0	0	0	0	0	0	1	39.46	19.44	14.89	3.73	4.98	1.62	24.79	100	0.0957452	ACA4_combined
23	100	1	0	0	0	0	0	0	1	90	43.52	0	0	0	0	43.52	100	0.0185436	ACA4_combined
24	100	1	0	0	0	0	0	0	1	90	43.52	0	0	0	0	43.52	100	0.0852371	ACA4_combined
25	100	1	0	0	0	0	0	0	1	90	43.52	0	0	0	0	43.52	98	0.027259	ACA4_combined
15	100	1	0	0	0	0	0	0	1	54.62	19.59	19.44	11.15	9.45	4.51	35.25	100	0.16903	ACC_alpha_combined
16	100	1	0	0	0	0	0	0	1	60.29	26.25	15.72	8.58	17.99	13.65	48.48	100	0.0792515	ACC_alpha_combined
17	100	1	0	0	0	0	0	0	1	45.29	5.11	37.46	33.55	5.24	2.68	41.34	100	0.11377	ACC_alpha_combined
18	100	1	0	0	0	0	0	0	1	48.14	40	14.74	1.72	2.12	0.78	42.5	100	0.01313	ACC_alpha_combined
19	100	1	0	0	0	0	0	0	1	64.74	7	9.82	0.76	12.45	0.92	8.68	100	0.0132755	ACC_alpha_combined
20	100	1	0	0	0	0	0	0	1	56.3	17.49	17.83	9.42	9.95	3.91	30.82	99	0.0134733	ACC_alpha_combined
21	100	1	0	0	0	0	0	0	1	28.38	14.8	44.67	11.19	14.95	4.87	30.86	98	0.010952	ACC_alpha_combined
22	100	1	0	0	0	0	0	0	1	39.46	19.44	14.89	3.73	4.98	1.62	24.79	100	0.0957452	ACC_alpha_combined
23	100	1	0	0	0	0	0	0	1	90	43.52	0	0	0	0	43.52	100	0.0185436	ACC_alpha_combined
24	100	1	0	0	0	0	0	0	1	90	43.52	0	0	0	0	43.52	100	0.0852371	ACC_alpha_combined
25	100	1	0	0	0	0	0	0	1	90	43.52	0	0	0	0	43.52	98	0.027259	ACC_alpha_combined
15	100	1	0	0	0	0	0	0	1	54.62	19.59	19.44	11.15	9.45	4.51	35.25	100	0.16903	ACC_alpha_combined
16	100	1	0	0	0	0	0	0	1	60.29	26.25	15.72	8.58	17.99	13.65	48.48	100	0.0792515	ACC_alpha_combined
17	100	1	0	0	0	0	0	0	1	45.29	5.11	37.46	33.55	5.24	2.68	41.34	100	0.11377	ACC_alpha_combined
18	100	1	0	0	0	0	0	0	1	48.14	40	14.74	1.72	2.12	0.78	42.5	100	0.01313	ACC_alpha_combined
19	100	1	0	0	0	0	0	0	1	64.74	7	9.82	0.76	12.45	0.92	8.68	100	0.0132755	ACC_alpha_combined
20	100	1	0	0	0	0	0	0	1	56.3	17.49	17.83	9.42	9.95	3.91	30.82	99	0.0134733	ACC_alpha_combined
21	100	1	0	0	0	0	0	0	1	28.38	14.8	44.67	11.19	14.95	4.87	30.86	98	0.010952	ACC_alpha_combined
22	100	1	0	0	0	0	0	0	1	39.46	19.44	14.89	3.73	4.98	1.62	24.79	100	0.0957452	ACC_alpha_combined
23	100	1	0	0	0	0	0	0	1	90	43.52	0	0	0	0	43.52	100	0.0185436	ACC_alpha_combined
24	100	1	0	0	0	0	0	0	1	90	43.52	0	0	0	0	43.52	100	0.0852371	ACC_alpha_combined
25	100	1	0	0	0	0	0	0	1	90	43.52	0	0	0	0	43.52	98	0.027259	ACC_alpha_combined
15	100	1	0	0	0	0	0	0	1	30.6	3.7875	19.7025	2.4225	20.195	2.5125	8.7225	100	0.16903	ACC_beta_combined
16	100	1	0	0	0	0	0	0	1	45.56	11.24	12.81	2.35	36.62	4.72	18.31	100	0.0792515	ACC_beta_combined
17	0	0	0	0	0	0	100	1	1	71.93	8.77	1.02	0.2	6.05	0.78	9.75	100	0.11377	ACC_beta_combined
18	100	1	0	0	0	0	0	0	1	0	0	20	0.2	34	4.63	4.83	100	0.01313	ACC_beta_combined
19	100	1	0	0	0	0	0	0	1	0	0	46	7.14	0	0	7.14	100	0.0132755	ACC_beta_combined
20	0	0	0	0	0	0	100	1	1	19	2.7	11	0.11	0	0	2.81	99	0.0134733	ACC_beta_combined
21	0	0	100	1	0	0	0	0	1	43.17	3.72	32.22	3.69	20.61	1.87	9.28	98	0.010952	ACC_beta_combined
22	0	0	100	1	0	0	0	0	1	38.12	2.82	41.35	3.14	21.19	1.92	8.76	100	0.0957452	ACC_beta_combined
23	100	1	0	0	0	0	0	0	1	76.84	3.91	0	0	10.16	0.7	4.61	100	0.0185436	ACC_beta_combined
24	0	0	0	0	0	0	100	1	1	0	0	0	0	39	0.87	0.87	100	0.0852371	ACC_beta_combined
25	0	0	0	0	0	0	100	1	1	0	0	0	0	65	1.44	1.44	98	0.027259	ACC_beta_combined
15	100	1	0	0	0	0	0	0	1	30.6	3.7875	19.7025	2.4225	20.195	2.5125	8.7225	100	0.16903	ACD52_combined
16	100	1	0	0	0	0	0	0	1	45.56	11.24	12.81	2.35	36.62	4.72	18.31	100	0.0792515	ACD52_combined
17	0	0	0	0	0	0	100	1	1	71.93	8.77	1.02	0.2	6.05	0.78	9.75	100	0.11377	ACD52_combined
18	100	1	0	0	0	0	0	0	1	0	0	20	0.2	34	4.63	4.83	100	0.01313	ACD52_combined
19	100	1	0	0	0	0	0	0	1	0	0	46	7.14	0	0	7.14	100	0.0132755	ACD52_combined
20	0	0	0	0	0	0	100	1	1	19	2.7	11	0.11	0	0	2.81	99	0.0134733	ACD52_combined
21	0	0	100	1	0	0	0	0	1	43.17	3.72	32.22	3.69	20.61	1.87	9.28	98	0.010952	ACD52_combined
22	0	0	100	1	0	0	0	0	1	38.12	2.82	41.35	3.14	21.19	1.92	8.76	100	0.0957452	ACD52_combined
23	100	1	0	0	0	0	0	0	1	76.84	3.91	0	0	10.16	0.7	4.61	100	0.0185436	ACD52_combined
24	0	0	0	0	0	0	100	1	1	0	0	0	0	39	0.87	0.87	100	0.0852371	ACD52_combined
25	0	0	0	0	0	0	100	1	1	0	0	0	0	65	1.44	1.44	98	0.027259	ACD52_combined
15	100	1	0	0	0	0	0	0	1	54.62	19.59	19.44	11.15	9.45	4.51	35.25	100	0.16903	ACO_combined
16	100	1	0	0	0	0	0	0	1	60.29	26.25	15.72	8.58	17.99	13.65	48.48	100	0.0792515	ACO_combined
17	100	1	0	0	0	0	0	0	1	45.29	5.11	37.46	33.55	5.24	2.68	41.34	100	0.11377	ACO_combined
18	100	1	0	0	0	0	0	0	1	48.14	40	14.74	1.72	2.12	0.78	42.5	100	0.01313	ACO_combined
19	100	1	0	0	0	0	0	0	1	64.74	7	9.82	0.76	12.45	0.92	8.68	100	0.0132755	ACO_combined
20	100	1	0	0	0	0	0	0	1	56.3	17.49	17.83	9.42	9.95	3.91	30.82	99	0.0134733	ACO_combined
21	100	1	0	0	0	0	0	0	1	28.38	14.8	44.67	11.19	14.95	4.87	30.86	98	0.010952	ACO_combined
22	100	1	0	0	0	0	0	0	1	39.46	19.44	14.89	3.73	4.98	1.62	24.79	100	0.0957452	ACO_combined
23	100	1	0	0	0	0	0	0	1	90	43.52	0	0	0	0	43.52	100	0.0185436	ACO_combined
24	100	1	0	0	0	0	0	0	1	90	43.52	0	0	0	0	43.52	100	0.0852371	ACO_combined
25	100	1	0	0	0	0	0	0	1	90	43.52	0	0	0	0	43.52	98	0.027259	ACO_combined
15	NA	NA	NA	NA	NA	NA	NA	NA	NA	NA	NA	NA	NA	NA	NA	NA	100	0.16903	ACO5_combined
16	0	0	0	0	0	0	100	1	1	33.1	13.9	22.27	8.16	44.63	19.82	41.88	100	0.0792515	ACO5_combined
17	0	0	0	0	0	0	100	1	1	51.11	20.3	27.33	17.83	21.56	11.39	49.52	100	0.11377	ACO5_combined
18	0	0	0	0	0	0	100	1	1	32.38	40.56	42.88	28.34	24.74	25.23	94.13	100	0.01313	ACO5_combined
19	0	0	0	0	0	0	100	1	1	1.21	0.92	15.94	5.67	82.85	92.89	99.48	100	0.0132755	ACO5_combined
20	0	0	0	0	0	0	100	1	1	4.45	6.4	76.74	95.43	18.81	26.33	128.16	99	0.0134733	ACO5_combined
21	0	0	0	0	0	0	100	1	1	51.29	11.52	29.38	7	19.33	3.97	22.49	98	0.010952	ACO5_combined
22	100	1	0	0	0	0	0	0	1	100	20.19	0	0	0	0	20.19	100	0.0957452	ACO5_combined
23	0	0	100	1	0	0	0	0	1	59.48	13.5	28.7	7	11.83	3.18	23.68	100	0.0185436	ACO5_combined
24	100	1	0	0	0	0	0	0	1	100	20.19	0	0	0	0	20.19	100	0.0852371	ACO5_combined
25	0	0	100	1	0	0	0	0	1	0	0	0	0	0	0	0	98	0.027259	ACO5_combined
15	100	1	0	0	0	0	0	0	1	69.545	122.993	9.81	10.755	20.65	19.7375	153.485	100	0.16903	ACOH_combined
16	100	1	0	0	0	0	0	0	1	53.66	47.01	22.43	30.87	23.92	35.14	113.02	100	0.0792515	ACOH_combined
17	100	1	0	0	0	0	0	0	1	96.2	154.66	1.61	1.81	2.2	2.4	158.87	100	0.11377	ACOH_combined
18	0	0	0	0	0	0	100	1	1	2.37	1.03	43.88	11	53.75	13.86	25.89	100	0.01313	ACOH_combined
19	0	0	0	0	0	0	100	1	1	57.6	35.21	19.7	10.84	22.7	5.52	51.57	100	0.0132755	ACOH_combined
20	0	0	0	0	0	0	100	1	1	7.71	2.53	48.99	17.31	43.3	10.99	30.83	99	0.0134733	ACOH_combined
21	0	0	100	1	0	0	0	0	1	16.31	7.53	74.42	35.36	9.26	4.27	47.16	98	0.010952	ACOH_combined
22	100	1	0	0	0	0	0	0	1	32.96	12.95	44.81	22.85	32.87	22.84	58.64	100	0.0957452	ACOH_combined
23	100	1	0	0	0	0	0	0	1	28.32	18.37	15.2	10.34	56.48	41.41	70.12	100	0.0185436	ACOH_combined
24	100	1	0	0	0	0	0	0	1	100	271.93	0	0	0	0	271.93	100	0.0852371	ACOH_combined
25	0	0	0	0	100	1	0	0	1	0	0	0	0	0	0	0	98	0.027259	ACOH_combined
15	100	1	0	0	0	0	0	0	1	54.62	19.59	19.44	11.15	9.45	4.51	35.25	100	0.16903	ACS_combined
16	100	1	0	0	0	0	0	0	1	60.29	26.25	15.72	8.58	17.99	13.65	48.48	100	0.0792515	ACS_combined
17	100	1	0	0	0	0	0	0	1	45.29	5.11	37.46	33.55	5.24	2.68	41.34	100	0.11377	ACS_combined
18	100	1	0	0	0	0	0	0	1	48.14	40	14.74	1.72	2.12	0.78	42.5	100	0.01313	ACS_combined
19	100	1	0	0	0	0	0	0	1	64.74	7	9.82	0.76	12.45	0.92	8.68	100	0.0132755	ACS_combined
20	100	1	0	0	0	0	0	0	1	56.3	17.49	17.83	9.42	9.95	3.91	30.82	99	0.0134733	ACS_combined
21	100	1	0	0	0	0	0	0	1	28.38	14.8	44.67	11.19	14.95	4.87	30.86	98	0.010952	ACS_combined
22	100	1	0	0	0	0	0	0	1	39.46	19.44	14.89	3.73	4.98	1.62	24.79	100	0.0957452	ACS_combined
23	100	1	0	0	0	0	0	0	1	90	43.52	0	0	0	0	43.52	100	0.0185436	ACS_combined
24	100	1	0	0	0	0	0	0	1	90	43.52	0	0	0	0	43.52	100	0.0852371	ACS_combined
25	100	1	0	0	0	0	0	0	1	90	43.52	0	0	0	0	43.52	98	0.027259	ACS_combined
15	100	1	0	0	0	0	0	0	1	54.62	19.59	19.44	11.15	9.45	4.51	35.25	100	0.16903	ACS1_combined
16	100	1	0	0	0	0	0	0	1	60.29	26.25	15.72	8.58	17.99	13.65	48.48	100	0.0792515	ACS1_combined
17	100	1	0	0	0	0	0	0	1	45.29	5.11	37.46	33.55	5.24	2.68	41.34	100	0.11377	ACS1_combined
18	100	1	0	0	0	0	0	0	1	48.14	40	14.74	1.72	2.12	0.78	42.5	100	0.01313	ACS1_combined
19	100	1	0	0	0	0	0	0	1	64.74	7	9.82	0.76	12.45	0.92	8.68	100	0.0132755	ACS1_combined
20	100	1	0	0	0	0	0	0	1	56.3	17.49	17.83	9.42	9.95	3.91	30.82	99	0.0134733	ACS1_combined
21	100	1	0	0	0	0	0	0	1	28.38	14.8	44.67	11.19	14.95	4.87	30.86	98	0.010952	ACS1_combined
22	100	1	0	0	0	0	0	0	1	39.46	19.44	14.89	3.73	4.98	1.62	24.79	100	0.0957452	ACS1_combined
23	100	1	0	0	0	0	0	0	1	90	43.52	0	0	0	0	43.52	100	0.0185436	ACS1_combined
24	100	1	0	0	0	0	0	0	1	90	43.52	0	0	0	0	43.52	100	0.0852371	ACS1_combined
25	100	1	0	0	0	0	0	0	1	90	43.52	0	0	0	0	43.52	98	0.027259	ACS1_combined
15	100	1	0	0	0	0	0	0	1	54.62	19.59	19.44	11.15	9.45	4.51	35.25	100	0.16903	ACS7_combined
16	100	1	0	0	0	0	0	0	1	60.29	26.25	15.72	8.58	17.99	13.65	48.48	100	0.0792515	ACS7_combined
17	100	1	0	0	0	0	0	0	1	45.29	5.11	37.46	33.55	5.24	2.68	41.34	100	0.11377	ACS7_combined
18	100	1	0	0	0	0	0	0	1	48.14	40	14.74	1.72	2.12	0.78	42.5	100	0.01313	ACS7_combined
19	100	1	0	0	0	0	0	0	1	64.74	7	9.82	0.76	12.45	0.92	8.68	100	0.0132755	ACS7_combined
20	100	1	0	0	0	0	0	0	1	56.3	17.49	17.83	9.42	9.95	3.91	30.82	99	0.0134733	ACS7_combined
21	100	1	0	0	0	0	0	0	1	28.38	14.8	44.67	11.19	14.95	4.87	30.86	98	0.010952	ACS7_combined
22	100	1	0	0	0	0	0	0	1	39.46	19.44	14.89	3.73	4.98	1.62	24.79	100	0.0957452	ACS7_combined
23	100	1	0	0	0	0	0	0	1	90	43.52	0	0	0	0	43.52	100	0.0185436	ACS7_combined
24	100	1	0	0	0	0	0	0	1	90	43.52	0	0	0	0	43.52	100	0.0852371	ACS7_combined
25	100	1	0	0	0	0	0	0	1	90	43.52	0	0	0	0	43.52	98	0.027259	ACS7_combined
15	100	1	0	0	0	0	0	0	1	54.62	19.59	19.44	11.15	9.45	4.51	35.25	100	0.16903	ACT1_combined
16	100	1	0	0	0	0	0	0	1	60.29	26.25	15.72	8.58	17.99	13.65	48.48	100	0.0792515	ACT1_combined
17	100	1	0	0	0	0	0	0	1	45.29	5.11	37.46	33.55	5.24	2.68	41.34	100	0.11377	ACT1_combined
18	100	1	0	0	0	0	0	0	1	48.14	40	14.74	1.72	2.12	0.78	42.5	100	0.01313	ACT1_combined
19	100	1	0	0	0	0	0	0	1	64.74	7	9.82	0.76	12.45	0.92	8.68	100	0.0132755	ACT1_combined
20	100	1	0	0	0	0	0	0	1	56.3	17.49	17.83	9.42	9.95	3.91	30.82	99	0.0134733	ACT1_combined
21	100	1	0	0	0	0	0	0	1	28.38	14.8	44.67	11.19	14.95	4.87	30.86	98	0.010952	ACT1_combined
22	100	1	0	0	0	0	0	0	1	39.46	19.44	14.89	3.73	4.98	1.62	24.79	100	0.0957452	ACT1_combined
23	100	1	0	0	0	0	0	0	1	90	43.52	0	0	0	0	43.52	100	0.0185436	ACT1_combined
24	100	1	0	0	0	0	0	0	1	90	43.52	0	0	0	0	43.52	100	0.0852371	ACT1_combined
25	100	1	0	0	0	0	0	0	1	90	43.52	0	0	0	0	43.52	98	0.027259	ACT1_combined
15	100	1	0	0	0	0	0	0	1	NA	NA	NA	NA	NA	NA	NA	100	NA	ADH_A1_combined
16	100	1	0	0	0	0	0	0	1	NA	NA	NA	NA	NA	NA	NA	100	NA	ADH_A1_combined
17	100	1	0	0	0	0	0	0	1	NA	NA	NA	NA	NA	NA	NA	100	NA	ADH_A1_combined
18	0	0	0	0	0	0	100	1	1	NA	NA	NA	NA	NA	NA	NA	100	NA	ADH_A1_combined
19	0	0	0	0	0	0	100	1	1	NA	NA	NA	NA	NA	NA	NA	100	NA	ADH_A1_combined
20	0	0	0	0	0	0	100	1	1	NA	NA	NA	NA	NA	NA	NA	99	NA	ADH_A1_combined
21	0	0	100	1	0	0	0	0	1	NA	NA	NA	NA	NA	NA	NA	98	NA	ADH_A1_combined
22	0	0	100	1	0	0	0	0	1	NA	NA	NA	NA	NA	NA	NA	100	NA	ADH_A1_combined
23	0	0	0	0	0	0	100	1	1	NA	NA	NA	NA	NA	NA	NA	100	NA	ADH_A1_combined
24	0	0	100	1	0	0	0	0	1	0	0	100	NA	0	0	NA	100	NA	ADH_A1_combined
25	0	0	0	0	0	0	100	1	1	91	NA	0	0	0	0	NA	98	NA	ADH_A1_combined
15	100	1	0	0	0	0	0	0	1	54.62	19.59	19.44	11.15	9.45	4.51	35.25	100	0.16903	ADH_B7_combined
16	100	1	0	0	0	0	0	0	1	60.29	26.25	15.72	8.58	17.99	13.65	48.48	100	0.0792515	ADH_B7_combined
17	100	1	0	0	0	0	0	0	1	45.29	5.11	37.46	33.55	5.24	2.68	41.34	100	0.11377	ADH_B7_combined
18	100	1	0	0	0	0	0	0	1	48.14	40	14.74	1.72	2.12	0.78	42.5	100	0.01313	ADH_B7_combined
19	100	1	0	0	0	0	0	0	1	64.74	7	9.82	0.76	12.45	0.92	8.68	100	0.0132755	ADH_B7_combined
20	100	1	0	0	0	0	0	0	1	56.3	17.49	17.83	9.42	9.95	3.91	30.82	99	0.0134733	ADH_B7_combined
21	100	1	0	0	0	0	0	0	1	28.38	14.8	44.67	11.19	14.95	4.87	30.86	98	0.010952	ADH_B7_combined
22	100	1	0	0	0	0	0	0	1	39.46	19.44	14.89	3.73	4.98	1.62	24.79	100	0.0957452	ADH_B7_combined
23	100	1	0	0	0	0	0	0	1	90	43.52	0	0	0	0	43.52	100	0.0185436	ADH_B7_combined
24	100	1	0	0	0	0	0	0	1	90	43.52	0	0	0	0	43.52	100	0.0852371	ADH_B7_combined
25	100	1	0	0	0	0	0	0	1	90	43.52	0	0	0	0	43.52	98	0.027259	ADH_B7_combined
15	100	1	0	0	0	0	0	0	1	54.62	19.59	19.44	11.15	9.45	4.51	35.25	100	0.16903	ADH_BETA_combined
16	100	1	0	0	0	0	0	0	1	60.29	26.25	15.72	8.58	17.99	13.65	48.48	100	0.0792515	ADH_BETA_combined
17	100	1	0	0	0	0	0	0	1	45.29	5.11	37.46	33.55	5.24	2.68	41.34	100	0.11377	ADH_BETA_combined
18	100	1	0	0	0	0	0	0	1	48.14	40	14.74	1.72	2.12	0.78	42.5	100	0.01313	ADH_BETA_combined
19	100	1	0	0	0	0	0	0	1	64.74	7	9.82	0.76	12.45	0.92	8.68	100	0.0132755	ADH_BETA_combined
20	100	1	0	0	0	0	0	0	1	56.3	17.49	17.83	9.42	9.95	3.91	30.82	99	0.0134733	ADH_BETA_combined
21	100	1	0	0	0	0	0	0	1	28.38	14.8	44.67	11.19	14.95	4.87	30.86	98	0.010952	ADH_BETA_combined
22	100	1	0	0	0	0	0	0	1	39.46	19.44	14.89	3.73	4.98	1.62	24.79	100	0.0957452	ADH_BETA_combined
23	100	1	0	0	0	0	0	0	1	90	43.52	0	0	0	0	43.52	100	0.0185436	ADH_BETA_combined
24	100	1	0	0	0	0	0	0	1	90	43.52	0	0	0	0	43.52	100	0.0852371	ADH_BETA_combined
25	100	1	0	0	0	0	0	0	1	90	43.52	0	0	0	0	43.52	98	0.027259	ADH_BETA_combined
15	100	1	0	0	0	0	0	0	1	54.62	19.59	19.44	11.15	9.45	4.51	35.25	100	0.16903	ADH_C4_combined
16	100	1	0	0	0	0	0	0	1	60.29	26.25	15.72	8.58	17.99	13.65	48.48	100	0.0792515	ADH_C4_combined
17	100	1	0	0	0	0	0	0	1	45.29	5.11	37.46	33.55	5.24	2.68	41.34	100	0.11377	ADH_C4_combined
18	100	1	0	0	0	0	0	0	1	48.14	40	14.74	1.72	2.12	0.78	42.5	100	0.01313	ADH_C4_combined
19	100	1	0	0	0	0	0	0	1	64.74	7	9.82	0.76	12.45	0.92	8.68	100	0.0132755	ADH_C4_combined
20	100	1	0	0	0	0	0	0	1	56.3	17.49	17.83	9.42	9.95	3.91	30.82	99	0.0134733	ADH_C4_combined
21	100	1	0	0	0	0	0	0	1	28.38	14.8	44.67	11.19	14.95	4.87	30.86	98	0.010952	ADH_C4_combined
22	100	1	0	0	0	0	0	0	1	39.46	19.44	14.89	3.73	4.98	1.62	24.79	100	0.0957452	ADH_C4_combined
23	100	1	0	0	0	0	0	0	1	90	43.52	0	0	0	0	43.52	100	0.0185436	ADH_C4_combined
24	100	1	0	0	0	0	0	0	1	90	43.52	0	0	0	0	43.52	100	0.0852371	ADH_C4_combined
25	100	1	0	0	0	0	0	0	1	90	43.52	0	0	0	0	43.52	98	0.027259	ADH_C4_combined
15	100	1	0	0	0	0	0	0	1	54.62	19.59	19.44	11.15	9.45	4.51	35.25	100	0.16903	ADK4_combined
16	100	1	0	0	0	0	0	0	1	60.29	26.25	15.72	8.58	17.99	13.65	48.48	100	0.0792515	ADK4_combined
17	100	1	0	0	0	0	0	0	1	45.29	5.11	37.46	33.55	5.24	2.68	41.34	100	0.11377	ADK4_combined
18	100	1	0	0	0	0	0	0	1	48.14	40	14.74	1.72	2.12	0.78	42.5	100	0.01313	ADK4_combined
19	100	1	0	0	0	0	0	0	1	64.74	7	9.82	0.76	12.45	0.92	8.68	100	0.0132755	ADK4_combined
20	100	1	0	0	0	0	0	0	1	56.3	17.49	17.83	9.42	9.95	3.91	30.82	99	0.0134733	ADK4_combined
21	100	1	0	0	0	0	0	0	1	28.38	14.8	44.67	11.19	14.95	4.87	30.86	98	0.010952	ADK4_combined
22	100	1	0	0	0	0	0	0	1	39.46	19.44	14.89	3.73	4.98	1.62	24.79	100	0.0957452	ADK4_combined
23	100	1	0	0	0	0	0	0	1	90	43.52	0	0	0	0	43.52	100	0.0185436	ADK4_combined
24	100	1	0	0	0	0	0	0	1	90	43.52	0	0	0	0	43.52	100	0.0852371	ADK4_combined
25	100	1	0	0	0	0	0	0	1	90	43.52	0	0	0	0	43.52	98	0.027259	ADK4_combined
15	100	1	0	0	0	0	0	0	1	54.62	19.59	19.44	11.15	9.45	4.51	35.25	100	0.16903	ADP_combined
16	100	1	0	0	0	0	0	0	1	60.29	26.25	15.72	8.58	17.99	13.65	48.48	100	0.0792515	ADP_combined
17	100	1	0	0	0	0	0	0	1	45.29	5.11	37.46	33.55	5.24	2.68	41.34	100	0.11377	ADP_combined
18	100	1	0	0	0	0	0	0	1	48.14	40	14.74	1.72	2.12	0.78	42.5	100	0.01313	ADP_combined
19	100	1	0	0	0	0	0	0	1	64.74	7	9.82	0.76	12.45	0.92	8.68	100	0.0132755	ADP_combined
20	100	1	0	0	0	0	0	0	1	56.3	17.49	17.83	9.42	9.95	3.91	30.82	99	0.0134733	ADP_combined
21	100	1	0	0	0	0	0	0	1	28.38	14.8	44.67	11.19	14.95	4.87	30.86	98	0.010952	ADP_combined
22	100	1	0	0	0	0	0	0	1	39.46	19.44	14.89	3.73	4.98	1.62	24.79	100	0.0957452	ADP_combined
23	100	1	0	0	0	0	0	0	1	90	43.52	0	0	0	0	43.52	100	0.0185436	ADP_combined
24	100	1	0	0	0	0	0	0	1	90	43.52	0	0	0	0	43.52	100	0.0852371	ADP_combined
25	100	1	0	0	0	0	0	0	1	90	43.52	0	0	0	0	43.52	98	0.027259	ADP_combined
15	100	1	0	0	0	0	0	0	1	54.62	19.59	19.44	11.15	9.45	4.51	35.25	100	0.16903	ADP_RIB_combined
16	100	1	0	0	0	0	0	0	1	60.29	26.25	15.72	8.58	17.99	13.65	48.48	100	0.0792515	ADP_RIB_combined
17	100	1	0	0	0	0	0	0	1	45.29	5.11	37.46	33.55	5.24	2.68	41.34	100	0.11377	ADP_RIB_combined
18	100	1	0	0	0	0	0	0	1	48.14	40	14.74	1.72	2.12	0.78	42.5	100	0.01313	ADP_RIB_combined
19	100	1	0	0	0	0	0	0	1	64.74	7	9.82	0.76	12.45	0.92	8.68	100	0.0132755	ADP_RIB_combined
20	100	1	0	0	0	0	0	0	1	56.3	17.49	17.83	9.42	9.95	3.91	30.82	99	0.0134733	ADP_RIB_combined
21	100	1	0	0	0	0	0	0	1	28.38	14.8	44.67	11.19	14.95	4.87	30.86	98	0.010952	ADP_RIB_combined
22	100	1	0	0	0	0	0	0	1	39.46	19.44	14.89	3.73	4.98	1.62	24.79	100	0.0957452	ADP_RIB_combined
23	100	1	0	0	0	0	0	0	1	90	43.52	0	0	0	0	43.52	100	0.0185436	ADP_RIB_combined
24	100	1	0	0	0	0	0	0	1	90	43.52	0	0	0	0	43.52	100	0.0852371	ADP_RIB_combined
25	100	1	0	0	0	0	0	0	1	90	43.52	0	0	0	0	43.52	98	0.027259	ADP_RIB_combined
15	NA	NA	NA	NA	NA	NA	NA	NA	NA	NA	NA	NA	NA	NA	NA	NA	100	0.16903	AGB1_combined
16	0	0	0	0	0	0	100	1	1	48.22	22.78	25.09	11.72	26.69	15.59	50.09	100	0.0792515	AGB1_combined
17	0	0	0	0	0	0	100	1	1	61.09	23.35	32.71	27.78	6.2	4.33	55.46	100	0.11377	AGB1_combined
18	0	0	0	0	0	0	100	1	1	46.51	51.54	47.27	6.87	6.22	2.29	60.7	100	0.01313	AGB1_combined
19	0	0	0	0	0	0	100	1	1	63.66	10.95	20.78	7.88	15.56	2.91	21.74	100	0.0132755	AGB1_combined
20	0	0	100	1	0	0	0	0	1	0.61	1.13	97.4	120.63	2	1.67	123.43	99	0.0134733	AGB1_combined
21	100	1	0	0	0	0	0	0	1	45.25	22.61	43.99	13.72	10.76	3.93	40.26	98	0.010952	AGB1_combined
22	100	1	0	0	0	0	0	0	1	69.4733	15.3167	21.4867	5.57333	9.04	2.11	23	100	0.0957452	AGB1_combined
23	100	1	0	0	0	0	0	0	1	63.17	9.42	20.47	3	16.36	2.4	14.82	100	0.0185436	AGB1_combined
24	100	1	0	0	0	0	0	0	1	100	13.92	0	0	0	0	13.92	100	0.0852371	AGB1_combined
25	0	0	100	1	0	0	0	0	1	0	0	0	0	0	0	0	98	0.027259	AGB1_combined
15	0	0	0	0	0	0	100	1	1	52.7525	17.04	37.88	9.6425	9.365	3.7125	30.395	100	0.16903	AGD11_combined
16	0	0	0	0	0	0	100	1	1	52.82	12.4	21.19	5.52	25.98	9.57	27.49	100	0.0792515	AGD11_combined
17	0	0	0	0	0	0	100	1	1	43.7	17.91	50.74	23.81	5.56	3.57	45.29	100	0.11377	AGD11_combined
18	0	0	0	0	0	0	100	1	1	58.22	29.49	39.8	5.96	1.98	0.76	36.21	100	0.01313	AGD11_combined
19	0	0	0	0	0	0	100	1	1	56.27	8.36	39.79	3.28	3.94	0.95	12.59	100	0.0132755	AGD11_combined
20	0	0	100	1	0	0	0	0	1	2.24	0.66	96.23	49.31	1.53	0.55	50.52	99	0.0134733	AGD11_combined
21	0	0	0	0	0	0	100	1	1	40.19	12.31	48.32	10	11.49	2.97	25.28	98	0.010952	AGD11_combined
22	0	0	0	0	0	0	100	1	1	42.5467	18.6767	40.5033	18.25	16.95	6.7	43.6267	100	0.0957452	AGD11_combined
23	0	0	0	0	0	0	100	1	1	45.45	16.5	15.19	6.62	39.36	17.13	40.25	100	0.0185436	AGD11_combined
24	0	0	0	0	0	0	100	1	1	42	27.22	58	38.13	0	0	65.35	100	0.0852371	AGD11_combined
25	0	0	0	0	100	1	0	0	1	0	0	0	0	100	85.77	85.77	98	0.027259	AGD11_combined
15	100	1	0	0	0	0	0	0	1	54.62	19.59	19.44	11.15	9.45	4.51	35.25	100	0.16903	AGD111_combined
16	100	1	0	0	0	0	0	0	1	60.29	26.25	15.72	8.58	17.99	13.65	48.48	100	0.0792515	AGD111_combined
17	100	1	0	0	0	0	0	0	1	45.29	5.11	37.46	33.55	5.24	2.68	41.34	100	0.11377	AGD111_combined
18	100	1	0	0	0	0	0	0	1	48.14	40	14.74	1.72	2.12	0.78	42.5	100	0.01313	AGD111_combined
19	100	1	0	0	0	0	0	0	1	64.74	7	9.82	0.76	12.45	0.92	8.68	100	0.0132755	AGD111_combined
20	100	1	0	0	0	0	0	0	1	56.3	17.49	17.83	9.42	9.95	3.91	30.82	99	0.0134733	AGD111_combined
21	100	1	0	0	0	0	0	0	1	28.38	14.8	44.67	11.19	14.95	4.87	30.86	98	0.010952	AGD111_combined
22	100	1	0	0	0	0	0	0	1	39.46	19.44	14.89	3.73	4.98	1.62	24.79	100	0.0957452	AGD111_combined
23	100	1	0	0	0	0	0	0	1	90	43.52	0	0	0	0	43.52	100	0.0185436	AGD111_combined
24	100	1	0	0	0	0	0	0	1	90	43.52	0	0	0	0	43.52	100	0.0852371	AGD111_combined
25	100	1	0	0	0	0	0	0	1	90	43.52	0	0	0	0	43.52	98	0.027259	AGD111_combined
15	100	1	0	0	0	0	0	0	1	54.62	19.59	19.44	11.15	9.45	4.51	35.25	100	0.16903	ALS2_combined
16	100	1	0	0	0	0	0	0	1	60.29	26.25	15.72	8.58	17.99	13.65	48.48	100	0.0792515	ALS2_combined
17	100	1	0	0	0	0	0	0	1	45.29	5.11	37.46	33.55	5.24	2.68	41.34	100	0.11377	ALS2_combined
18	100	1	0	0	0	0	0	0	1	48.14	40	14.74	1.72	2.12	0.78	42.5	100	0.01313	ALS2_combined
19	100	1	0	0	0	0	0	0	1	64.74	7	9.82	0.76	12.45	0.92	8.68	100	0.0132755	ALS2_combined
20	100	1	0	0	0	0	0	0	1	56.3	17.49	17.83	9.42	9.95	3.91	30.82	99	0.0134733	ALS2_combined
21	100	1	0	0	0	0	0	0	1	28.38	14.8	44.67	11.19	14.95	4.87	30.86	98	0.010952	ALS2_combined
22	100	1	0	0	0	0	0	0	1	39.46	19.44	14.89	3.73	4.98	1.62	24.79	100	0.0957452	ALS2_combined
23	100	1	0	0	0	0	0	0	1	90	43.52	0	0	0	0	43.52	100	0.0185436	ALS2_combined
24	100	1	0	0	0	0	0	0	1	90	43.52	0	0	0	0	43.52	100	0.0852371	ALS2_combined
25	100	1	0	0	0	0	0	0	1	90	43.52	0	0	0	0	43.52	98	0.027259	ALS2_combined
15	100	1	0	0	0	0	0	0	1	49.1533	50.7333	8.97	11.4	8.54	11.1133	73.2467	100	0.16903	AMT1_combined
16	100	1	0	0	0	0	0	0	1	55.56	76.32	22.2	30.5	22.23	30.55	137.37	100	0.0792515	AMT1_combined
17	100	1	0	0	0	0	0	0	1	91.9	75.88	4.71	3.7	3.39	2.79	82.37	100	0.11377	AMT1_combined
18	0	0	100	1	0	0	0	0	1	16.67	3.02	67.74	11.57	15.59	2.8	17.39	100	0.01313	AMT1_combined
19	0	0	0	0	0	0	100	1	1	74.45	12.56	15.45	2.24	10.1	1.75	16.55	100	0.0132755	AMT1_combined
20	100	1	0	0	0	0	0	0	1	59.645	41.945	27.525	12.0025	12.8275	9.4725	63.42	99	0.0134733	AMT1_combined
21	0	0	100	1	0	0	0	0	1	38.61	41.85	39.01	42.33	22.37	24.32	108.5	98	0.010952	AMT1_combined
22	100	1	0	0	0	0	0	0	1	54.0967	49.82	21.06	20.59	24.84	22.2333	92.6433	100	0.0957452	AMT1_combined
23	100	1	0	0	0	0	0	0	1	23.68	19.21	24.17	19.44	52.15	42.38	81.03	100	0.0185436	AMT1_combined
24	100	1	0	0	0	0	0	0	1	100	88.4	0	0	0	0	88.4	100	0.0852371	AMT1_combined
25	0	0	100	1	0	0	0	0	1	0	0	0	0	0	0	0	98	0.027259	AMT1_combined
15	100	1	0	0	0	0	0	0	1	54.62	19.59	19.44	11.15	9.45	4.51	35.25	100	0.16903	AMY_combined
16	100	1	0	0	0	0	0	0	1	60.29	26.25	15.72	8.58	17.99	13.65	48.48	100	0.0792515	AMY_combined
17	100	1	0	0	0	0	0	0	1	45.29	5.11	37.46	33.55	5.24	2.68	41.34	100	0.11377	AMY_combined
18	100	1	0	0	0	0	0	0	1	48.14	40	14.74	1.72	2.12	0.78	42.5	100	0.01313	AMY_combined
19	100	1	0	0	0	0	0	0	1	64.74	7	9.82	0.76	12.45	0.92	8.68	100	0.0132755	AMY_combined
20	100	1	0	0	0	0	0	0	1	56.3	17.49	17.83	9.42	9.95	3.91	30.82	99	0.0134733	AMY_combined
21	100	1	0	0	0	0	0	0	1	28.38	14.8	44.67	11.19	14.95	4.87	30.86	98	0.010952	AMY_combined
22	100	1	0	0	0	0	0	0	1	39.46	19.44	14.89	3.73	4.98	1.62	24.79	100	0.0957452	AMY_combined
23	100	1	0	0	0	0	0	0	1	90	43.52	0	0	0	0	43.52	100	0.0185436	AMY_combined
24	100	1	0	0	0	0	0	0	1	90	43.52	0	0	0	0	43.52	100	0.0852371	AMY_combined
25	100	1	0	0	0	0	0	0	1	90	43.52	0	0	0	0	43.52	98	0.027259	AMY_combined
15	0	0	0	0	0	0	100	1	1	41.54	17.7	18.34	13.89	6.8	3.87	35.45	100	0.16903	ANTR4_combined
16	0	0	0	0	0	0	100	1	1	74.11	40.64	10.99	6.62	14.91	8.57	55.83	100	0.0792515	ANTR4_combined
17	0	0	0	0	0	0	100	1	1	50.51	12.45	44.02	35.04	5.48	3.04	50.53	100	0.11377	ANTR4_combined
18	0	0	0	0	0	0	100	1	1	47.65	47.25	45.66	4.56	6.69	1.18	52.99	100	0.01313	ANTR4_combined
19	0	0	0	0	0	0	100	1	1	64.35	4.88	10.12	3.76	25.53	1.79	10.43	100	0.0132755	ANTR4_combined
20	0	0	100	1	0	0	0	0	1	1.47	0.98	97.49	83.13	1.04	0.53	84.64	99	0.0134733	ANTR4_combined
21	100	1	0	0	0	0	0	0	1	42.63	16.71	41.83	9.27	15.53	4.07	30.05	98	0.010952	ANTR4_combined
22	100	1	0	0	0	0	0	0	1	67.66	36.14	14.39	3.49	17.95	1.92	41.55	100	0.0957452	ANTR4_combined
23	100	1	0	0	0	0	0	0	1	98.51	89.44	1.33	1.19	0.17	0.12	90.75	100	0.0185436	ANTR4_combined
24	100	1	0	0	0	0	0	0	1	61.85	2.28	0	0	38.15	1.57	3.85	100	0.0852371	ANTR4_combined
25	0	0	0	0	100	1	0	0	1	0	0	0	0	100	5.92	5.92	98	0.027259	ANTR4_combined
15	100	1	0	0	0	0	0	0	1	54.62	19.59	19.44	11.15	9.45	4.51	35.25	100	0.16903	AOS1_combined
16	100	1	0	0	0	0	0	0	1	60.29	26.25	15.72	8.58	17.99	13.65	48.48	100	0.0792515	AOS1_combined
17	100	1	0	0	0	0	0	0	1	45.29	5.11	37.46	33.55	5.24	2.68	41.34	100	0.11377	AOS1_combined
18	100	1	0	0	0	0	0	0	1	48.14	40	14.74	1.72	2.12	0.78	42.5	100	0.01313	AOS1_combined
19	100	1	0	0	0	0	0	0	1	64.74	7	9.82	0.76	12.45	0.92	8.68	100	0.0132755	AOS1_combined
20	100	1	0	0	0	0	0	0	1	56.3	17.49	17.83	9.42	9.95	3.91	30.82	99	0.0134733	AOS1_combined
21	100	1	0	0	0	0	0	0	1	28.38	14.8	44.67	11.19	14.95	4.87	30.86	98	0.010952	AOS1_combined
22	100	1	0	0	0	0	0	0	1	39.46	19.44	14.89	3.73	4.98	1.62	24.79	100	0.0957452	AOS1_combined
23	100	1	0	0	0	0	0	0	1	90	43.52	0	0	0	0	43.52	100	0.0185436	AOS1_combined
24	100	1	0	0	0	0	0	0	1	90	43.52	0	0	0	0	43.52	100	0.0852371	AOS1_combined
25	100	1	0	0	0	0	0	0	1	90	43.52	0	0	0	0	43.52	98	0.027259	AOS1_combined
15	100	1	0	0	0	0	0	0	1	29.94	29.99	22.34	32.17	14.39	19.94	82.1	100	0.16903	AOS1C_combined
16	100	1	0	0	0	0	0	0	1	42.44	51.61	24.8	31.71	32.75	44.73	128.05	100	0.0792515	AOS1C_combined
17	100	1	0	0	0	0	0	0	1	47.37	38.36	42.21	64.79	10.42	15.09	118.24	100	0.11377	AOS1C_combined
18	100	1	0	0	0	0	0	0	1	53.98	64.74	41.85	2.41	4.17	1.06	68.21	100	0.01313	AOS1C_combined
19	100	1	0	0	0	0	0	0	1	82.88	7.21	2.75	0.33	14.37	1.45	8.99	100	0.0132755	AOS1C_combined
20	0	0	100	1	0	0	0	0	1	0.95	0.72	98.61	99.02	0.44	0.33	100.07	99	0.0134733	AOS1C_combined
21	0	0	0	0	0	0	100	1	1	32.12	39.23	48.81	54.32	19.07	21.6	115.15	98	0.010952	AOS1C_combined
22	0	0	100	1	0	0	0	0	1	35.49	52.26	56.79	89.93	7.72	8.62	150.81	100	0.0957452	AOS1C_combined
23	0	0	0	0	0	0	100	1	1	74.34	117.55	21.57	22.68	4.09	4.27	144.5	100	0.0185436	AOS1C_combined
24	0	0	100	1	0	0	0	0	1	0	0	100	192.78	0	0	192.78	100	0.0852371	AOS1C_combined
25	0	0	0	0	0	0	100	1	1	88	169.63	0	0	0	0	169.63	98	0.027259	AOS1C_combined
15	100	1	0	0	0	0	0	0	1	53.89	20.54	5.46	1.82	7.32	3.07	25.44	100	0.16903	APX6_combined
16	100	1	0	0	0	0	0	0	1	75.05	28.72	9.51	4.24	15.44	7.61	40.57	100	0.0792515	APX6_combined
17	100	1	0	0	0	0	0	0	1	86.61	32.9	6.88	1.23	6.51	1.61	35.74	100	0.11377	APX6_combined
18	0	0	0	0	0	0	100	1	1	9.21	2.18	61.47	5.05	29.33	3.98	11.21	100	0.01313	APX6_combined
19	0	0	0	0	0	0	100	1	1	88.41	19.4	7.7	0.96	3.88	0.66	21.02	100	0.0132755	APX6_combined
20	0	0	0	0	0	0	100	1	1	12.39	0.95	41.22	2.42	33.39	1.79	5.16	99	0.0134733	APX6_combined
21	100	1	0	0	0	0	0	0	1	26.18	5.27	64.02	14.52	9.81	2.34	22.13	98	0.010952	APX6_combined
22	100	1	0	0	0	0	0	0	1	71.83	15.8	23.01	5.18	5.17	1.18	22.16	100	0.0957452	APX6_combined
23	100	1	0	0	0	0	0	0	1	89.32	17.8	5	1.02	5.69	1.2	20.02	100	0.0185436	APX6_combined
24	100	1	0	0	0	0	0	0	1	100	24.34	0	0	0	0	24.34	100	0.0852371	APX6_combined
25	0	0	0	0	100	1	0	0	1	0	0	0	0	0	0	0	98	0.027259	APX6_combined
15	100	1	0	0	0	0	0	0	1	54.62	19.59	19.44	11.15	9.45	4.51	35.25	100	0.16903	ARCN1_combined
16	100	1	0	0	0	0	0	0	1	60.29	26.25	15.72	8.58	17.99	13.65	48.48	100	0.0792515	ARCN1_combined
17	100	1	0	0	0	0	0	0	1	45.29	5.11	37.46	33.55	5.24	2.68	41.34	100	0.11377	ARCN1_combined
18	100	1	0	0	0	0	0	0	1	48.14	40	14.74	1.72	2.12	0.78	42.5	100	0.01313	ARCN1_combined
19	100	1	0	0	0	0	0	0	1	64.74	7	9.82	0.76	12.45	0.92	8.68	100	0.0132755	ARCN1_combined
20	100	1	0	0	0	0	0	0	1	56.3	17.49	17.83	9.42	9.95	3.91	30.82	99	0.0134733	ARCN1_combined
21	100	1	0	0	0	0	0	0	1	28.38	14.8	44.67	11.19	14.95	4.87	30.86	98	0.010952	ARCN1_combined
22	100	1	0	0	0	0	0	0	1	39.46	19.44	14.89	3.73	4.98	1.62	24.79	100	0.0957452	ARCN1_combined
23	100	1	0	0	0	0	0	0	1	90	43.52	0	0	0	0	43.52	100	0.0185436	ARCN1_combined
24	100	1	0	0	0	0	0	0	1	90	43.52	0	0	0	0	43.52	100	0.0852371	ARCN1_combined
25	100	1	0	0	0	0	0	0	1	90	43.52	0	0	0	0	43.52	98	0.027259	ARCN1_combined
15	100	1	0	0	0	0	0	0	1	54.62	19.59	19.44	11.15	9.45	4.51	35.25	100	0.16903	ARF18_combined
16	100	1	0	0	0	0	0	0	1	60.29	26.25	15.72	8.58	17.99	13.65	48.48	100	0.0792515	ARF18_combined
17	100	1	0	0	0	0	0	0	1	45.29	5.11	37.46	33.55	5.24	2.68	41.34	100	0.11377	ARF18_combined
18	100	1	0	0	0	0	0	0	1	48.14	40	14.74	1.72	2.12	0.78	42.5	100	0.01313	ARF18_combined
19	100	1	0	0	0	0	0	0	1	64.74	7	9.82	0.76	12.45	0.92	8.68	100	0.0132755	ARF18_combined
20	100	1	0	0	0	0	0	0	1	56.3	17.49	17.83	9.42	9.95	3.91	30.82	99	0.0134733	ARF18_combined
21	100	1	0	0	0	0	0	0	1	28.38	14.8	44.67	11.19	14.95	4.87	30.86	98	0.010952	ARF18_combined
22	100	1	0	0	0	0	0	0	1	39.46	19.44	14.89	3.73	4.98	1.62	24.79	100	0.0957452	ARF18_combined
23	100	1	0	0	0	0	0	0	1	90	43.52	0	0	0	0	43.52	100	0.0185436	ARF18_combined
24	100	1	0	0	0	0	0	0	1	90	43.52	0	0	0	0	43.52	100	0.0852371	ARF18_combined
25	100	1	0	0	0	0	0	0	1	90	43.52	0	0	0	0	43.52	98	0.027259	ARF18_combined
15	0	0	0	0	0	0	100	1	1	38.75	20.9	19.52	15.31	8.4	6.78	42.99	100	0.16903	ASP_A1_combined
16	0	0	0	0	0	0	100	1	1	64.7	33.41	17.42	10.22	17.88	14.45	58.08	100	0.0792515	ASP_A1_combined
17	0	0	0	0	0	0	100	1	1	51.54	29.29	41.15	35.7	7.31	5.89	70.88	100	0.11377	ASP_A1_combined
18	0	0	0	0	0	0	100	1	1	49.87	49.42	45.61	11.05	4.52	2.69	63.16	100	0.01313	ASP_A1_combined
19	0	0	0	0	0	0	100	1	1	73.18	13.24	19.34	8.67	7.48	2.14	24.05	100	0.0132755	ASP_A1_combined
20	0	0	100	1	0	0	0	0	1	0.79	1.04	97.9	105.25	1.31	1.18	107.47	99	0.0134733	ASP_A1_combined
21	100	1	0	0	0	0	0	0	1	27.13	13.13	49.26	17.32	23.6	7.04	37.49	NA	0.010952	ASP_A1_combined
22	100	1	0	0	0	0	0	0	1	72.25	16.35	17.35	6.11	10.39	3.25	25.71	100	0.0957452	ASP_A1_combined
23	100	1	0	0	0	0	0	0	1	89.63	32.18	2.79	1	7.57	2.72	35.9	100	0.0185436	ASP_A1_combined
24	100	1	0	0	0	0	0	0	1	100	3.74	0	0	0	0	3.74	100	0.0852371	ASP_A1_combined
25	0	0	100	1	0	0	0	0	1	0	0	0	0	0	0	0	98	0.027259	ASP_A1_combined
15	0	0	0	0	0	0	100	1	1	38.55	27.65	17.47	18.27	10.65	9.87	55.79	100	0.16903	ASP3_combined
16	0	0	0	0	0	0	100	1	1	56.07	38.93	17.34	13.55	26.6	23.27	75.75	100	0.0792515	ASP3_combined
17	0	0	0	0	0	0	100	1	1	59.57	44.02	35.07	41.27	5.36	6.33	91.62	100	0.11377	ASP3_combined
18	0	0	0	0	0	0	100	1	1	53.09	68.64	45.66	7.6	1.24	1.37	77.61	100	0.01313	ASP3_combined
19	0	0	0	0	0	0	100	1	1	51.81	9.11	44.58	8.27	3.62	1.26	18.64	100	0.0132755	ASP3_combined
20	0	0	100	1	0	0	0	0	1	1.8	1.89	96.54	138.63	1.66	1.78	142.3	99	0.0134733	ASP3_combined
21	100	1	0	0	0	0	0	0	1	33.95	25.89	37.77	17.77	28.29	14.24	57.9	98	0.010952	ASP3_combined
22	100	1	0	0	0	0	0	0	1	35.99	15.94	51.43	17.52	12.58	5.64	39.1	100	0.0957452	ASP3_combined
23	100	1	0	0	0	0	0	0	1	74.03	21.92	16.52	4.63	9.44	2.67	29.22	100	0.0185436	ASP3_combined
24	100	1	0	0	0	0	0	0	1	0	0	100	30.17	0	0	30.17	100	0.0852371	ASP3_combined
25	0	0	0	0	0	0	100	1	1	92	26.84	0	0	0	0	26.84	98	0.027259	ASP3_combined
15	100	1	0	0	0	0	0	0	1	54.62	19.59	19.44	11.15	9.45	4.51	35.25	100	0.16903	ASPX_combined
16	100	1	0	0	0	0	0	0	1	60.29	26.25	15.72	8.58	17.99	13.65	48.48	100	0.0792515	ASPX_combined
17	100	1	0	0	0	0	0	0	1	45.29	5.11	37.46	33.55	5.24	2.68	41.34	100	0.11377	ASPX_combined
18	100	1	0	0	0	0	0	0	1	48.14	40	14.74	1.72	2.12	0.78	42.5	100	0.01313	ASPX_combined
19	100	1	0	0	0	0	0	0	1	64.74	7	9.82	0.76	12.45	0.92	8.68	100	0.0132755	ASPX_combined
20	100	1	0	0	0	0	0	0	1	56.3	17.49	17.83	9.42	9.95	3.91	30.82	99	0.0134733	ASPX_combined
21	100	1	0	0	0	0	0	0	1	28.38	14.8	44.67	11.19	14.95	4.87	30.86	98	0.010952	ASPX_combined
22	100	1	0	0	0	0	0	0	1	39.46	19.44	14.89	3.73	4.98	1.62	24.79	100	0.0957452	ASPX_combined
23	100	1	0	0	0	0	0	0	1	90	43.52	0	0	0	0	43.52	100	0.0185436	ASPX_combined
24	100	1	0	0	0	0	0	0	1	90	43.52	0	0	0	0	43.52	100	0.0852371	ASPX_combined
25	100	1	0	0	0	0	0	0	1	90	43.52	0	0	0	0	43.52	98	0.027259	ASPX_combined
15	100	1	0	0	0	0	0	0	1	31.76	18.79	23.11	10.41	11.79	5.78	34.98	100	0.16903	ASX_combined
16	100	1	0	0	0	0	0	0	1	50.76	28.59	20.87	9.69	28.37	13.58	51.86	100	0.0792515	ASX_combined
17	100	1	0	0	0	0	0	0	1	44.53	27.79	48.47	21.54	7	3.76	53.09	100	0.11377	ASX_combined
18	100	1	0	0	0	0	0	0	1	46.55	16.8	2.46	0.7	36.98	7.24	24.74	100	0.01313	ASX_combined
19	100	1	0	0	0	0	0	0	1	94.13	23.51	4.79	0.67	1.08	0.38	24.56	100	0.0132755	ASX_combined
20	100	1	0	0	0	0	0	0	1	2.21	0.74	3.26	1.02	94.53	37.74	39.5	99	0.0134733	ASX_combined
21	0	0	0	0	0	0	100	1	1	40.03	16.34	45.35	19.09	14.61	6.5	41.93	NA	0.010952	ASX_combined
22	0	0	0	0	0	0	100	1	1	31.15	5.99	28.78	6.62	35.73	2.71	15.31	100	0.0957452	ASX_combined
23	0	0	0	0	0	0	100	1	1	38	1.2	0	0	57	0.63	1.83	100	0.0185436	ASX_combined
24	0	0	0	0	0	0	100	1	1	15.42	0.43	41	0.76	35.58	0.99	2.18	100	0.0852371	ASX_combined
25	0	0	0	0	0	0	100	1	1	0	0	58.58	1.72	41.42	1.15	2.87	98	0.027259	ASX_combined
15	0	0	0	0	0	0	100	1	1	19.52	10.73	29.82	17.02	17.33	10.43	38.19	100	0.16903	ATPD_combined
16	0	0	0	0	0	0	100	1	1	43.58	21.73	21.72	12.24	34.71	20.33	54.3	100	0.0792515	ATPD_combined
17	0	0	0	0	0	0	100	1	1	14.98	10.46	67.73	38.83	17.29	10.97	60.26	100	0.11377	ATPD_combined
18	0	0	0	0	0	0	100	1	1	91.78	71.03	5.94	3.36	2.28	2.07	76.46	100	0.01313	ATPD_combined
19	0	0	0	0	0	0	100	1	1	61.02	8.29	21.62	2.71	17.36	2.85	13.85	100	0.0132755	ATPD_combined
20	0	0	0	0	0	0	100	1	1	29.48	21.4	28.45	21.14	42.07	36.09	78.63	99	0.0134733	ATPD_combined
21	100	1	0	0	0	0	0	0	1	41.72	12.58	40.95	10.53	17.33	4.43	27.54	NA	0.010952	ATPD_combined
22	100	1	0	0	0	0	0	0	1	44.6	28.01	48.8	11.86	6.6	2.04	41.91	100	0.0957452	ATPD_combined
23	100	1	0	0	0	0	0	0	1	92.07	71.45	5.46	3.61	2.47	1.68	76.74	100	0.0185436	ATPD_combined
24	100	1	0	0	0	0	0	0	1	0	0	100	21.44	0	0	21.44	100	0.0852371	ATPD_combined
25	0	0	0	0	0	0	100	1	1	88	19.53	0	0	0	0	19.53	98	0.027259	ATPD_combined
15	0	0	0	0	0	0	100	1	1	51.6033	24.4	36.8667	14.01	11.5333	6.79333	45.2033	100	0.16903	ATS11_combined
16	0	0	0	0	0	0	100	1	1	62.16	34.33	13.03	7.93	24.82	16.49	58.75	100	0.0792515	ATS11_combined
17	0	0	0	0	0	0	100	1	1	50.7	10.41	44.44	31.36	4.86	2.92	44.69	100	0.11377	ATS11_combined
18	0	0	0	0	0	0	100	1	1	41.95	28.46	53.13	2.74	4.92	0.97	32.17	100	0.01313	ATS11_combined
19	100	1	0	0	0	0	0	0	1	93.17	5.08	6.83	0.4	0	0	5.48	100	0.0132755	ATS11_combined
20	0	0	100	1	0	0	0	0	1	0.73	0.36	98.21	57.56	1.06	0.35	58.27	99	0.0134733	ATS11_combined
21	0	0	0	0	0	0	100	1	1	31.73	16.1	49.28	13.19	18.99	5.47	34.76	98	0.010952	ATS11_combined
22	100	1	0	0	0	0	0	0	1	63.58	3.67	0.8	0.0933333	0.953333	0.08	3.84333	100	0.0957452	ATS11_combined
23	100	1	0	0	0	0	0	0	1	94.74	9.92	2.4	0.28	2.86	0.24	10.44	100	0.0185436	ATS11_combined
24	100	1	0	0	0	0	0	0	1	76	0.76	0	0	0	0	0.76	100	0.0852371	ATS11_combined
25	100	1	0	0	0	0	0	0	1	20	0.33	0	0	0	0	0.33	98	0.027259	ATS11_combined
15	0	0	0	0	0	0	100	1	1	37.32	32.98	19.75	30.44	9.59	13.74	77.16	100	0.16903	AUX_F6_combined
16	0	0	0	0	0	0	100	1	1	60.58	71.33	17.08	22.04	22.34	31.78	125.15	100	0.0792515	AUX_F6_combined
17	0	0	0	0	0	0	100	1	1	51.39	27.6	42.17	69.29	6.44	9.45	106.34	100	0.11377	AUX_F6_combined
18	0	0	0	0	0	0	100	1	1	48.7	73.8	42.07	5.4	9.22	2.47	81.67	100	0.01313	AUX_F6_combined
19	0	0	0	0	0	0	100	1	1	57.11	14.66	18.51	5.05	24.37	5.92	25.63	100	0.0132755	AUX_F6_combined
20	0	0	100	1	0	0	0	0	1	2.16	1.18	96.62	81.17	1.22	0.4	82.75	99	0.0134733	AUX_F6_combined
21	100	1	0	0	0	0	0	0	1	32.3	30.99	45.09	29.61	22.61	16.58	77.18	NA	0.010952	AUX_F6_combined
22	100	1	0	0	0	0	0	0	1	57.28	48.39	32.68	21.96	10.04	7.99	78.34	100	0.0957452	AUX_F6_combined
23	100	1	0	0	0	0	0	0	1	86.55	89.34	5.94	5.84	7.51	7.39	102.57	100	0.0185436	AUX_F6_combined
24	100	1	0	0	0	0	0	0	1	53	24.84	47	30.43	0	0	55.27	100	0.0852371	AUX_F6_combined
25	0	0	0	0	100	1	0	0	1	0	0	0	0	100	65.18	65.18	98	0.027259	AUX_F6_combined
15	100	1	0	0	0	0	0	0	1	54.62	19.59	19.44	11.15	9.45	4.51	35.25	100	0.16903	AVP_combined
16	100	1	0	0	0	0	0	0	1	60.29	26.25	15.72	8.58	17.99	13.65	48.48	100	0.0792515	AVP_combined
17	100	1	0	0	0	0	0	0	1	45.29	5.11	37.46	33.55	5.24	2.68	41.34	100	0.11377	AVP_combined
18	100	1	0	0	0	0	0	0	1	48.14	40	14.74	1.72	2.12	0.78	42.5	100	0.01313	AVP_combined
19	100	1	0	0	0	0	0	0	1	64.74	7	9.82	0.76	12.45	0.92	8.68	100	0.0132755	AVP_combined
20	100	1	0	0	0	0	0	0	1	56.3	17.49	17.83	9.42	9.95	3.91	30.82	99	0.0134733	AVP_combined
21	100	1	0	0	0	0	0	0	1	28.38	14.8	44.67	11.19	14.95	4.87	30.86	98	0.010952	AVP_combined
22	100	1	0	0	0	0	0	0	1	39.46	19.44	14.89	3.73	4.98	1.62	24.79	100	0.0957452	AVP_combined
23	100	1	0	0	0	0	0	0	1	90	43.52	0	0	0	0	43.52	100	0.0185436	AVP_combined
24	100	1	0	0	0	0	0	0	1	90	43.52	0	0	0	0	43.52	100	0.0852371	AVP_combined
25	100	1	0	0	0	0	0	0	1	90	43.52	0	0	0	0	43.52	98	0.027259	AVP_combined
15	0	0	0	0	0	0	100	1	1	16.35	9.27	15.18	12.52	9.14	7.14	28.93	100	0.16903	AXS_combined
16	0	0	0	0	0	0	100	1	1	39.7	22.19	17.05	11.44	22.25	15.63	49.26	100	0.0792515	AXS_combined
17	0	0	0	0	0	0	100	1	1	9.34	5.62	28.49	26.12	5.17	5.78	37.52	100	0.11377	AXS_combined
18	0	0	0	0	0	0	100	1	1	47.16	50.77	11.86	2.11	4.97	1.16	54.04	100	0.01313	AXS_combined
19	0	0	0	0	0	0	100	1	1	41.87	7.46	24.32	2.05	33.81	2.4	11.91	100	0.0132755	AXS_combined
20	0	0	100	1	0	0	0	0	1	0.5	0.1	16.28	3.04	0.22	0.04	3.18	99	0.0134733	AXS_combined
21	100	1	0	0	0	0	0	0	1	35.78	17.96	33.85	12.02	14.37	5.4	35.38	NA	0.010952	AXS_combined
22	100	1	0	0	0	0	0	0	1	49.69	19.98	15.39	4.5	22.25	4.34	28.81	100	0.0957452	AXS_combined
23	100	1	0	0	0	0	0	0	1	29.51	3.58	12.32	1.47	49.17	6.44	11.49	100	0.0185436	AXS_combined
24	100	1	0	0	0	0	0	0	1	83.78	38.39	0	0	3.22	1.18	39.57	100	0.0852371	AXS_combined
25	100	1	0	0	0	0	0	0	1	88	4.33	0	0	0	0	4.33	98	0.027259	AXS_combined
15	0	0	100	1	0	0	0	0	1	58.22	45.75	22.67	10.11	19.11	8.94	64.8	100	0.16903	BAM1_combined
16	0	0	0	0	0	0	100	1	1	63.2	66.24	19.27	16.83	17.53	16.02	99.09	100	0.0792515	BAM1_combined
17	0	0	0	0	0	0	100	1	1	60.96	40.7	18.82	17	20.21	14.84	72.54	100	0.11377	BAM1_combined
18	0	0	0	0	0	0	100	1	1	56.16	69.8	38.31	4.85	5.54	2.01	76.66	100	0.01313	BAM1_combined
19	0	0	0	0	0	0	100	1	1	52.55	6.26	14.28	1.76	33.16	2.87	10.89	100	0.0132755	BAM1_combined
20	0	0	100	1	0	0	0	0	1	0.78	0.9	97.86	147.73	1.37	1.16	149.79	99	0.0134733	BAM1_combined
21	0	0	0	0	0	0	100	1	1	8.36	6.56	71.4	63.11	20.23	15.8	85.47	NA	0.010952	BAM1_combined
22	0	0	0	0	0	0	100	1	1	31.22	15.6	39.08	24.23	29.69	9.26	49.09	100	0.0957452	BAM1_combined
23	0	0	0	0	0	0	100	1	1	28.85	5.51	28.27	5.9	42.87	7.62	19.03	100	0.0185436	BAM1_combined
24	0	0	0	0	0	0	100	1	1	56.44	34.74	17.58	3.68	25.97	4.36	42.78	100	0.0852371	BAM1_combined
25	0	0	0	0	100	1	0	0	1	0	0	0	0	100	30.22	30.22	98	0.027259	BAM1_combined
15	0	0	0	0	0	0	100	1	1	NA	NA	NA	NA	NA	NA	NA	100	NA	BEL1_combined
16	0	0	0	0	0	0	100	1	1	NA	NA	NA	NA	NA	NA	NA	100	NA	BEL1_combined
17	0	0	0	0	0	0	100	1	1	NA	NA	NA	NA	NA	NA	NA	100	NA	BEL1_combined
18	0	0	0	0	0	0	100	1	1	NA	NA	NA	NA	NA	NA	NA	100	NA	BEL1_combined
19	0	0	0	0	0	0	100	1	1	NA	NA	NA	NA	NA	NA	NA	100	NA	BEL1_combined
20	0	0	100	1	0	0	0	0	1	NA	NA	NA	NA	NA	NA	NA	99	NA	BEL1_combined
21	100	1	0	0	0	0	0	0	1	NA	NA	NA	NA	NA	NA	NA	NA	NA	BEL1_combined
22	100	1	0	0	0	0	0	0	1	NA	NA	NA	NA	NA	NA	NA	100	NA	BEL1_combined
23	100	1	0	0	0	0	0	0	1	NA	NA	NA	NA	NA	NA	NA	100	NA	BEL1_combined
24	0	0	100	1	0	0	0	0	1	NA	NA	NA	NA	NA	NA	NA	100	NA	BEL1_combined
25	0	0	0	0	0	0	100	1	1	NA	NA	NA	NA	NA	NA	NA	98	NA	BEL1_combined
15	100	1	0	0	0	0	0	0	1	57.41	17.22	17.56	2.09	15.04	3.05	22.36	100	0.16903	BIPP2C1_combined
16	100	1	0	0	0	0	0	0	1	78.71	47.59	6.04	4.89	15.25	9.92	62.4	100	0.0792515	BIPP2C1_combined
17	100	1	0	0	0	0	0	0	1	67.18	6.98	6.41	0.38	6.42	0.34	7.7	100	0.11377	BIPP2C1_combined
18	100	1	0	0	0	0	0	0	1	3.54	0.2	53.06	1.97	23.4	0.46	2.63	100	0.01313	BIPP2C1_combined
19	100	1	0	0	0	0	0	0	1	80.21	14.12	4.71	1.12	15.08	1.46	16.7	100	0.0132755	BIPP2C1_combined
20	100	1	0	0	0	0	0	0	1	0	0	0	0	0	0	0	99	0.0134733	BIPP2C1_combined
21	0	0	100	1	0	0	0	0	1	13.85	3.52	71.51	15.43	11.64	2.21	21.16	NA	0.010952	BIPP2C1_combined
22	0	0	100	1	0	0	0	0	1	38.8	8.17	45.48	10.85	6.73	1.26	20.28	100	0.0957452	BIPP2C1_combined
23	0	0	0	0	0	0	100	1	1	52.54	9.22	18.92	2.83	8.54	1.57	13.62	100	0.0185436	BIPP2C1_combined
24	0	0	0	0	0	0	100	1	1	50	11.77	46	14.29	0	0	26.06	100	0.0852371	BIPP2C1_combined
25	0	0	0	0	100	1	0	0	1	0	0	0	0	100	38.63	38.63	98	0.027259	BIPP2C1_combined
15	100	1	0	0	0	0	0	0	1	54.62	19.59	19.44	11.15	9.45	4.51	35.25	100	0.16903	BMY3_combined
16	100	1	0	0	0	0	0	0	1	60.29	26.25	15.72	8.58	17.99	13.65	48.48	100	0.0792515	BMY3_combined
17	100	1	0	0	0	0	0	0	1	45.29	5.11	37.46	33.55	5.24	2.68	41.34	100	0.11377	BMY3_combined
18	100	1	0	0	0	0	0	0	1	48.14	40	14.74	1.72	2.12	0.78	42.5	100	0.01313	BMY3_combined
19	100	1	0	0	0	0	0	0	1	64.74	7	9.82	0.76	12.45	0.92	8.68	100	0.0132755	BMY3_combined
20	100	1	0	0	0	0	0	0	1	56.3	17.49	17.83	9.42	9.95	3.91	30.82	99	0.0134733	BMY3_combined
21	100	1	0	0	0	0	0	0	1	28.38	14.8	44.67	11.19	14.95	4.87	30.86	98	0.010952	BMY3_combined
22	100	1	0	0	0	0	0	0	1	39.46	19.44	14.89	3.73	4.98	1.62	24.79	100	0.0957452	BMY3_combined
23	100	1	0	0	0	0	0	0	1	90	43.52	0	0	0	0	43.52	100	0.0185436	BMY3_combined
24	100	1	0	0	0	0	0	0	1	90	43.52	0	0	0	0	43.52	100	0.0852371	BMY3_combined
25	100	1	0	0	0	0	0	0	1	90	43.52	0	0	0	0	43.52	98	0.027259	BMY3_combined
15	0	0	100	1	0	0	0	0	1	30.71	8.56	20.74	12.11	7.22	4.37	25.04	100	0.16903	BMYU_combined
16	0	0	0	0	0	0	100	1	1	53.33	21.2	13.55	6.93	19.12	11.4	39.53	100	0.0792515	BMYU_combined
17	0	0	0	0	0	0	100	1	1	38.79	4.48	48.67	29.4	2.54	1.71	35.59	100	0.11377	BMYU_combined
18	0	0	0	0	0	0	100	1	1	48.87	23.14	1.13	0.12	1	0.02	23.28	100	0.01313	BMYU_combined
19	0	0	100	1	0	0	0	0	1	0	0	92	3.42	0	0	3.42	100	0.0132755	BMYU_combined
20	0	0	100	1	0	0	0	0	1	0	0	41	0.41	0	0	0.41	99	0.0134733	BMYU_combined
21	100	1	0	0	0	0	0	0	1	26.38	12.94	40.12	13.2	16.49	6.6	32.74	NA	0.010952	BMYU_combined
22	100	1	0	0	0	0	0	0	1	25.79	6.87	41.71	6.56	5.5	2.2	15.64	100	0.0957452	BMYU_combined
23	100	1	0	0	0	0	0	0	1	51	7.68	0	0	0	0	7.68	100	0.0185436	BMYU_combined
24	100	1	0	0	0	0	0	0	1	0	0	85	6.49	0	0	6.49	100	0.0852371	BMYU_combined
25	0	0	0	0	0	0	100	1	1	63	4.82	0	0	0	0	4.82	98	0.027259	BMYU_combined
15	100	1	0	0	0	0	0	0	1	47.37	6.58	10.36	1.78	8.94	1.56	9.92	100	0.16903	bZIP43_combined
16	100	1	0	0	0	0	0	0	1	48.12	8.52	27.17	4.94	24.72	4.36	17.82	100	0.0792515	bZIP43_combined
17	100	1	0	0	0	0	0	0	1	94	11.23	3.9	0.39	2.1	0.31	11.93	100	0.11377	bZIP43_combined
18	0	0	100	1	0	0	0	0	1	45.5	0.76	30.5	0.47	1	0.02	1.25	100	0.01313	bZIP43_combined
19	0	0	0	0	0	0	100	1	1	32	0.33	1	0.02	8	0.08	0.43	100	0.0132755	bZIP43_combined
20	100	1	0	0	0	0	0	0	1	15.75	0.27	76.17	1.18	3.08	0.1	1.55	99	0.0134733	bZIP43_combined
21	100	1	0	0	0	0	0	0	1	29.57	3.51	60.59	8.36	9.84	1.24	13.11	NA	0.010952	bZIP43_combined
22	100	1	0	0	0	0	0	0	1	53.64	28.31	30.08	5.6	16.28	4.12	38.03	100	0.0957452	bZIP43_combined
23	100	1	0	0	0	0	0	0	1	31.35	8.89	29.65	8.45	39	11.12	28.46	100	0.0185436	bZIP43_combined
24	100	1	0	0	0	0	0	0	1	100	72.52	0	0	0	0	72.52	100	0.0852371	bZIP43_combined
25	100	1	0	0	0	0	0	0	1	0	0	0	0	0	0	0	98	0.027259	bZIP43_combined
15	0	0	0	0	0	0	100	1	1	41.74	11.42	11.95	6.73	45.31	39.71	57.85	100	0.16903	CA3MT_combined
16	0	0	0	0	0	0	100	1	1	28.75	18.78	29.12	21.53	42.12	31.72	72.03	100	0.0792515	CA3MT_combined
17	0	0	0	0	0	0	100	1	1	68.67	20.62	10.62	2.23	17.71	3.37	26.22	100	0.11377	CA3MT_combined
18	0	0	0	0	0	0	100	1	1	53.56	2.51	5.37	0.86	40.07	11.07	14.44	100	0.01313	CA3MT_combined
19	0	0	0	0	0	0	100	1	1	15.99	3.76	2.67	2.28	81.34	112.67	118.71	100	0.0132755	CA3MT_combined
20	0	0	0	0	0	0	100	1	1	24.68	2.16	25.77	0.91	40.56	1.04	4.11	99	0.0134733	CA3MT_combined
21	100	1	0	0	0	0	0	0	1	36.53	32.03	25.26	19.5	36.22	26.18	77.71	98	0.010952	CA3MT_combined
22	100	1	0	0	0	0	0	0	1	39.06	15.97	40.79	10.92	13.15	9.02	35.91	100	0.0957452	CA3MT_combined
23	100	1	0	0	0	0	0	0	1	80.66	15.89	6.11	1.64	3.24	0.87	18.4	100	0.0185436	CA3MT_combined
24	100	1	0	0	0	0	0	0	1	0	0	91	11.61	0	0	11.61	100	0.0852371	CA3MT_combined
25	0	0	0	0	0	0	100	1	1	74	8.97	0	0	0	0	8.97	98	0.027259	CA3MT_combined
15	0	0	0	0	0	0	100	1	1	55.96	22.42	26.68	13.65	17.36	7.68	43.75	100	0.16903	CAD_1_combined
16	0	0	0	0	0	0	100	1	1	45.21	18.93	18.58	8.13	36.21	22.06	49.12	100	0.0792515	CAD_1_combined
17	0	0	0	0	0	0	100	1	1	45.56	12.48	47.97	41.78	6.47	5.01	59.27	100	0.11377	CAD_1_combined
18	0	0	0	0	0	0	100	1	1	61.54	49.67	25.91	3.29	12.55	2.47	55.43	100	0.01313	CAD_1_combined
19	0	0	0	0	0	0	100	1	1	71.54	8.61	14.25	1.39	14.21	1.19	11.19	100	0.0132755	CAD_1_combined
20	0	0	100	1	0	0	0	0	1	10.08	3.33	88	39.96	1.92	1.01	44.3	99	0.0134733	CAD_1_combined
21	100	1	0	0	0	0	0	0	1	41.33	23.16	35.5	12.16	23.17	7.04	42.36	98	0.010952	CAD_1_combined
22	100	1	0	0	0	0	0	0	1	43.74	33.06	46.63	23.59	9.63	4.05	60.71	100	0.0957452	CAD_1_combined
23	100	1	0	0	0	0	0	0	1	89.9	76.03	4.38	3.79	5.73	5.12	84.94	100	0.0185436	CAD_1_combined
24	0	0	100	1	0	0	0	0	1	0	0	100	54.83	0	0	54.83	100	0.0852371	CAD_1_combined
25	0	0	0	0	0	0	100	1	1	86	48.67	0	0	0	0	48.67	98	0.027259	CAD_1_combined
15	100	1	0	0	0	0	0	0	1	56.19	43.51	34.73	7.07	9.09	5.38	55.97	100	0.16903	CAD_combined
16	100	1	0	0	0	0	0	0	1	68.71	94.94	15.47	17.92	15.82	18.35	131.21	100	0.0792515	CAD_combined
17	100	1	0	0	0	0	0	0	1	91.77	75.23	2.82	1.04	5.42	2.25	78.52	100	0.11377	CAD_combined
18	100	1	0	0	0	0	0	0	1	64.28	3.88	23.47	1.58	12.25	0.73	6.19	100	0.01313	CAD_combined
19	100	1	0	0	0	0	0	0	1	0	0	97.14	7.75	2.86	0.2	7.95	100	0.0132755	CAD_combined
20	100	1	0	0	0	0	0	0	1	21.62	1.3	54.35	3.1	24.03	1.41	5.81	99	0.0134733	CAD_combined
21	100	1	0	0	0	0	0	0	1	6.52	8.67	86.63	112.62	6.85	9.17	130.46	98	0.010952	CAD_combined
22	100	1	0	0	0	0	0	0	1	35.51	42.36	28.88	37.54	2.28	3.06	82.95	100	0.0957452	CAD_combined
23	100	1	0	0	0	0	0	0	1	100	118.4	0	0	0	0	118.4	100	0.0185436	CAD_combined
24	0	0	0	0	100	1	0	0	1	0	0	0	0	0	0	0	100	0.0852371	CAD_combined
25	0	0	0	0	0	0	100	1	1	0	0	0	0	0	0	0	98	0.027259	CAD_combined
15	100	1	0	0	0	0	0	0	1	54.62	19.59	19.44	11.15	9.45	4.51	35.25	100	0.16903	CAL_combined
16	100	1	0	0	0	0	0	0	1	60.29	26.25	15.72	8.58	17.99	13.65	48.48	100	0.0792515	CAL_combined
17	100	1	0	0	0	0	0	0	1	45.29	5.11	37.46	33.55	5.24	2.68	41.34	100	0.11377	CAL_combined
18	100	1	0	0	0	0	0	0	1	48.14	40	14.74	1.72	2.12	0.78	42.5	100	0.01313	CAL_combined
19	100	1	0	0	0	0	0	0	1	64.74	7	9.82	0.76	12.45	0.92	8.68	100	0.0132755	CAL_combined
20	100	1	0	0	0	0	0	0	1	56.3	17.49	17.83	9.42	9.95	3.91	30.82	99	0.0134733	CAL_combined
21	100	1	0	0	0	0	0	0	1	28.38	14.8	44.67	11.19	14.95	4.87	30.86	98	0.010952	CAL_combined
22	100	1	0	0	0	0	0	0	1	39.46	19.44	14.89	3.73	4.98	1.62	24.79	100	0.0957452	CAL_combined
23	100	1	0	0	0	0	0	0	1	90	43.52	0	0	0	0	43.52	100	0.0185436	CAL_combined
24	100	1	0	0	0	0	0	0	1	90	43.52	0	0	0	0	43.52	100	0.0852371	CAL_combined
25	100	1	0	0	0	0	0	0	1	90	43.52	0	0	0	0	43.52	98	0.027259	CAL_combined
15	100	1	0	0	0	0	0	0	1	54.62	19.59	19.44	11.15	9.45	4.51	35.25	100	0.16903	CAM7_combined
16	100	1	0	0	0	0	0	0	1	60.29	26.25	15.72	8.58	17.99	13.65	48.48	100	0.0792515	CAM7_combined
17	100	1	0	0	0	0	0	0	1	45.29	5.11	37.46	33.55	5.24	2.68	41.34	100	0.11377	CAM7_combined
18	100	1	0	0	0	0	0	0	1	48.14	40	14.74	1.72	2.12	0.78	42.5	100	0.01313	CAM7_combined
19	100	1	0	0	0	0	0	0	1	64.74	7	9.82	0.76	12.45	0.92	8.68	100	0.0132755	CAM7_combined
20	100	1	0	0	0	0	0	0	1	56.3	17.49	17.83	9.42	9.95	3.91	30.82	99	0.0134733	CAM7_combined
21	100	1	0	0	0	0	0	0	1	28.38	14.8	44.67	11.19	14.95	4.87	30.86	98	0.010952	CAM7_combined
22	100	1	0	0	0	0	0	0	1	39.46	19.44	14.89	3.73	4.98	1.62	24.79	100	0.0957452	CAM7_combined
23	100	1	0	0	0	0	0	0	1	90	43.52	0	0	0	0	43.52	100	0.0185436	CAM7_combined
24	100	1	0	0	0	0	0	0	1	90	43.52	0	0	0	0	43.52	100	0.0852371	CAM7_combined
25	100	1	0	0	0	0	0	0	1	90	43.52	0	0	0	0	43.52	98	0.027259	CAM7_combined
15	100	1	0	0	0	0	0	0	1	53.8	18.52	7.69	3.28	5.18	2.73	24.53	100	0.16903	CAT1_combined
16	100	1	0	0	0	0	0	0	1	65.94	29.93	21.73	9.44	12.33	7.36	46.73	100	0.0792515	CAT1_combined
17	100	1	0	0	0	0	0	0	1	95.46	25.62	1.34	0.41	3.2	0.82	26.85	100	0.11377	CAT1_combined
18	0	0	100	1	0	0	0	0	1	18.19	1.68	69.85	3.83	11.96	1.32	6.83	100	0.01313	CAT1_combined
19	0	0	0	0	0	0	100	1	1	76.7	11.39	10.85	1.27	4.45	1.06	13.72	100	0.0132755	CAT1_combined
20	0	0	0	0	0	0	100	1	1	19.5	0.44	76	1.96	4.5	0.18	2.58	99	0.0134733	CAT1_combined
21	0	0	100	1	0	0	0	0	1	13.8	3.76	72.93	16.19	13.26	3.69	23.64	98	0.010952	CAT1_combined
22	100	1	0	0	0	0	0	0	1	42.51	15.43	43.54	16.64	13.93	4.66	36.73	100	0.0957452	CAT1_combined
23	100	1	0	0	0	0	0	0	1	67.47	38.28	4.31	1.55	28.21	10.21	50.04	100	0.0185436	CAT1_combined
24	0	0	0	0	0	0	100	1	1	46.27	4.26	53.39	32.19	0.33	0.07	36.52	100	0.0852371	CAT1_combined
25	0	0	0	0	0	0	100	1	1	11.11	0.81	88.46	15.62	0.43	0.09	16.52	98	0.027259	CAT1_combined
15	0	0	0	0	0	0	100	1	1	54.88	13.21	35.6	7.47	9.52	2.52	23.2	100	0.16903	CCoAOMT_combined
16	0	0	0	0	0	0	100	1	1	38.04	12.41	43.66	12.35	18.3	5.54	30.3	100	0.0792515	CCoAOMT_combined
17	0	0	0	0	0	0	100	1	1	47.25	6.29	46.37	13.7	6.38	2.51	22.5	100	0.11377	CCoAOMT_combined
18	0	0	0	0	0	0	100	1	1	70.03	27.33	28.6	1.93	1.37	0.53	29.79	100	0.01313	CCoAOMT_combined
19	0	0	0	0	0	0	100	1	1	64.2	6.81	23.76	1.91	12.04	1.5	10.22	100	0.0132755	CCoAOMT_combined
20	0	0	0	0	0	0	100	1	1	19.03	2.22	78.12	13.16	2.85	0.84	16.22	99	0.0134733	CCoAOMT_combined
21	0	0	0	0	0	0	100	1	1	19.69	4.05	48.08	7.18	32.23	5.16	16.39	NA	0.010952	CCoAOMT_combined
22	0	0	0	0	0	0	100	1	1	41.91	9.86	42.6	9.18	13.5	2.57	21.61	100	0.0957452	CCoAOMT_combined
23	0	0	0	0	0	0	100	1	1	60.58	16.99	31.58	8.16	7.84	2.47	27.62	100	0.0185436	CCoAOMT_combined
24	0	0	0	0	0	0	100	1	1	45.46	8.55	48.13	12.19	0.42	0.08	20.82	100	0.0852371	CCoAOMT_combined
25	0	0	0	0	0	0	100	1	1	10.71	2.3	1.13	0.21	88.16	20.53	23.04	98	0.027259	CCoAOMT_combined
15	100	1	0	0	0	0	0	0	1	54.62	19.59	19.44	11.15	9.45	4.51	35.25	100	0.16903	CCS1_combined
16	100	1	0	0	0	0	0	0	1	60.29	26.25	15.72	8.58	17.99	13.65	48.48	100	0.0792515	CCS1_combined
17	100	1	0	0	0	0	0	0	1	45.29	5.11	37.46	33.55	5.24	2.68	41.34	100	0.11377	CCS1_combined
18	100	1	0	0	0	0	0	0	1	48.14	40	14.74	1.72	2.12	0.78	42.5	100	0.01313	CCS1_combined
19	100	1	0	0	0	0	0	0	1	64.74	7	9.82	0.76	12.45	0.92	8.68	100	0.0132755	CCS1_combined
20	100	1	0	0	0	0	0	0	1	56.3	17.49	17.83	9.42	9.95	3.91	30.82	99	0.0134733	CCS1_combined
21	100	1	0	0	0	0	0	0	1	28.38	14.8	44.67	11.19	14.95	4.87	30.86	98	0.010952	CCS1_combined
22	100	1	0	0	0	0	0	0	1	39.46	19.44	14.89	3.73	4.98	1.62	24.79	100	0.0957452	CCS1_combined
23	100	1	0	0	0	0	0	0	1	90	43.52	0	0	0	0	43.52	100	0.0185436	CCS1_combined
24	100	1	0	0	0	0	0	0	1	90	43.52	0	0	0	0	43.52	100	0.0852371	CCS1_combined
25	100	1	0	0	0	0	0	0	1	90	43.52	0	0	0	0	43.52	98	0.027259	CCS1_combined
15	100	1	0	0	0	0	0	0	1	22.56	16.79	30.52	22.3	13.59	10.28	49.37	100	0.16903	CCT3_combined
16	100	1	0	0	0	0	0	0	1	50.48	37.7	20.83	15.91	28.69	21.57	75.18	100	0.0792515	CCT3_combined
17	100	1	0	0	0	0	0	0	1	17.2	12.68	70.73	50.98	12.07	9.27	72.93	100	0.11377	CCT3_combined
18	100	1	0	0	0	0	0	0	1	95.71	77.71	1.92	1.73	2.37	1.65	81.09	100	0.01313	CCT3_combined
19	100	1	0	0	0	0	0	0	1	62.63	12.13	21.35	5.23	16.02	3.93	21.29	100	0.0132755	CCT3_combined
20	0	0	100	1	0	0	0	0	1	24.02	13.96	35.83	24	40.15	28.54	66.5	99	0.0134733	CCT3_combined
21	100	1	0	0	0	0	0	0	1	35.57	21.53	49.58	26.26	14.85	8.3	56.09	NA	0.010952	CCT3_combined
22	100	1	0	0	0	0	0	0	1	45.19	19.17	16.53	8.75	4.95	2.77	30.69	100	0.0957452	CCT3_combined
23	100	1	0	0	0	0	0	0	1	100	35.97	0	0	0	0	35.97	100	0.0185436	CCT3_combined
24	0	0	0	0	0	0	100	1	1	0	0	0	0	0	0	0	100	0.0852371	CCT3_combined
25	0	0	0	0	0	0	100	1	1	0	0	0	0	0	0	0	98	0.027259	CCT3_combined
15	100	1	0	0	0	0	0	0	1	33.47	12	21.68	10.48	8.51	4.34	26.82	100	0.16903	CHEM_combined
16	100	1	0	0	0	0	0	0	1	57.78	24.03	22.56	10.29	17.66	7.67	41.99	100	0.0792515	CHEM_combined
17	100	1	0	0	0	0	0	0	1	42.63	11.98	42.49	21.15	7.88	5.34	38.47	100	0.11377	CHEM_combined
18	0	0	0	0	0	0	100	1	1	82.44	30.92	8.13	1.16	2.42	1.25	33.33	100	0.01313	CHEM_combined
19	0	0	0	0	0	0	100	1	1	40.94	7.21	21.2	2.78	37.86	6.18	16.17	100	0.0132755	CHEM_combined
20	0	0	100	1	0	0	0	0	1	2.67	0.41	85.15	18.29	8.18	1.33	20.03	99	0.0134733	CHEM_combined
21	100	1	0	0	0	0	0	0	1	23.78	9.73	44.04	11.72	28.18	8.39	29.84	98	0.010952	CHEM_combined
22	100	1	0	0	0	0	0	0	1	37.59	5.36	14.68	3.91	9.39	2.8	12.06	100	0.0957452	CHEM_combined
23	100	1	0	0	0	0	0	0	1	89	6.35	0	0	0	0	6.35	100	0.0185436	CHEM_combined
24	0	0	0	0	0	0	100	1	1	0	0	0	0	0	0	0	100	0.0852371	CHEM_combined
25	0	0	0	0	0	0	100	1	1	0	0	0	0	0	0	0	98	0.027259	CHEM_combined
15	100	1	0	0	0	0	0	0	1	35.49	20.49	22.57	8.57	8.6	3.32	32.39	100	0.16903	CHlD_combined
16	100	1	0	0	0	0	0	0	1	56.58	18.86	21.65	7.39	21.77	7.4	33.65	100	0.0792515	CHlD_combined
17	100	1	0	0	0	0	0	0	1	49.89	42.62	46.06	18.32	4.04	2.57	63.51	100	0.11377	CHlD_combined
18	100	1	0	0	0	0	0	0	1	66.01	24.65	13.35	2.35	20.64	3.59	30.59	100	0.01313	CHlD_combined
19	100	1	0	0	0	0	0	0	1	92.84	15.85	1.74	0.84	5.42	1.52	18.21	100	0.0132755	CHlD_combined
20	0	0	0	0	100	1	0	0	1	4.53	1.4	0.36	0.05	95.12	42.23	43.68	99	0.0134733	CHlD_combined
21	100	1	0	0	0	0	0	0	1	31.14	9.92	55.89	14.64	12.97	4.21	28.77	98	0.010952	CHlD_combined
22	100	1	0	0	0	0	0	0	1	43.71	8.37	18.63	4.88	4.32	1.4	14.65	100	0.0957452	CHlD_combined
23	100	1	0	0	0	0	0	0	1	100	15.19	0	0	0	0	15.19	100	0.0185436	CHlD_combined
24	0	0	0	0	0	0	100	1	1	0	0	0	0	0	0	0	100	0.0852371	CHlD_combined
25	0	0	100	1	0	0	0	0	1	0	0	0	0	0	0	0	98	0.027259	CHlD_combined
15	0	0	0	0	0	0	100	1	1	36.1	21.38	19.18	18.51	11.39	10.09	49.98	100	0.16903	CHS_combined
16	0	0	0	0	0	0	100	1	1	51.54	35.43	23.07	21.8	25.39	21.98	79.21	100	0.0792515	CHS_combined
17	0	0	0	0	0	0	100	1	1	56.77	28.7	34.46	33.74	8.77	8.29	70.73	100	0.11377	CHS_combined
18	0	0	0	0	0	0	100	1	1	41.81	50.37	46.95	3.84	3.25	1.51	55.72	100	0.01313	CHS_combined
19	0	0	0	0	0	0	100	1	1	65.99	8.02	4.82	0.54	15.19	2.4	10.96	100	0.0132755	CHS_combined
20	0	0	100	1	0	0	0	0	1	1.07	0.96	97.71	65.33	1.22	0.78	67.07	99	0.0134733	CHS_combined
21	0	0	0	0	0	0	100	1	1	33.63	29.49	54.5	35.65	11.87	9.32	74.46	98	0.010952	CHS_combined
22	0	0	0	0	0	0	100	1	1	33.66	34.12	25.76	13.02	24.91	11.01	58.16	100	0.0957452	CHS_combined
23	0	0	0	0	0	0	100	1	1	67.36	72.87	22.79	3.42	9.85	1.4	77.69	100	0.0185436	CHS_combined
24	0	0	0	0	100	1	0	0	1	0	0	0	0	53	22.32	22.32	100	0.0852371	CHS_combined
25	0	0	0	0	0	0	100	1	1	0	0	84	35.91	0	0	35.91	98	0.027259	CHS_combined
15	100	1	0	0	0	0	0	0	1	57.92	25.21	3.67	1.94	4.07	1.57	28.72	100	0.16903	CLP3_combined
16	100	1	0	0	0	0	0	0	1	86.04	58.05	6.33	4.89	4.63	3.48	66.42	100	0.0792515	CLP3_combined
17	100	1	0	0	0	0	0	0	1	87.73	17.57	4.69	0.94	7.58	1.24	19.75	100	0.11377	CLP3_combined
18	0	0	0	0	0	0	100	1	1	25.29	1.89	43.3	2.74	27.4	1.92	6.55	100	0.01313	CLP3_combined
19	0	0	0	0	0	0	100	1	1	48.98	8.66	13.89	1.63	37.13	3.62	13.91	100	0.0132755	CLP3_combined
20	0	0	100	1	0	0	0	0	1	35.56	1.14	30.14	1.42	18.3	0.54	3.1	99	0.0134733	CLP3_combined
21	100	1	0	0	0	0	0	0	1	33.18	9.64	41.63	11.88	23.18	6.08	27.6	NA	0.010952	CLP3_combined
22	100	1	0	0	0	0	0	0	1	34.44	7	56.29	14.16	8.6	2.17	23.33	100	0.0957452	CLP3_combined
23	100	1	0	0	0	0	0	0	1	70.13	11.35	27.25	4.71	2.62	0.43	16.49	100	0.0185436	CLP3_combined
24	0	0	100	1	0	0	0	0	1	0	0	100	25.9	0	0	25.9	100	0.0852371	CLP3_combined
25	0	0	0	0	0	0	100	1	1	90	23.39	0	0	0	0	23.39	98	0.027259	CLP3_combined
15	100	1	0	0	0	0	0	0	1	54.62	19.59	19.44	11.15	9.45	4.51	35.25	100	0.16903	CLPR1_combined
16	100	1	0	0	0	0	0	0	1	60.29	26.25	15.72	8.58	17.99	13.65	48.48	100	0.0792515	CLPR1_combined
17	100	1	0	0	0	0	0	0	1	45.29	5.11	37.46	33.55	5.24	2.68	41.34	100	0.11377	CLPR1_combined
18	100	1	0	0	0	0	0	0	1	48.14	40	14.74	1.72	2.12	0.78	42.5	100	0.01313	CLPR1_combined
19	100	1	0	0	0	0	0	0	1	64.74	7	9.82	0.76	12.45	0.92	8.68	100	0.0132755	CLPR1_combined
20	100	1	0	0	0	0	0	0	1	56.3	17.49	17.83	9.42	9.95	3.91	30.82	99	0.0134733	CLPR1_combined
21	100	1	0	0	0	0	0	0	1	28.38	14.8	44.67	11.19	14.95	4.87	30.86	98	0.010952	CLPR1_combined
22	100	1	0	0	0	0	0	0	1	39.46	19.44	14.89	3.73	4.98	1.62	24.79	100	0.0957452	CLPR1_combined
23	100	1	0	0	0	0	0	0	1	90	43.52	0	0	0	0	43.52	100	0.0185436	CLPR1_combined
24	100	1	0	0	0	0	0	0	1	90	43.52	0	0	0	0	43.52	100	0.0852371	CLPR1_combined
25	100	1	0	0	0	0	0	0	1	90	43.52	0	0	0	0	43.52	98	0.027259	CLPR1_combined
15	100	1	0	0	0	0	0	0	1	54.62	19.59	19.44	11.15	9.45	4.51	35.25	100	0.16903	CNG_17_combined
16	100	1	0	0	0	0	0	0	1	60.29	26.25	15.72	8.58	17.99	13.65	48.48	100	0.0792515	CNG_17_combined
17	100	1	0	0	0	0	0	0	1	45.29	5.11	37.46	33.55	5.24	2.68	41.34	100	0.11377	CNG_17_combined
18	100	1	0	0	0	0	0	0	1	48.14	40	14.74	1.72	2.12	0.78	42.5	100	0.01313	CNG_17_combined
19	100	1	0	0	0	0	0	0	1	64.74	7	9.82	0.76	12.45	0.92	8.68	100	0.0132755	CNG_17_combined
20	100	1	0	0	0	0	0	0	1	56.3	17.49	17.83	9.42	9.95	3.91	30.82	99	0.0134733	CNG_17_combined
21	100	1	0	0	0	0	0	0	1	28.38	14.8	44.67	11.19	14.95	4.87	30.86	98	0.010952	CNG_17_combined
22	100	1	0	0	0	0	0	0	1	39.46	19.44	14.89	3.73	4.98	1.62	24.79	100	0.0957452	CNG_17_combined
23	100	1	0	0	0	0	0	0	1	90	43.52	0	0	0	0	43.52	100	0.0185436	CNG_17_combined
24	100	1	0	0	0	0	0	0	1	90	43.52	0	0	0	0	43.52	100	0.0852371	CNG_17_combined
25	100	1	0	0	0	0	0	0	1	90	43.52	0	0	0	0	43.52	98	0.027259	CNG_17_combined
15	100	1	0	0	0	0	0	0	1	33.83	30.71	5.12	4.55	5.38	4.33	39.59	100	0.16903	CNG5_combined
16	100	1	0	0	0	0	0	0	1	56.35	44.7	12.43	11.65	14.22	11.99	68.34	100	0.0792515	CNG5_combined
17	100	1	0	0	0	0	0	0	1	45.15	47.43	2.94	2	1.92	1.01	50.44	100	0.11377	CNG5_combined
18	0	0	0	0	0	0	100	1	1	12.88	2.25	11.02	4.33	31.1	11.23	17.81	100	0.01313	CNG5_combined
19	0	0	0	0	0	0	100	1	1	74.56	41.67	5.3	5.1	12.14	4.51	51.28	100	0.0132755	CNG5_combined
20	0	0	0	0	0	0	100	1	1	0	0	0	0	0	0	0	99	0.0134733	CNG5_combined
21	100	1	0	0	0	0	0	0	1	24.92	11.25	47.68	16.75	12.4	4.36	32.36	98	0.010952	CNG5_combined
22	100	1	0	0	0	0	0	0	1	32.69	10.48	47.04	14.31	6.27	2.11	26.9	100	0.0957452	CNG5_combined
23	100	1	0	0	0	0	0	0	1	73.16	20.2	9.44	2.89	6.4	1.96	25.05	100	0.0185436	CNG5_combined
24	0	0	100	1	0	0	0	0	1	0	0	84	23.28	0	0	23.28	100	0.0852371	CNG5_combined
25	0	0	0	0	0	0	100	1	1	79	22.6	0	0	0	0	22.6	98	0.027259	CNG5_combined
15	100	1	0	0	0	0	0	0	1	54.62	19.59	19.44	11.15	9.45	4.51	35.25	100	0.16903	CNX1_combined
16	100	1	0	0	0	0	0	0	1	60.29	26.25	15.72	8.58	17.99	13.65	48.48	100	0.0792515	CNX1_combined
17	100	1	0	0	0	0	0	0	1	45.29	5.11	37.46	33.55	5.24	2.68	41.34	100	0.11377	CNX1_combined
18	100	1	0	0	0	0	0	0	1	48.14	40	14.74	1.72	2.12	0.78	42.5	100	0.01313	CNX1_combined
19	100	1	0	0	0	0	0	0	1	64.74	7	9.82	0.76	12.45	0.92	8.68	100	0.0132755	CNX1_combined
20	100	1	0	0	0	0	0	0	1	56.3	17.49	17.83	9.42	9.95	3.91	30.82	99	0.0134733	CNX1_combined
21	100	1	0	0	0	0	0	0	1	28.38	14.8	44.67	11.19	14.95	4.87	30.86	98	0.010952	CNX1_combined
22	100	1	0	0	0	0	0	0	1	39.46	19.44	14.89	3.73	4.98	1.62	24.79	100	0.0957452	CNX1_combined
23	100	1	0	0	0	0	0	0	1	90	43.52	0	0	0	0	43.52	100	0.0185436	CNX1_combined
24	100	1	0	0	0	0	0	0	1	90	43.52	0	0	0	0	43.52	100	0.0852371	CNX1_combined
25	100	1	0	0	0	0	0	0	1	90	43.52	0	0	0	0	43.52	98	0.027259	CNX1_combined
15	100	1	0	0	0	0	0	0	1	53.22	15.51	18.11	2.82	23.42	4.73	23.06	100	0.16903	COBRA_combined
16	100	1	0	0	0	0	0	0	1	65.18	30.9	11.59	6.41	23.23	11.46	48.77	100	0.0792515	COBRA_combined
17	100	1	0	0	0	0	0	0	1	87.48	24.58	5.8	0.87	6.72	1.66	27.11	100	0.11377	COBRA_combined
18	100	1	0	0	0	0	0	0	1	10.75	0.9	31	2.36	37.25	3.4	6.66	100	0.01313	COBRA_combined
19	100	1	0	0	0	0	0	0	1	49.46	5.66	24.04	1.64	26.49	2.41	9.71	100	0.0132755	COBRA_combined
20	100	1	0	0	0	0	0	0	1	9.2	0.39	24.52	0.87	45.27	1.29	2.55	99	0.0134733	COBRA_combined
21	0	0	100	1	0	0	0	0	1	28.02	9.07	52.71	17.87	19.27	5.92	32.86	98	0.010952	COBRA_combined
22	100	1	0	0	0	0	0	0	1	55.13	90.48	28.55	17.87	16.32	12.87	121.21	100	0.0957452	COBRA_combined
23	100	1	0	0	0	0	0	0	1	37.37	39.85	32.95	35.73	29.69	32.68	108.26	100	0.0185436	COBRA_combined
24	100	1	0	0	0	0	0	0	1	100	222.51	0	0	0	0	222.51	100	0.0852371	COBRA_combined
25	0	0	0	0	100	1	0	0	1	0	0	0	0	0	0	0	98	0.027259	COBRA_combined
15	0	0	0	0	0	0	100	1	1	20.53	15.22	16.83	34.11	9.64	16.79	66.11	100	0.16903	CRY_1_combined
16	0	0	0	0	0	0	100	1	1	37.17	36.32	15.19	17.86	25.64	41.92	96.1	100	0.0792515	CRY_1_combined
17	0	0	0	0	0	0	100	1	1	24.41	9.34	35.3	84.46	3.29	8.44	102.24	100	0.11377	CRY_1_combined
18	0	0	0	0	0	0	100	1	1	44.07	127.4	46.33	3.26	2.6	1.52	132.18	100	0.01313	CRY_1_combined
19	0	0	0	0	0	0	100	1	1	61.53	12.55	16	2.58	22.48	3.51	18.64	100	0.0132755	CRY_1_combined
20	0	0	100	1	0	0	0	0	1	0	0	62	6.2	0	0	6.2	99	0.0134733	CRY_1_combined
21	100	1	0	0	0	0	0	0	1	26.94	40.7	40.38	22.75	10.68	8.05	71.5	NA	0.010952	CRY_1_combined
22	100	1	0	0	0	0	0	0	1	39.95	29.87	14.42	8.19	18.3	7.27	45.33	100	0.0957452	CRY_1_combined
23	100	1	0	0	0	0	0	0	1	92.91	48.92	2.87	1.83	4.21	2.75	53.5	100	0.0185436	CRY_1_combined
24	100	1	0	0	0	0	0	0	1	0	0	0	0	40	11	11	100	0.0852371	CRY_1_combined
25	0	0	0	0	0	0	100	1	1	0	0	87	24.77	0	0	24.77	98	0.027259	CRY_1_combined
15	100	1	0	0	0	0	0	0	1	54.62	19.59	19.44	11.15	9.45	4.51	35.25	100	0.16903	CRY_2_combined
16	100	1	0	0	0	0	0	0	1	60.29	26.25	15.72	8.58	17.99	13.65	48.48	100	0.0792515	CRY_2_combined
17	100	1	0	0	0	0	0	0	1	45.29	5.11	37.46	33.55	5.24	2.68	41.34	100	0.11377	CRY_2_combined
18	100	1	0	0	0	0	0	0	1	48.14	40	14.74	1.72	2.12	0.78	42.5	100	0.01313	CRY_2_combined
19	100	1	0	0	0	0	0	0	1	64.74	7	9.82	0.76	12.45	0.92	8.68	100	0.0132755	CRY_2_combined
20	100	1	0	0	0	0	0	0	1	56.3	17.49	17.83	9.42	9.95	3.91	30.82	99	0.0134733	CRY_2_combined
21	100	1	0	0	0	0	0	0	1	28.38	14.8	44.67	11.19	14.95	4.87	30.86	98	0.010952	CRY_2_combined
22	100	1	0	0	0	0	0	0	1	39.46	19.44	14.89	3.73	4.98	1.62	24.79	100	0.0957452	CRY_2_combined
23	100	1	0	0	0	0	0	0	1	90	43.52	0	0	0	0	43.52	100	0.0185436	CRY_2_combined
24	100	1	0	0	0	0	0	0	1	90	43.52	0	0	0	0	43.52	100	0.0852371	CRY_2_combined
25	100	1	0	0	0	0	0	0	1	90	43.52	0	0	0	0	43.52	98	0.027259	CRY_2_combined
15	0	0	0	0	0	0	100	1	1	19.62	14.47	20.39	44.47	11.33	22.58	81.52	100	0.16903	CRYPTO_combined
16	0	0	0	0	0	0	100	1	1	37.07	36.71	12.42	16.06	30.51	59.96	112.73	100	0.0792515	CRYPTO_combined
17	0	0	0	0	0	0	100	1	1	21.78	6.7	48.74	117.35	3.48	7.77	131.82	100	0.11377	CRYPTO_combined
18	0	0	0	0	0	0	100	1	1	55.87	140.54	8.15	1.86	0.98	1.36	143.76	100	0.01313	CRYPTO_combined
19	0	0	0	0	0	0	100	1	1	62.07	9.85	20.73	2.2	17.2	2.53	14.58	100	0.0132755	CRYPTO_combined
20	0	0	100	1	0	0	0	0	1	0	0	0	0	0	0	0	99	0.0134733	CRYPTO_combined
21	100	1	0	0	0	0	0	0	1	28.65	46.47	38.39	23.74	9.96	8.4	78.61	98	0.010952	CRYPTO_combined
22	100	1	0	0	0	0	0	0	1	38.22	24.26	13.1	7.97	17	3.86	36.09	100	0.0957452	CRYPTO_combined
23	100	1	0	0	0	0	0	0	1	86.02	26.3	0.92	0.18	4.05	0.75	27.23	100	0.0185436	CRYPTO_combined
24	0	0	0	0	0	0	100	1	1	0	0	0	0	37	2.42	2.42	100	0.0852371	CRYPTO_combined
25	0	0	0	0	0	0	100	1	1	0	0	82	5.38	0	0	5.38	98	0.027259	CRYPTO_combined
15	100	1	0	0	0	0	0	0	1	54.62	19.59	19.44	11.15	9.45	4.51	35.25	100	0.16903	CSC1_combined
16	100	1	0	0	0	0	0	0	1	60.29	26.25	15.72	8.58	17.99	13.65	48.48	100	0.0792515	CSC1_combined
17	100	1	0	0	0	0	0	0	1	45.29	5.11	37.46	33.55	5.24	2.68	41.34	100	0.11377	CSC1_combined
18	100	1	0	0	0	0	0	0	1	48.14	40	14.74	1.72	2.12	0.78	42.5	100	0.01313	CSC1_combined
19	100	1	0	0	0	0	0	0	1	64.74	7	9.82	0.76	12.45	0.92	8.68	100	0.0132755	CSC1_combined
20	100	1	0	0	0	0	0	0	1	56.3	17.49	17.83	9.42	9.95	3.91	30.82	99	0.0134733	CSC1_combined
21	100	1	0	0	0	0	0	0	1	28.38	14.8	44.67	11.19	14.95	4.87	30.86	98	0.010952	CSC1_combined
22	100	1	0	0	0	0	0	0	1	39.46	19.44	14.89	3.73	4.98	1.62	24.79	100	0.0957452	CSC1_combined
23	100	1	0	0	0	0	0	0	1	90	43.52	0	0	0	0	43.52	100	0.0185436	CSC1_combined
24	100	1	0	0	0	0	0	0	1	90	43.52	0	0	0	0	43.52	100	0.0852371	CSC1_combined
25	100	1	0	0	0	0	0	0	1	90	43.52	0	0	0	0	43.52	98	0.027259	CSC1_combined
15	100	1	0	0	0	0	0	0	1	54.62	19.59	19.44	11.15	9.45	4.51	35.25	100	0.16903	CSLE6_combined
16	100	1	0	0	0	0	0	0	1	60.29	26.25	15.72	8.58	17.99	13.65	48.48	100	0.0792515	CSLE6_combined
17	100	1	0	0	0	0	0	0	1	45.29	5.11	37.46	33.55	5.24	2.68	41.34	100	0.11377	CSLE6_combined
18	100	1	0	0	0	0	0	0	1	48.14	40	14.74	1.72	2.12	0.78	42.5	100	0.01313	CSLE6_combined
19	100	1	0	0	0	0	0	0	1	64.74	7	9.82	0.76	12.45	0.92	8.68	100	0.0132755	CSLE6_combined
20	100	1	0	0	0	0	0	0	1	56.3	17.49	17.83	9.42	9.95	3.91	30.82	99	0.0134733	CSLE6_combined
21	100	1	0	0	0	0	0	0	1	28.38	14.8	44.67	11.19	14.95	4.87	30.86	98	0.010952	CSLE6_combined
22	100	1	0	0	0	0	0	0	1	39.46	19.44	14.89	3.73	4.98	1.62	24.79	100	0.0957452	CSLE6_combined
23	100	1	0	0	0	0	0	0	1	90	43.52	0	0	0	0	43.52	100	0.0185436	CSLE6_combined
24	100	1	0	0	0	0	0	0	1	90	43.52	0	0	0	0	43.52	100	0.0852371	CSLE6_combined
25	100	1	0	0	0	0	0	0	1	90	43.52	0	0	0	0	43.52	98	0.027259	CSLE6_combined
15	100	1	0	0	0	0	0	0	1	54.62	19.59	19.44	11.15	9.45	4.51	35.25	100	0.16903	CYP75B1_combined
16	100	1	0	0	0	0	0	0	1	60.29	26.25	15.72	8.58	17.99	13.65	48.48	100	0.0792515	CYP75B1_combined
17	100	1	0	0	0	0	0	0	1	45.29	5.11	37.46	33.55	5.24	2.68	41.34	100	0.11377	CYP75B1_combined
18	100	1	0	0	0	0	0	0	1	48.14	40	14.74	1.72	2.12	0.78	42.5	100	0.01313	CYP75B1_combined
19	100	1	0	0	0	0	0	0	1	64.74	7	9.82	0.76	12.45	0.92	8.68	100	0.0132755	CYP75B1_combined
20	100	1	0	0	0	0	0	0	1	56.3	17.49	17.83	9.42	9.95	3.91	30.82	99	0.0134733	CYP75B1_combined
21	100	1	0	0	0	0	0	0	1	28.38	14.8	44.67	11.19	14.95	4.87	30.86	98	0.010952	CYP75B1_combined
22	100	1	0	0	0	0	0	0	1	39.46	19.44	14.89	3.73	4.98	1.62	24.79	100	0.0957452	CYP75B1_combined
23	100	1	0	0	0	0	0	0	1	90	43.52	0	0	0	0	43.52	100	0.0185436	CYP75B1_combined
24	100	1	0	0	0	0	0	0	1	90	43.52	0	0	0	0	43.52	100	0.0852371	CYP75B1_combined
25	100	1	0	0	0	0	0	0	1	90	43.52	0	0	0	0	43.52	98	0.027259	CYP75B1_combined
15	100	1	0	0	0	0	0	0	1	54.62	19.59	19.44	11.15	9.45	4.51	35.25	100	0.16903	CYP75BI_combined
16	100	1	0	0	0	0	0	0	1	60.29	26.25	15.72	8.58	17.99	13.65	48.48	100	0.0792515	CYP75BI_combined
17	100	1	0	0	0	0	0	0	1	45.29	5.11	37.46	33.55	5.24	2.68	41.34	100	0.11377	CYP75BI_combined
18	100	1	0	0	0	0	0	0	1	48.14	40	14.74	1.72	2.12	0.78	42.5	100	0.01313	CYP75BI_combined
19	100	1	0	0	0	0	0	0	1	64.74	7	9.82	0.76	12.45	0.92	8.68	100	0.0132755	CYP75BI_combined
20	100	1	0	0	0	0	0	0	1	56.3	17.49	17.83	9.42	9.95	3.91	30.82	99	0.0134733	CYP75BI_combined
21	100	1	0	0	0	0	0	0	1	28.38	14.8	44.67	11.19	14.95	4.87	30.86	98	0.010952	CYP75BI_combined
22	100	1	0	0	0	0	0	0	1	39.46	19.44	14.89	3.73	4.98	1.62	24.79	100	0.0957452	CYP75BI_combined
23	100	1	0	0	0	0	0	0	1	90	43.52	0	0	0	0	43.52	100	0.0185436	CYP75BI_combined
24	100	1	0	0	0	0	0	0	1	90	43.52	0	0	0	0	43.52	100	0.0852371	CYP75BI_combined
25	100	1	0	0	0	0	0	0	1	90	43.52	0	0	0	0	43.52	98	0.027259	CYP75BI_combined
15	100	1	0	0	0	0	0	0	1	54.62	19.59	19.44	11.15	9.45	4.51	35.25	100	0.16903	CYP87A3_combined
16	100	1	0	0	0	0	0	0	1	60.29	26.25	15.72	8.58	17.99	13.65	48.48	100	0.0792515	CYP87A3_combined
17	100	1	0	0	0	0	0	0	1	45.29	5.11	37.46	33.55	5.24	2.68	41.34	100	0.11377	CYP87A3_combined
18	100	1	0	0	0	0	0	0	1	48.14	40	14.74	1.72	2.12	0.78	42.5	100	0.01313	CYP87A3_combined
19	100	1	0	0	0	0	0	0	1	64.74	7	9.82	0.76	12.45	0.92	8.68	100	0.0132755	CYP87A3_combined
20	100	1	0	0	0	0	0	0	1	56.3	17.49	17.83	9.42	9.95	3.91	30.82	99	0.0134733	CYP87A3_combined
21	100	1	0	0	0	0	0	0	1	28.38	14.8	44.67	11.19	14.95	4.87	30.86	98	0.010952	CYP87A3_combined
22	100	1	0	0	0	0	0	0	1	39.46	19.44	14.89	3.73	4.98	1.62	24.79	100	0.0957452	CYP87A3_combined
23	100	1	0	0	0	0	0	0	1	90	43.52	0	0	0	0	43.52	100	0.0185436	CYP87A3_combined
24	100	1	0	0	0	0	0	0	1	90	43.52	0	0	0	0	43.52	100	0.0852371	CYP87A3_combined
25	100	1	0	0	0	0	0	0	1	90	43.52	0	0	0	0	43.52	98	0.027259	CYP87A3_combined
15	100	1	0	0	0	0	0	0	1	54.62	19.59	19.44	11.15	9.45	4.51	35.25	100	0.16903	CYP94_combined
16	100	1	0	0	0	0	0	0	1	60.29	26.25	15.72	8.58	17.99	13.65	48.48	100	0.0792515	CYP94_combined
17	100	1	0	0	0	0	0	0	1	45.29	5.11	37.46	33.55	5.24	2.68	41.34	100	0.11377	CYP94_combined
18	100	1	0	0	0	0	0	0	1	48.14	40	14.74	1.72	2.12	0.78	42.5	100	0.01313	CYP94_combined
19	100	1	0	0	0	0	0	0	1	64.74	7	9.82	0.76	12.45	0.92	8.68	100	0.0132755	CYP94_combined
20	100	1	0	0	0	0	0	0	1	56.3	17.49	17.83	9.42	9.95	3.91	30.82	99	0.0134733	CYP94_combined
21	100	1	0	0	0	0	0	0	1	28.38	14.8	44.67	11.19	14.95	4.87	30.86	98	0.010952	CYP94_combined
22	100	1	0	0	0	0	0	0	1	39.46	19.44	14.89	3.73	4.98	1.62	24.79	100	0.0957452	CYP94_combined
23	100	1	0	0	0	0	0	0	1	90	43.52	0	0	0	0	43.52	100	0.0185436	CYP94_combined
24	100	1	0	0	0	0	0	0	1	90	43.52	0	0	0	0	43.52	100	0.0852371	CYP94_combined
25	100	1	0	0	0	0	0	0	1	90	43.52	0	0	0	0	43.52	98	0.027259	CYP94_combined
15	100	1	0	0	0	0	0	0	1	54.62	19.59	19.44	11.15	9.45	4.51	35.25	100	0.16903	CYS_combined
16	100	1	0	0	0	0	0	0	1	60.29	26.25	15.72	8.58	17.99	13.65	48.48	100	0.0792515	CYS_combined
17	100	1	0	0	0	0	0	0	1	45.29	5.11	37.46	33.55	5.24	2.68	41.34	100	0.11377	CYS_combined
18	100	1	0	0	0	0	0	0	1	48.14	40	14.74	1.72	2.12	0.78	42.5	100	0.01313	CYS_combined
19	100	1	0	0	0	0	0	0	1	64.74	7	9.82	0.76	12.45	0.92	8.68	100	0.0132755	CYS_combined
20	100	1	0	0	0	0	0	0	1	56.3	17.49	17.83	9.42	9.95	3.91	30.82	99	0.0134733	CYS_combined
21	100	1	0	0	0	0	0	0	1	28.38	14.8	44.67	11.19	14.95	4.87	30.86	98	0.010952	CYS_combined
22	100	1	0	0	0	0	0	0	1	39.46	19.44	14.89	3.73	4.98	1.62	24.79	100	0.0957452	CYS_combined
23	100	1	0	0	0	0	0	0	1	90	43.52	0	0	0	0	43.52	100	0.0185436	CYS_combined
24	100	1	0	0	0	0	0	0	1	90	43.52	0	0	0	0	43.52	100	0.0852371	CYS_combined
25	100	1	0	0	0	0	0	0	1	90	43.52	0	0	0	0	43.52	98	0.027259	CYS_combined
15	0	0	0	0	0	0	100	1	1	39.45	18.03	19.84	12.78	7.37	4.84	35.66	100	0.16903	CYT1_combined
16	0	0	0	0	0	0	100	1	1	67.52	38.11	16.39	10.15	16.09	10.58	58.84	100	0.0792515	CYT1_combined
17	0	0	0	0	0	0	100	1	1	50.83	15.99	43.14	28.2	6.03	3.95	48.14	100	0.11377	CYT1_combined
18	0	0	0	0	0	0	100	1	1	50.93	38.94	44.99	3.02	4.08	0.68	42.64	100	0.01313	CYT1_combined
19	100	1	0	0	0	0	0	0	1	77.37	5.47	0	0	12.63	0.79	6.26	100	0.0132755	CYT1_combined
20	0	0	100	1	0	0	0	0	1	1.38	0.65	98.29	62.11	0.34	0.08	62.84	99	0.0134733	CYT1_combined
21	100	1	0	0	0	0	0	0	1	31.44	15.56	53.82	20.67	14.74	6.24	42.47	98	0.010952	CYT1_combined
22	100	1	0	0	0	0	0	0	1	43.81	16.43	17.94	6.89	4.91	2.08	25.4	100	0.0957452	CYT1_combined
23	100	1	0	0	0	0	0	0	1	100	33.74	0	0	0	0	33.74	100	0.0185436	CYT1_combined
24	0	0	100	1	0	0	0	0	1	0	0	0	0	0	0	0	100	0.0852371	CYT1_combined
25	0	0	0	0	0	0	100	1	1	0	0	0	0	0	0	0	98	0.027259	CYT1_combined
15	100	1	0	0	0	0	0	0	1	54.62	19.59	19.44	11.15	9.45	4.51	35.25	100	0.16903	DHN_combined
16	100	1	0	0	0	0	0	0	1	60.29	26.25	15.72	8.58	17.99	13.65	48.48	100	0.0792515	DHN_combined
17	100	1	0	0	0	0	0	0	1	45.29	5.11	37.46	33.55	5.24	2.68	41.34	100	0.11377	DHN_combined
18	100	1	0	0	0	0	0	0	1	48.14	40	14.74	1.72	2.12	0.78	42.5	100	0.01313	DHN_combined
19	100	1	0	0	0	0	0	0	1	64.74	7	9.82	0.76	12.45	0.92	8.68	100	0.0132755	DHN_combined
20	100	1	0	0	0	0	0	0	1	56.3	17.49	17.83	9.42	9.95	3.91	30.82	99	0.0134733	DHN_combined
21	100	1	0	0	0	0	0	0	1	28.38	14.8	44.67	11.19	14.95	4.87	30.86	98	0.010952	DHN_combined
22	100	1	0	0	0	0	0	0	1	39.46	19.44	14.89	3.73	4.98	1.62	24.79	100	0.0957452	DHN_combined
23	100	1	0	0	0	0	0	0	1	90	43.52	0	0	0	0	43.52	100	0.0185436	DHN_combined
24	100	1	0	0	0	0	0	0	1	90	43.52	0	0	0	0	43.52	100	0.0852371	DHN_combined
25	100	1	0	0	0	0	0	0	1	90	43.52	0	0	0	0	43.52	98	0.027259	DHN_combined
15	100	1	0	0	0	0	0	0	1	54.62	19.59	19.44	11.15	9.45	4.51	35.25	100	0.16903	DOF_combined
16	100	1	0	0	0	0	0	0	1	60.29	26.25	15.72	8.58	17.99	13.65	48.48	100	0.0792515	DOF_combined
17	100	1	0	0	0	0	0	0	1	45.29	5.11	37.46	33.55	5.24	2.68	41.34	100	0.11377	DOF_combined
18	100	1	0	0	0	0	0	0	1	48.14	40	14.74	1.72	2.12	0.78	42.5	100	0.01313	DOF_combined
19	100	1	0	0	0	0	0	0	1	64.74	7	9.82	0.76	12.45	0.92	8.68	100	0.0132755	DOF_combined
20	100	1	0	0	0	0	0	0	1	56.3	17.49	17.83	9.42	9.95	3.91	30.82	99	0.0134733	DOF_combined
21	100	1	0	0	0	0	0	0	1	28.38	14.8	44.67	11.19	14.95	4.87	30.86	98	0.010952	DOF_combined
22	100	1	0	0	0	0	0	0	1	39.46	19.44	14.89	3.73	4.98	1.62	24.79	100	0.0957452	DOF_combined
23	100	1	0	0	0	0	0	0	1	90	43.52	0	0	0	0	43.52	100	0.0185436	DOF_combined
24	100	1	0	0	0	0	0	0	1	90	43.52	0	0	0	0	43.52	100	0.0852371	DOF_combined
25	100	1	0	0	0	0	0	0	1	90	43.52	0	0	0	0	43.52	98	0.027259	DOF_combined
15	100	1	0	0	0	0	0	0	1	54.62	19.59	19.44	11.15	9.45	4.51	35.25	100	0.16903	DRT11_combined
16	100	1	0	0	0	0	0	0	1	60.29	26.25	15.72	8.58	17.99	13.65	48.48	100	0.0792515	DRT11_combined
17	100	1	0	0	0	0	0	0	1	45.29	5.11	37.46	33.55	5.24	2.68	41.34	100	0.11377	DRT11_combined
18	100	1	0	0	0	0	0	0	1	48.14	40	14.74	1.72	2.12	0.78	42.5	100	0.01313	DRT11_combined
19	100	1	0	0	0	0	0	0	1	64.74	7	9.82	0.76	12.45	0.92	8.68	100	0.0132755	DRT11_combined
20	100	1	0	0	0	0	0	0	1	56.3	17.49	17.83	9.42	9.95	3.91	30.82	99	0.0134733	DRT11_combined
21	100	1	0	0	0	0	0	0	1	28.38	14.8	44.67	11.19	14.95	4.87	30.86	98	0.010952	DRT11_combined
22	100	1	0	0	0	0	0	0	1	39.46	19.44	14.89	3.73	4.98	1.62	24.79	100	0.0957452	DRT11_combined
23	100	1	0	0	0	0	0	0	1	90	43.52	0	0	0	0	43.52	100	0.0185436	DRT11_combined
24	100	1	0	0	0	0	0	0	1	90	43.52	0	0	0	0	43.52	100	0.0852371	DRT11_combined
25	100	1	0	0	0	0	0	0	1	90	43.52	0	0	0	0	43.52	98	0.027259	DRT11_combined
15	100	1	0	0	0	0	0	0	1	37.88	38.82	26.93	12.75	10.44	6.91	58.48	100	0.16903	DRT111_combined
16	0	0	0	0	0	0	100	1	1	38.81	19.54	15.38	9.22	25.8	15.55	44.31	100	0.0792515	DRT111_combined
17	0	0	0	0	0	0	100	1	1	8.43	9.41	40.83	34.35	5.74	5.86	49.62	100	0.11377	DRT111_combined
18	0	0	0	0	0	0	100	1	1	53.53	100.5	7.37	3.58	5.1	4.88	108.96	100	0.01313	DRT111_combined
19	100	1	0	0	0	0	0	0	1	50.76	25.83	44.12	3.83	5.12	1.36	31.02	100	0.0132755	DRT111_combined
20	0	0	100	1	0	0	0	0	1	0.41	0.8	19.13	35.36	0.46	0.94	37.1	99	0.0134733	DRT111_combined
21	100	1	0	0	0	0	0	0	1	24.81	12.36	45.48	16.94	14.72	6.99	36.29	98	0.010952	DRT111_combined
22	100	1	0	0	0	0	0	0	1	34.57	8.6	44.6	6.51	6.5	2.45	17.55	100	0.0957452	DRT111_combined
23	100	1	0	0	0	0	0	0	1	78.9	13.43	0.33	0.03	4.77	0.35	13.81	100	0.0185436	DRT111_combined
24	0	0	100	1	0	0	0	0	1	0	0	88	2.55	0	0	2.55	100	0.0852371	DRT111_combined
25	0	0	0	0	0	0	100	1	1	76	2.12	0	0	0	0	2.12	98	0.027259	DRT111_combined
15	100	1	0	0	0	0	0	0	1	67.22	22.61	16.98	5.15	13.06	3.91	31.68	100	0.16903	EF_Tu_combined
16	0	0	0	0	0	0	100	1	1	58.7	37.35	15.67	7.85	25.63	10.84	56.04	100	0.0792515	EF_Tu_combined
17	0	0	0	0	0	0	100	1	1	56.28	27.8	37.06	9.76	6.67	1.86	39.42	100	0.11377	EF_Tu_combined
18	0	0	0	0	0	0	100	1	1	69.42	12.77	12.54	2.12	18.04	2.35	17.24	100	0.01313	EF_Tu_combined
19	100	1	0	0	0	0	0	0	1	84.46	12.53	2.64	0.88	1.89	0.6	14.01	100	0.0132755	EF_Tu_combined
20	0	0	0	0	100	1	0	0	1	2.79	0.34	2.41	0.39	94.81	25.22	25.95	99	0.0134733	EF_Tu_combined
21	100	1	0	0	0	0	0	0	1	46.7	14.5	46.48	14.6	6.83	2.54	31.64	98	0.010952	EF_Tu_combined
22	100	1	0	0	0	0	0	0	1	48.9	7.13	15.49	4.87	2.28	0.85	12.84	100	0.0957452	EF_Tu_combined
23	100	1	0	0	0	0	0	0	1	100	6.89	0	0	0	0	6.89	100	0.0185436	EF_Tu_combined
24	0	0	0	0	0	0	100	1	1	0	0	0	0	0	0	0	100	0.0852371	EF_Tu_combined
25	0	0	100	1	0	0	0	0	1	0	0	0	0	0	0	0	98	0.027259	EF_Tu_combined
15	100	1	0	0	0	0	0	0	1	51.94	16.95	29.34	6.46	18.72	6.26	29.67	100	0.16903	EF1A_combined
16	100	1	0	0	0	0	0	0	1	49.6	25.75	19.78	9.69	30.62	15.94	51.38	100	0.0792515	EF1A_combined
17	100	1	0	0	0	0	0	0	1	53.12	15.89	27.38	12.12	19.5	7.56	35.57	100	0.11377	EF1A_combined
18	100	1	0	0	0	0	0	0	1	63.78	24.07	25.02	1.35	11.19	0.73	26.15	100	0.01313	EF1A_combined
19	100	1	0	0	0	0	0	0	1	41.25	2.07	45.17	2.69	13.58	0.81	5.57	100	0.0132755	EF1A_combined
20	0	0	100	1	0	0	0	0	1	0	0	97.03	33.65	2.97	0.93	34.58	99	0.0134733	EF1A_combined
21	100	1	0	0	0	0	0	0	1	18	8.05	57.98	27.7	24.02	11.11	46.86	98	0.010952	EF1A_combined
22	100	1	0	0	0	0	0	0	1	38.11	9.4	53.15	10.21	8.74	3.79	23.41	100	0.0957452	EF1A_combined
23	100	1	0	0	0	0	0	0	1	96.34	20.16	1.46	0.18	2.21	0.26	20.6	100	0.0185436	EF1A_combined
24	0	0	100	1	0	0	0	0	1	0	0	100	2.76	0	0	2.76	100	0.0852371	EF1A_combined
25	100	1	0	0	0	0	0	0	1	91	2.48	0	0	0	0	2.48	98	0.027259	EF1A_combined
15	100	1	0	0	0	0	0	0	1	54.62	19.59	19.44	11.15	9.45	4.51	35.25	100	0.16903	EIX2_combined
16	100	1	0	0	0	0	0	0	1	60.29	26.25	15.72	8.58	17.99	13.65	48.48	100	0.0792515	EIX2_combined
17	100	1	0	0	0	0	0	0	1	45.29	5.11	37.46	33.55	5.24	2.68	41.34	100	0.11377	EIX2_combined
18	100	1	0	0	0	0	0	0	1	48.14	40	14.74	1.72	2.12	0.78	42.5	100	0.01313	EIX2_combined
19	100	1	0	0	0	0	0	0	1	64.74	7	9.82	0.76	12.45	0.92	8.68	100	0.0132755	EIX2_combined
20	100	1	0	0	0	0	0	0	1	56.3	17.49	17.83	9.42	9.95	3.91	30.82	99	0.0134733	EIX2_combined
21	100	1	0	0	0	0	0	0	1	28.38	14.8	44.67	11.19	14.95	4.87	30.86	98	0.010952	EIX2_combined
22	100	1	0	0	0	0	0	0	1	39.46	19.44	14.89	3.73	4.98	1.62	24.79	100	0.0957452	EIX2_combined
23	100	1	0	0	0	0	0	0	1	90	43.52	0	0	0	0	43.52	100	0.0185436	EIX2_combined
24	100	1	0	0	0	0	0	0	1	90	43.52	0	0	0	0	43.52	100	0.0852371	EIX2_combined
25	100	1	0	0	0	0	0	0	1	90	43.52	0	0	0	0	43.52	98	0.027259	EIX2_combined
15	100	1	0	0	0	0	0	0	1	52.9	11.04	20.13	3.38	6.22	1.96	16.37	100	0.16903	elF_E_combined
16	100	1	0	0	0	0	0	0	1	57.22	13.41	23.43	8.54	15.35	5.58	27.53	100	0.0792515	elF_E_combined
17	100	1	0	0	0	0	0	0	1	56.24	17.06	2.4	0.71	1.37	0.45	18.22	100	0.11377	elF_E_combined
18	0	0	100	1	0	0	0	0	1	14.94	1.41	48.39	3.38	5.67	1.27	6.06	100	0.01313	elF_E_combined
19	0	0	0	0	0	0	100	1	1	83.2	12.27	6.31	0.89	2.49	0.52	13.68	100	0.0132755	elF_E_combined
20	0	0	0	0	0	0	100	1	1	2.33	0.15	22.75	0.79	3.92	0.23	1.17	99	0.0134733	elF_E_combined
21	100	1	0	0	0	0	0	0	1	17.99	6.15	32.16	10.53	35.84	11.56	28.24	98	0.010952	elF_E_combined
22	100	1	0	0	0	0	0	0	1	32.66	6.3	10.72	3.51	11.95	3.85	13.67	100	0.0957452	elF_E_combined
23	100	1	0	0	0	0	0	0	1	80	12.76	0	0	0	0	12.76	100	0.0185436	elF_E_combined
24	0	0	100	1	0	0	0	0	1	0	0	0	0	0	0	0	100	0.0852371	elF_E_combined
25	0	0	0	0	0	0	100	1	1	0	0	0	0	0	0	0	98	0.027259	elF_E_combined
15	100	1	0	0	0	0	0	0	1	54.62	19.59	19.44	11.15	9.45	4.51	35.25	100	0.16903	ELIP1_combined
16	100	1	0	0	0	0	0	0	1	60.29	26.25	15.72	8.58	17.99	13.65	48.48	100	0.0792515	ELIP1_combined
17	100	1	0	0	0	0	0	0	1	45.29	5.11	37.46	33.55	5.24	2.68	41.34	100	0.11377	ELIP1_combined
18	100	1	0	0	0	0	0	0	1	48.14	40	14.74	1.72	2.12	0.78	42.5	100	0.01313	ELIP1_combined
19	100	1	0	0	0	0	0	0	1	64.74	7	9.82	0.76	12.45	0.92	8.68	100	0.0132755	ELIP1_combined
20	100	1	0	0	0	0	0	0	1	56.3	17.49	17.83	9.42	9.95	3.91	30.82	99	0.0134733	ELIP1_combined
21	100	1	0	0	0	0	0	0	1	28.38	14.8	44.67	11.19	14.95	4.87	30.86	98	0.010952	ELIP1_combined
22	100	1	0	0	0	0	0	0	1	39.46	19.44	14.89	3.73	4.98	1.62	24.79	100	0.0957452	ELIP1_combined
23	100	1	0	0	0	0	0	0	1	90	43.52	0	0	0	0	43.52	100	0.0185436	ELIP1_combined
24	100	1	0	0	0	0	0	0	1	90	43.52	0	0	0	0	43.52	100	0.0852371	ELIP1_combined
25	100	1	0	0	0	0	0	0	1	90	43.52	0	0	0	0	43.52	98	0.027259	ELIP1_combined
15	100	1	0	0	0	0	0	0	1	54.62	19.59	19.44	11.15	9.45	4.51	35.25	100	0.16903	ELIP2_combined
16	100	1	0	0	0	0	0	0	1	60.29	26.25	15.72	8.58	17.99	13.65	48.48	100	0.0792515	ELIP2_combined
17	100	1	0	0	0	0	0	0	1	45.29	5.11	37.46	33.55	5.24	2.68	41.34	100	0.11377	ELIP2_combined
18	100	1	0	0	0	0	0	0	1	48.14	40	14.74	1.72	2.12	0.78	42.5	100	0.01313	ELIP2_combined
19	100	1	0	0	0	0	0	0	1	64.74	7	9.82	0.76	12.45	0.92	8.68	100	0.0132755	ELIP2_combined
20	100	1	0	0	0	0	0	0	1	56.3	17.49	17.83	9.42	9.95	3.91	30.82	99	0.0134733	ELIP2_combined
21	100	1	0	0	0	0	0	0	1	28.38	14.8	44.67	11.19	14.95	4.87	30.86	98	0.010952	ELIP2_combined
22	100	1	0	0	0	0	0	0	1	39.46	19.44	14.89	3.73	4.98	1.62	24.79	100	0.0957452	ELIP2_combined
23	100	1	0	0	0	0	0	0	1	90	43.52	0	0	0	0	43.52	100	0.0185436	ELIP2_combined
24	100	1	0	0	0	0	0	0	1	90	43.52	0	0	0	0	43.52	100	0.0852371	ELIP2_combined
25	100	1	0	0	0	0	0	0	1	90	43.52	0	0	0	0	43.52	98	0.027259	ELIP2_combined
15	100	1	0	0	0	0	0	0	1	54.62	19.59	19.44	11.15	9.45	4.51	35.25	100	0.16903	EP3_combined
16	100	1	0	0	0	0	0	0	1	60.29	26.25	15.72	8.58	17.99	13.65	48.48	100	0.0792515	EP3_combined
17	100	1	0	0	0	0	0	0	1	45.29	5.11	37.46	33.55	5.24	2.68	41.34	100	0.11377	EP3_combined
18	100	1	0	0	0	0	0	0	1	48.14	40	14.74	1.72	2.12	0.78	42.5	100	0.01313	EP3_combined
19	100	1	0	0	0	0	0	0	1	64.74	7	9.82	0.76	12.45	0.92	8.68	100	0.0132755	EP3_combined
20	100	1	0	0	0	0	0	0	1	56.3	17.49	17.83	9.42	9.95	3.91	30.82	99	0.0134733	EP3_combined
21	100	1	0	0	0	0	0	0	1	28.38	14.8	44.67	11.19	14.95	4.87	30.86	98	0.010952	EP3_combined
22	100	1	0	0	0	0	0	0	1	39.46	19.44	14.89	3.73	4.98	1.62	24.79	100	0.0957452	EP3_combined
23	100	1	0	0	0	0	0	0	1	90	43.52	0	0	0	0	43.52	100	0.0185436	EP3_combined
24	100	1	0	0	0	0	0	0	1	90	43.52	0	0	0	0	43.52	100	0.0852371	EP3_combined
25	100	1	0	0	0	0	0	0	1	90	43.52	0	0	0	0	43.52	98	0.027259	EP3_combined
15	100	1	0	0	0	0	0	0	1	54.62	19.59	19.44	11.15	9.45	4.51	35.25	100	0.16903	EPH_combined
16	100	1	0	0	0	0	0	0	1	60.29	26.25	15.72	8.58	17.99	13.65	48.48	100	0.0792515	EPH_combined
17	100	1	0	0	0	0	0	0	1	45.29	5.11	37.46	33.55	5.24	2.68	41.34	100	0.11377	EPH_combined
18	100	1	0	0	0	0	0	0	1	48.14	40	14.74	1.72	2.12	0.78	42.5	100	0.01313	EPH_combined
19	100	1	0	0	0	0	0	0	1	64.74	7	9.82	0.76	12.45	0.92	8.68	100	0.0132755	EPH_combined
20	100	1	0	0	0	0	0	0	1	56.3	17.49	17.83	9.42	9.95	3.91	30.82	99	0.0134733	EPH_combined
21	100	1	0	0	0	0	0	0	1	28.38	14.8	44.67	11.19	14.95	4.87	30.86	98	0.010952	EPH_combined
22	100	1	0	0	0	0	0	0	1	39.46	19.44	14.89	3.73	4.98	1.62	24.79	100	0.0957452	EPH_combined
23	100	1	0	0	0	0	0	0	1	90	43.52	0	0	0	0	43.52	100	0.0185436	EPH_combined
24	100	1	0	0	0	0	0	0	1	90	43.52	0	0	0	0	43.52	100	0.0852371	EPH_combined
25	100	1	0	0	0	0	0	0	1	90	43.52	0	0	0	0	43.52	98	0.027259	EPH_combined
15	100	1	0	0	0	0	0	0	1	54.62	19.59	19.44	11.15	9.45	4.51	35.25	100	0.16903	ERD_combined
16	100	1	0	0	0	0	0	0	1	60.29	26.25	15.72	8.58	17.99	13.65	48.48	100	0.0792515	ERD_combined
17	100	1	0	0	0	0	0	0	1	45.29	5.11	37.46	33.55	5.24	2.68	41.34	100	0.11377	ERD_combined
18	100	1	0	0	0	0	0	0	1	48.14	40	14.74	1.72	2.12	0.78	42.5	100	0.01313	ERD_combined
19	100	1	0	0	0	0	0	0	1	64.74	7	9.82	0.76	12.45	0.92	8.68	100	0.0132755	ERD_combined
20	100	1	0	0	0	0	0	0	1	56.3	17.49	17.83	9.42	9.95	3.91	30.82	99	0.0134733	ERD_combined
21	100	1	0	0	0	0	0	0	1	28.38	14.8	44.67	11.19	14.95	4.87	30.86	98	0.010952	ERD_combined
22	100	1	0	0	0	0	0	0	1	39.46	19.44	14.89	3.73	4.98	1.62	24.79	100	0.0957452	ERD_combined
23	100	1	0	0	0	0	0	0	1	90	43.52	0	0	0	0	43.52	100	0.0185436	ERD_combined
24	100	1	0	0	0	0	0	0	1	90	43.52	0	0	0	0	43.52	100	0.0852371	ERD_combined
25	100	1	0	0	0	0	0	0	1	90	43.52	0	0	0	0	43.52	98	0.027259	ERD_combined
15	100	1	0	0	0	0	0	0	1	54.62	19.59	19.44	11.15	9.45	4.51	35.25	100	0.16903	ERD6_combined
16	100	1	0	0	0	0	0	0	1	60.29	26.25	15.72	8.58	17.99	13.65	48.48	100	0.0792515	ERD6_combined
17	100	1	0	0	0	0	0	0	1	45.29	5.11	37.46	33.55	5.24	2.68	41.34	100	0.11377	ERD6_combined
18	100	1	0	0	0	0	0	0	1	48.14	40	14.74	1.72	2.12	0.78	42.5	100	0.01313	ERD6_combined
19	100	1	0	0	0	0	0	0	1	64.74	7	9.82	0.76	12.45	0.92	8.68	100	0.0132755	ERD6_combined
20	100	1	0	0	0	0	0	0	1	56.3	17.49	17.83	9.42	9.95	3.91	30.82	99	0.0134733	ERD6_combined
21	100	1	0	0	0	0	0	0	1	28.38	14.8	44.67	11.19	14.95	4.87	30.86	98	0.010952	ERD6_combined
22	100	1	0	0	0	0	0	0	1	39.46	19.44	14.89	3.73	4.98	1.62	24.79	100	0.0957452	ERD6_combined
23	100	1	0	0	0	0	0	0	1	90	43.52	0	0	0	0	43.52	100	0.0185436	ERD6_combined
24	100	1	0	0	0	0	0	0	1	90	43.52	0	0	0	0	43.52	100	0.0852371	ERD6_combined
25	100	1	0	0	0	0	0	0	1	90	43.52	0	0	0	0	43.52	98	0.027259	ERD6_combined
15	100	1	0	0	0	0	0	0	1	53.22	14.21	5.29	1.86	8.15	2.53	18.6	100	0.16903	ERD66_combined
16	100	1	0	0	0	0	0	0	1	65.41	19.7	14.27	4.73	20.31	6.56	30.99	100	0.0792515	ERD66_combined
17	100	1	0	0	0	0	0	0	1	94.26	22.94	1.61	0.84	4.13	1.03	24.81	100	0.11377	ERD66_combined
18	0	0	0	0	0	0	100	1	1	30.43	2.13	34.34	3.41	19.23	1.26	6.8	100	0.01313	ERD66_combined
19	0	0	0	0	0	0	100	1	1	75.99	11.81	11.47	0.91	12.55	1.85	14.57	100	0.0132755	ERD66_combined
20	0	0	0	0	0	0	100	1	1	33.23	1.11	20.5	0.79	3.27	0.12	2.02	99	0.0134733	ERD66_combined
21	100	1	0	0	0	0	0	0	1	28.68	6.73	51.87	12.51	19.45	5.49	24.73	98	0.010952	ERD66_combined
22	100	1	0	0	0	0	0	0	1	42.89	42.7	17.29	4.17	6.48	1.83	48.7	100	0.0957452	ERD66_combined
23	100	1	0	0	0	0	0	0	1	100	121.37	0	0	0	0	121.37	100	0.0185436	ERD66_combined
24	0	0	100	1	0	0	0	0	1	0	0	0	0	0	0	0	100	0.0852371	ERD66_combined
25	100	1	0	0	0	0	0	0	1	0	0	0	0	0	0	0	98	0.027259	ERD66_combined
15	100	1	0	0	0	0	0	0	1	49.33	27.22	9.96	4.22	14.21	5.48	36.91	100	0.16903	ERD7_combined
16	100	1	0	0	0	0	0	0	1	53.93	51.08	10.47	10.12	13.6	12.93	74.13	100	0.0792515	ERD7_combined
17	100	1	0	0	0	0	0	0	1	50.86	31.3	2.66	1.68	2.48	1.35	34.33	100	0.11377	ERD7_combined
18	0	0	0	0	0	0	100	1	1	13.48	1.89	17.17	3.58	29.35	6.25	11.72	100	0.01313	ERD7_combined
19	0	0	0	0	0	0	100	1	1	79.04	24.6	9.54	1.48	11.42	1.38	27.46	100	0.0132755	ERD7_combined
20	0	0	0	0	0	0	100	1	1	0.23	0.05	8.18	1.31	16.59	1.18	2.54	99	0.0134733	ERD7_combined
21	100	1	0	0	0	0	0	0	1	20.36	12.5	39.26	24.13	16.38	10.13	46.76	98	0.010952	ERD7_combined
22	100	1	0	0	0	0	0	0	1	35.12	20.42	13.09	8.04	5.46	3.38	31.84	100	0.0957452	ERD7_combined
23	100	1	0	0	0	0	0	0	1	85	48.75	0	0	0	0	48.75	100	0.0185436	ERD7_combined
24	0	0	0	0	0	0	100	1	1	0	0	0	0	0	0	0	100	0.0852371	ERD7_combined
25	0	0	0	0	0	0	100	1	1	0	0	0	0	0	0	0	98	0.027259	ERD7_combined
15	100	1	0	0	0	0	0	0	1	54.62	19.59	19.44	11.15	9.45	4.51	35.25	100	0.16903	ERDJ3B_combined
16	100	1	0	0	0	0	0	0	1	60.29	26.25	15.72	8.58	17.99	13.65	48.48	100	0.0792515	ERDJ3B_combined
17	100	1	0	0	0	0	0	0	1	45.29	5.11	37.46	33.55	5.24	2.68	41.34	100	0.11377	ERDJ3B_combined
18	100	1	0	0	0	0	0	0	1	48.14	40	14.74	1.72	2.12	0.78	42.5	100	0.01313	ERDJ3B_combined
19	100	1	0	0	0	0	0	0	1	64.74	7	9.82	0.76	12.45	0.92	8.68	100	0.0132755	ERDJ3B_combined
20	100	1	0	0	0	0	0	0	1	56.3	17.49	17.83	9.42	9.95	3.91	30.82	99	0.0134733	ERDJ3B_combined
21	100	1	0	0	0	0	0	0	1	28.38	14.8	44.67	11.19	14.95	4.87	30.86	98	0.010952	ERDJ3B_combined
22	100	1	0	0	0	0	0	0	1	39.46	19.44	14.89	3.73	4.98	1.62	24.79	100	0.0957452	ERDJ3B_combined
23	100	1	0	0	0	0	0	0	1	90	43.52	0	0	0	0	43.52	100	0.0185436	ERDJ3B_combined
24	100	1	0	0	0	0	0	0	1	90	43.52	0	0	0	0	43.52	100	0.0852371	ERDJ3B_combined
25	100	1	0	0	0	0	0	0	1	90	43.52	0	0	0	0	43.52	98	0.027259	ERDJ3B_combined
15	100	1	0	0	0	0	0	0	1	54.62	19.59	19.44	11.15	9.45	4.51	35.25	100	0.16903	ERECTA_combined
16	100	1	0	0	0	0	0	0	1	60.29	26.25	15.72	8.58	17.99	13.65	48.48	100	0.0792515	ERECTA_combined
17	100	1	0	0	0	0	0	0	1	45.29	5.11	37.46	33.55	5.24	2.68	41.34	100	0.11377	ERECTA_combined
18	100	1	0	0	0	0	0	0	1	48.14	40	14.74	1.72	2.12	0.78	42.5	100	0.01313	ERECTA_combined
19	100	1	0	0	0	0	0	0	1	64.74	7	9.82	0.76	12.45	0.92	8.68	100	0.0132755	ERECTA_combined
20	100	1	0	0	0	0	0	0	1	56.3	17.49	17.83	9.42	9.95	3.91	30.82	99	0.0134733	ERECTA_combined
21	100	1	0	0	0	0	0	0	1	28.38	14.8	44.67	11.19	14.95	4.87	30.86	98	0.010952	ERECTA_combined
22	100	1	0	0	0	0	0	0	1	39.46	19.44	14.89	3.73	4.98	1.62	24.79	100	0.0957452	ERECTA_combined
23	100	1	0	0	0	0	0	0	1	90	43.52	0	0	0	0	43.52	100	0.0185436	ERECTA_combined
24	100	1	0	0	0	0	0	0	1	90	43.52	0	0	0	0	43.52	100	0.0852371	ERECTA_combined
25	100	1	0	0	0	0	0	0	1	90	43.52	0	0	0	0	43.52	98	0.027259	ERECTA_combined
15	100	1	0	0	0	0	0	0	1	54.62	19.59	19.44	11.15	9.45	4.51	35.25	100	0.16903	ERF4_combined
16	100	1	0	0	0	0	0	0	1	60.29	26.25	15.72	8.58	17.99	13.65	48.48	100	0.0792515	ERF4_combined
17	100	1	0	0	0	0	0	0	1	45.29	5.11	37.46	33.55	5.24	2.68	41.34	100	0.11377	ERF4_combined
18	100	1	0	0	0	0	0	0	1	48.14	40	14.74	1.72	2.12	0.78	42.5	100	0.01313	ERF4_combined
19	100	1	0	0	0	0	0	0	1	64.74	7	9.82	0.76	12.45	0.92	8.68	100	0.0132755	ERF4_combined
20	100	1	0	0	0	0	0	0	1	56.3	17.49	17.83	9.42	9.95	3.91	30.82	99	0.0134733	ERF4_combined
21	100	1	0	0	0	0	0	0	1	28.38	14.8	44.67	11.19	14.95	4.87	30.86	98	0.010952	ERF4_combined
22	100	1	0	0	0	0	0	0	1	39.46	19.44	14.89	3.73	4.98	1.62	24.79	100	0.0957452	ERF4_combined
23	100	1	0	0	0	0	0	0	1	90	43.52	0	0	0	0	43.52	100	0.0185436	ERF4_combined
24	100	1	0	0	0	0	0	0	1	90	43.52	0	0	0	0	43.52	100	0.0852371	ERF4_combined
25	100	1	0	0	0	0	0	0	1	90	43.52	0	0	0	0	43.52	98	0.027259	ERF4_combined
15	100	1	0	0	0	0	0	0	1	54.62	19.59	19.44	11.15	9.45	4.51	35.25	100	0.16903	FAB1B_combined
16	100	1	0	0	0	0	0	0	1	60.29	26.25	15.72	8.58	17.99	13.65	48.48	100	0.0792515	FAB1B_combined
17	100	1	0	0	0	0	0	0	1	45.29	5.11	37.46	33.55	5.24	2.68	41.34	100	0.11377	FAB1B_combined
18	100	1	0	0	0	0	0	0	1	48.14	40	14.74	1.72	2.12	0.78	42.5	100	0.01313	FAB1B_combined
19	100	1	0	0	0	0	0	0	1	64.74	7	9.82	0.76	12.45	0.92	8.68	100	0.0132755	FAB1B_combined
20	100	1	0	0	0	0	0	0	1	56.3	17.49	17.83	9.42	9.95	3.91	30.82	99	0.0134733	FAB1B_combined
21	100	1	0	0	0	0	0	0	1	28.38	14.8	44.67	11.19	14.95	4.87	30.86	98	0.010952	FAB1B_combined
22	100	1	0	0	0	0	0	0	1	39.46	19.44	14.89	3.73	4.98	1.62	24.79	100	0.0957452	FAB1B_combined
23	100	1	0	0	0	0	0	0	1	90	43.52	0	0	0	0	43.52	100	0.0185436	FAB1B_combined
24	100	1	0	0	0	0	0	0	1	90	43.52	0	0	0	0	43.52	100	0.0852371	FAB1B_combined
25	100	1	0	0	0	0	0	0	1	90	43.52	0	0	0	0	43.52	98	0.027259	FAB1B_combined
15	100	1	0	0	0	0	0	0	1	53.2	17.41	26.03	5.35	20.77	5.71	28.47	100	0.16903	FB_ALDO6_combined
16	100	1	0	0	0	0	0	0	1	50.17	26.86	25.02	13.11	24.81	12.83	52.8	100	0.0792515	FB_ALDO6_combined
17	100	1	0	0	0	0	0	0	1	92.24	36.13	3.78	1.38	3.98	1.66	39.17	100	0.11377	FB_ALDO6_combined
18	0	0	100	1	0	0	0	0	1	8.44	0.83	65.64	4.16	25.92	3.47	8.46	100	0.01313	FB_ALDO6_combined
19	0	0	0	0	0	0	100	1	1	61.96	5.83	9.68	2.75	28.36	4.86	13.44	100	0.0132755	FB_ALDO6_combined
20	0	0	0	0	0	0	100	1	1	20.41	1.1	61.66	1.85	17.93	0.86	3.81	99	0.0134733	FB_ALDO6_combined
21	100	1	0	0	0	0	0	0	1	32.34	11.79	43.08	15.37	24.58	8.83	35.99	98	0.010952	FB_ALDO6_combined
22	100	1	0	0	0	0	0	0	1	59.97	13.45	30.64	5.78	9.39	3.25	22.48	100	0.0957452	FB_ALDO6_combined
23	100	1	0	0	0	0	0	0	1	92.58	24.95	3.83	1	3.59	0.93	26.88	100	0.0185436	FB_ALDO6_combined
24	0	0	0	0	0	0	100	1	1	55	3.62	45	0.96	0	0	4.58	100	0.0852371	FB_ALDO6_combined
25	0	0	0	0	100	1	0	0	1	0	0	0	0	100	7.19	7.19	98	0.027259	FB_ALDO6_combined
15	100	1	0	0	0	0	0	0	1	54.62	19.59	19.44	11.15	9.45	4.51	35.25	100	0.16903	FDEH_combined
16	100	1	0	0	0	0	0	0	1	60.29	26.25	15.72	8.58	17.99	13.65	48.48	100	0.0792515	FDEH_combined
17	100	1	0	0	0	0	0	0	1	45.29	5.11	37.46	33.55	5.24	2.68	41.34	100	0.11377	FDEH_combined
18	100	1	0	0	0	0	0	0	1	48.14	40	14.74	1.72	2.12	0.78	42.5	100	0.01313	FDEH_combined
19	100	1	0	0	0	0	0	0	1	64.74	7	9.82	0.76	12.45	0.92	8.68	100	0.0132755	FDEH_combined
20	100	1	0	0	0	0	0	0	1	56.3	17.49	17.83	9.42	9.95	3.91	30.82	99	0.0134733	FDEH_combined
21	100	1	0	0	0	0	0	0	1	28.38	14.8	44.67	11.19	14.95	4.87	30.86	98	0.010952	FDEH_combined
22	100	1	0	0	0	0	0	0	1	39.46	19.44	14.89	3.73	4.98	1.62	24.79	100	0.0957452	FDEH_combined
23	100	1	0	0	0	0	0	0	1	90	43.52	0	0	0	0	43.52	100	0.0185436	FDEH_combined
24	100	1	0	0	0	0	0	0	1	90	43.52	0	0	0	0	43.52	100	0.0852371	FDEH_combined
25	100	1	0	0	0	0	0	0	1	90	43.52	0	0	0	0	43.52	98	0.027259	FDEH_combined
15	0	0	0	0	0	0	100	1	1	24.45	9.3	19.1	6.63	23.13	10.04	25.97	100	0.16903	FEI2_combined
16	0	0	0	0	0	0	100	1	1	38.44	11.79	15.82	5.51	45.75	18.2	35.5	100	0.0792515	FEI2_combined
17	0	0	0	0	0	0	100	1	1	34.9	16.11	41.47	14.37	23.63	11.92	42.4	100	0.11377	FEI2_combined
18	0	0	0	0	0	0	100	1	1	41.67	12.47	14.93	10.28	43.41	34.24	56.99	100	0.01313	FEI2_combined
19	0	0	0	0	0	0	100	1	1	5.59	4.29	2.57	2.68	91.84	94.02	100.99	100	0.0132755	FEI2_combined
20	0	0	0	0	0	0	100	1	1	8.68	6.97	26.05	22.15	65.27	23.35	52.47	99	0.0134733	FEI2_combined
21	100	1	0	0	0	0	0	0	1	50.78	17.29	28.08	7.7	21.13	5.61	30.6	98	0.010952	FEI2_combined
22	100	1	0	0	0	0	0	0	1	50.26	17.75	9.36	2.57	7.04	1.87	22.19	100	0.0957452	FEI2_combined
23	100	1	0	0	0	0	0	0	1	100	35.97	0	0	0	0	35.97	100	0.0185436	FEI2_combined
24	0	0	0	0	100	1	0	0	1	0	0	0	0	0	0	0	100	0.0852371	FEI2_combined
25	0	0	0	0	0	0	100	1	1	0	0	0	0	0	0	0	98	0.027259	FEI2_combined
15	0	0	0	0	0	0	100	1	1	55.38	36.05	30.49	17.59	14.13	6.87	60.51	100	0.16903	FKELAt_combined
16	0	0	0	0	0	0	100	1	1	70.88	73.64	12.35	13.03	16.77	18.08	104.75	100	0.0792515	FKELAt_combined
17	0	0	0	0	0	0	100	1	1	46.62	27.31	47.09	53.2	6.29	6.71	87.22	100	0.11377	FKELAt_combined
18	0	0	0	0	0	0	100	1	1	57.48	40.18	39.95	2.74	2.56	0.93	43.85	100	0.01313	FKELAt_combined
19	0	0	0	0	0	0	100	1	1	46.52	3.08	22.58	1.4	30.9	1.74	6.22	100	0.0132755	FKELAt_combined
20	0	0	100	1	0	0	0	0	1	1.47	1.09	97.75	97.77	0.78	0.82	99.68	99	0.0134733	FKELAt_combined
21	100	1	0	0	0	0	0	0	1	35.31	26.85	46.69	26.76	18	10.73	64.34	98	0.010952	FKELAt_combined
22	100	1	0	0	0	0	0	0	1	45.1	54.2	15.56	8.92	6	3.58	66.7	100	0.0957452	FKELAt_combined
23	100	1	0	0	0	0	0	0	1	100	135.76	0	0	0	0	135.76	100	0.0185436	FKELAt_combined
24	0	0	0	0	0	0	100	1	1	0	0	0	0	0	0	0	100	0.0852371	FKELAt_combined
25	0	0	0	0	0	0	100	1	1	0	0	0	0	0	0	0	98	0.027259	FKELAt_combined
15	0	0	0	0	0	0	100	1	1	53.58	38.55	23.18	19.26	22.49	11.58	69.39	100	0.16903	FMO1_combined
16	0	0	0	0	0	0	100	1	1	43.43	42.79	31.21	31.21	25.36	22.69	96.69	100	0.0792515	FMO1_combined
17	0	0	0	0	0	0	100	1	1	59.46	20.37	32.02	34.07	8.52	8.79	63.23	100	0.11377	FMO1_combined
18	0	0	0	0	0	0	100	1	1	67.15	77.82	13.01	4.5	16.84	2.83	85.15	100	0.01313	FMO1_combined
19	0	0	0	0	0	0	100	1	1	44.27	13.23	16.48	7.24	39.24	12.02	32.49	100	0.0132755	FMO1_combined
20	0	0	100	1	0	0	0	0	1	1.58	0.43	98.26	37.75	0.16	0.04	38.22	99	0.0134733	FMO1_combined
21	100	1	0	0	0	0	0	0	1	26.78	19.6	28.64	18.49	44.58	24.65	62.74	98	0.010952	FMO1_combined
22	100	1	0	0	0	0	0	0	1	42.26	16.64	9.55	6.16	14.86	8.22	31.02	100	0.0957452	FMO1_combined
23	100	1	0	0	0	0	0	0	1	100	30.32	0	0	0	0	30.32	100	0.0185436	FMO1_combined
24	0	0	100	1	0	0	0	0	1	0	0	0	0	0	0	0	100	0.0852371	FMO1_combined
25	0	0	0	0	0	0	100	1	1	0	0	0	0	0	0	0	98	0.027259	FMO1_combined
15	100	1	0	0	0	0	0	0	1	54.62	19.59	19.44	11.15	9.45	4.51	35.25	100	0.16903	GABA_combined
16	100	1	0	0	0	0	0	0	1	60.29	26.25	15.72	8.58	17.99	13.65	48.48	100	0.0792515	GABA_combined
17	100	1	0	0	0	0	0	0	1	45.29	5.11	37.46	33.55	5.24	2.68	41.34	100	0.11377	GABA_combined
18	100	1	0	0	0	0	0	0	1	48.14	40	14.74	1.72	2.12	0.78	42.5	100	0.01313	GABA_combined
19	100	1	0	0	0	0	0	0	1	64.74	7	9.82	0.76	12.45	0.92	8.68	100	0.0132755	GABA_combined
20	100	1	0	0	0	0	0	0	1	56.3	17.49	17.83	9.42	9.95	3.91	30.82	99	0.0134733	GABA_combined
21	100	1	0	0	0	0	0	0	1	28.38	14.8	44.67	11.19	14.95	4.87	30.86	98	0.010952	GABA_combined
22	100	1	0	0	0	0	0	0	1	39.46	19.44	14.89	3.73	4.98	1.62	24.79	100	0.0957452	GABA_combined
23	100	1	0	0	0	0	0	0	1	90	43.52	0	0	0	0	43.52	100	0.0185436	GABA_combined
24	100	1	0	0	0	0	0	0	1	90	43.52	0	0	0	0	43.52	100	0.0852371	GABA_combined
25	100	1	0	0	0	0	0	0	1	90	43.52	0	0	0	0	43.52	98	0.027259	GABA_combined
15	0	0	0	0	0	0	100	1	1	51.6033	24.4	36.8667	14.01	11.5333	6.79333	45.2033	100	0.16903	GALT3_combined
16	0	0	0	0	0	0	100	1	1	62.16	34.33	13.03	7.93	24.82	16.49	58.75	100	0.0792515	GALT3_combined
17	0	0	0	0	0	0	100	1	1	50.7	10.41	44.44	31.36	4.86	2.92	44.69	100	0.11377	GALT3_combined
18	0	0	0	0	0	0	100	1	1	41.95	28.46	53.13	2.74	4.92	0.97	32.17	100	0.01313	GALT3_combined
19	100	1	0	0	0	0	0	0	1	93.17	5.08	6.83	0.4	0	0	5.48	100	0.0132755	GALT3_combined
20	0	0	100	1	0	0	0	0	1	0.73	0.36	98.21	57.56	1.06	0.35	58.27	99	0.0134733	GALT3_combined
21	0	0	0	0	0	0	100	1	1	31.73	16.1	49.28	13.19	18.99	5.47	34.76	98	0.010952	GALT3_combined
22	100	1	0	0	0	0	0	0	1	63.58	3.67	0.8	0.0933333	0.953333	0.08	3.84333	100	0.0957452	GALT3_combined
23	100	1	0	0	0	0	0	0	1	94.74	9.92	2.4	0.28	2.86	0.24	10.44	100	0.0185436	GALT3_combined
24	100	1	0	0	0	0	0	0	1	76	0.76	0	0	0	0	0.76	100	0.0852371	GALT3_combined
25	100	1	0	0	0	0	0	0	1	20	0.33	0	0	0	0	0.33	98	0.027259	GALT3_combined
15	100	1	0	0	0	0	0	0	1	54.62	19.59	19.44	11.15	9.45	4.51	35.25	100	0.16903	GALT3combined
16	100	1	0	0	0	0	0	0	1	60.29	26.25	15.72	8.58	17.99	13.65	48.48	100	0.0792515	GALT3combined
17	100	1	0	0	0	0	0	0	1	45.29	5.11	37.46	33.55	5.24	2.68	41.34	100	0.11377	GALT3combined
18	100	1	0	0	0	0	0	0	1	48.14	40	14.74	1.72	2.12	0.78	42.5	100	0.01313	GALT3combined
19	100	1	0	0	0	0	0	0	1	64.74	7	9.82	0.76	12.45	0.92	8.68	100	0.0132755	GALT3combined
20	100	1	0	0	0	0	0	0	1	56.3	17.49	17.83	9.42	9.95	3.91	30.82	99	0.0134733	GALT3combined
21	100	1	0	0	0	0	0	0	1	28.38	14.8	44.67	11.19	14.95	4.87	30.86	98	0.010952	GALT3combined
22	100	1	0	0	0	0	0	0	1	39.46	19.44	14.89	3.73	4.98	1.62	24.79	100	0.0957452	GALT3combined
23	100	1	0	0	0	0	0	0	1	90	43.52	0	0	0	0	43.52	100	0.0185436	GALT3combined
24	100	1	0	0	0	0	0	0	1	90	43.52	0	0	0	0	43.52	100	0.0852371	GALT3combined
25	100	1	0	0	0	0	0	0	1	90	43.52	0	0	0	0	43.52	98	0.027259	GALT3combined
15	0	0	0	0	0	0	100	1	1	51.6033	24.4	36.8667	14.01	11.5333	6.79333	45.2033	100	0.16903	GALT4_combined
16	0	0	0	0	0	0	100	1	1	62.16	34.33	13.03	7.93	24.82	16.49	58.75	100	0.0792515	GALT4_combined
17	0	0	0	0	0	0	100	1	1	50.7	10.41	44.44	31.36	4.86	2.92	44.69	100	0.11377	GALT4_combined
18	0	0	0	0	0	0	100	1	1	41.95	28.46	53.13	2.74	4.92	0.97	32.17	100	0.01313	GALT4_combined
19	100	1	0	0	0	0	0	0	1	93.17	5.08	6.83	0.4	0	0	5.48	100	0.0132755	GALT4_combined
20	0	0	100	1	0	0	0	0	1	0.73	0.36	98.21	57.56	1.06	0.35	58.27	99	0.0134733	GALT4_combined
21	0	0	0	0	0	0	100	1	1	31.73	16.1	49.28	13.19	18.99	5.47	34.76	98	0.010952	GALT4_combined
22	100	1	0	0	0	0	0	0	1	63.58	3.67	0.8	0.0933333	0.953333	0.08	3.84333	100	0.0957452	GALT4_combined
23	100	1	0	0	0	0	0	0	1	94.74	9.92	2.4	0.28	2.86	0.24	10.44	100	0.0185436	GALT4_combined
24	100	1	0	0	0	0	0	0	1	76	0.76	0	0	0	0	0.76	100	0.0852371	GALT4_combined
25	100	1	0	0	0	0	0	0	1	20	0.33	0	0	0	0	0.33	98	0.027259	GALT4_combined
15	0	0	0	0	0	0	100	1	1	51.6033	24.4	36.8667	14.01	11.5333	6.79333	45.2033	100	0.16903	GAPDH_combined
16	0	0	0	0	0	0	100	1	1	62.16	34.33	13.03	7.93	24.82	16.49	58.75	100	0.0792515	GAPDH_combined
17	0	0	0	0	0	0	100	1	1	50.7	10.41	44.44	31.36	4.86	2.92	44.69	100	0.11377	GAPDH_combined
18	0	0	0	0	0	0	100	1	1	41.95	28.46	53.13	2.74	4.92	0.97	32.17	100	0.01313	GAPDH_combined
19	100	1	0	0	0	0	0	0	1	93.17	5.08	6.83	0.4	0	0	5.48	100	0.0132755	GAPDH_combined
20	0	0	100	1	0	0	0	0	1	0.73	0.36	98.21	57.56	1.06	0.35	58.27	99	0.0134733	GAPDH_combined
21	0	0	0	0	0	0	100	1	1	31.73	16.1	49.28	13.19	18.99	5.47	34.76	98	0.010952	GAPDH_combined
22	100	1	0	0	0	0	0	0	1	63.58	3.67	0.8	0.0933333	0.953333	0.08	3.84333	100	0.0957452	GAPDH_combined
23	100	1	0	0	0	0	0	0	1	94.74	9.92	2.4	0.28	2.86	0.24	10.44	100	0.0185436	GAPDH_combined
24	100	1	0	0	0	0	0	0	1	76	0.76	0	0	0	0	0.76	100	0.0852371	GAPDH_combined
25	100	1	0	0	0	0	0	0	1	20	0.33	0	0	0	0	0.33	98	0.027259	GAPDH_combined
15	0	0	0	0	0	0	100	1	1	38.04	38.75	25.52	21.65	19.93	10.65	71.05	100	0.16903	GBA3_combined
16	0	0	0	0	0	0	100	1	1	46.4	32.9	15.58	12.24	29.02	18.48	63.62	100	0.0792515	GBA3_combined
17	0	0	0	0	0	0	100	1	1	7.21	13.96	52.88	67.41	5.91	15.7	97.07	100	0.11377	GBA3_combined
18	0	0	0	0	0	0	100	1	1	62.83	92.32	13.26	1.77	0.91	1.63	95.72	100	0.01313	GBA3_combined
19	0	0	0	0	0	0	100	1	1	35.73	15.83	20.37	5.18	43.89	6.79	27.8	100	0.0132755	GBA3_combined
20	0	0	100	1	0	0	0	0	1	0.74	0.18	68.06	7.78	9.2	0.6	8.56	99	0.0134733	GBA3_combined
21	100	1	0	0	0	0	0	0	1	47.54	21.11	39.99	15.63	9.47	4.98	41.72	98	0.010952	GBA3_combined
22	100	1	0	0	0	0	0	0	1	44.51	11.09	13.33	5.21	3.16	1.66	17.96	100	0.0957452	GBA3_combined
23	100	1	0	0	0	0	0	0	1	86	12.16	0	0	0	0	12.16	100	0.0185436	GBA3_combined
24	0	0	0	0	0	0	100	1	1	0	0	0	0	0	0	0	100	0.0852371	GBA3_combined
25	0	0	100	1	0	0	0	0	1	0	0	0	0	0	0	0	98	0.027259	GBA3_combined
15	100	1	0	0	0	0	0	0	1	54.62	19.59	19.44	11.15	9.45	4.51	35.25	100	0.16903	GBE3_combined
16	100	1	0	0	0	0	0	0	1	60.29	26.25	15.72	8.58	17.99	13.65	48.48	100	0.0792515	GBE3_combined
17	100	1	0	0	0	0	0	0	1	45.29	5.11	37.46	33.55	5.24	2.68	41.34	100	0.11377	GBE3_combined
18	100	1	0	0	0	0	0	0	1	48.14	40	14.74	1.72	2.12	0.78	42.5	100	0.01313	GBE3_combined
19	100	1	0	0	0	0	0	0	1	64.74	7	9.82	0.76	12.45	0.92	8.68	100	0.0132755	GBE3_combined
20	100	1	0	0	0	0	0	0	1	56.3	17.49	17.83	9.42	9.95	3.91	30.82	99	0.0134733	GBE3_combined
21	100	1	0	0	0	0	0	0	1	28.38	14.8	44.67	11.19	14.95	4.87	30.86	98	0.010952	GBE3_combined
22	100	1	0	0	0	0	0	0	1	39.46	19.44	14.89	3.73	4.98	1.62	24.79	100	0.0957452	GBE3_combined
23	100	1	0	0	0	0	0	0	1	90	43.52	0	0	0	0	43.52	100	0.0185436	GBE3_combined
24	100	1	0	0	0	0	0	0	1	90	43.52	0	0	0	0	43.52	100	0.0852371	GBE3_combined
25	100	1	0	0	0	0	0	0	1	90	43.52	0	0	0	0	43.52	98	0.027259	GBE3_combined
15	0	0	0	0	0	0	100	1	1	51.6033	24.4	36.8667	14.01	11.5333	6.79333	45.2033	100	0.16903	GBSS1_combined
16	0	0	0	0	0	0	100	1	1	62.16	34.33	13.03	7.93	24.82	16.49	58.75	100	0.0792515	GBSS1_combined
17	0	0	0	0	0	0	100	1	1	50.7	10.41	44.44	31.36	4.86	2.92	44.69	100	0.11377	GBSS1_combined
18	0	0	0	0	0	0	100	1	1	41.95	28.46	53.13	2.74	4.92	0.97	32.17	100	0.01313	GBSS1_combined
19	100	1	0	0	0	0	0	0	1	93.17	5.08	6.83	0.4	0	0	5.48	100	0.0132755	GBSS1_combined
20	0	0	100	1	0	0	0	0	1	0.73	0.36	98.21	57.56	1.06	0.35	58.27	99	0.0134733	GBSS1_combined
21	0	0	0	0	0	0	100	1	1	31.73	16.1	49.28	13.19	18.99	5.47	34.76	98	0.010952	GBSS1_combined
22	100	1	0	0	0	0	0	0	1	63.58	3.67	0.8	0.0933333	0.953333	0.08	3.84333	100	0.0957452	GBSS1_combined
23	100	1	0	0	0	0	0	0	1	94.74	9.92	2.4	0.28	2.86	0.24	10.44	100	0.0185436	GBSS1_combined
24	100	1	0	0	0	0	0	0	1	76	0.76	0	0	0	0	0.76	100	0.0852371	GBSS1_combined
25	100	1	0	0	0	0	0	0	1	20	0.33	0	0	0	0	0.33	98	0.027259	GBSS1_combined
15	0	0	0	0	0	0	100	1	1	51.6033	24.4	36.8667	14.01	11.5333	6.79333	45.2033	100	0.16903	GBSS2_combined
16	0	0	0	0	0	0	100	1	1	62.16	34.33	13.03	7.93	24.82	16.49	58.75	100	0.0792515	GBSS2_combined
17	0	0	0	0	0	0	100	1	1	50.7	10.41	44.44	31.36	4.86	2.92	44.69	100	0.11377	GBSS2_combined
18	0	0	0	0	0	0	100	1	1	41.95	28.46	53.13	2.74	4.92	0.97	32.17	100	0.01313	GBSS2_combined
19	100	1	0	0	0	0	0	0	1	93.17	5.08	6.83	0.4	0	0	5.48	100	0.0132755	GBSS2_combined
20	0	0	100	1	0	0	0	0	1	0.73	0.36	98.21	57.56	1.06	0.35	58.27	99	0.0134733	GBSS2_combined
21	0	0	0	0	0	0	100	1	1	31.73	16.1	49.28	13.19	18.99	5.47	34.76	98	0.010952	GBSS2_combined
22	100	1	0	0	0	0	0	0	1	63.58	3.67	0.8	0.0933333	0.953333	0.08	3.84333	100	0.0957452	GBSS2_combined
23	100	1	0	0	0	0	0	0	1	94.74	9.92	2.4	0.28	2.86	0.24	10.44	100	0.0185436	GBSS2_combined
24	100	1	0	0	0	0	0	0	1	76	0.76	0	0	0	0	0.76	100	0.0852371	GBSS2_combined
25	100	1	0	0	0	0	0	0	1	20	0.33	0	0	0	0	0.33	98	0.027259	GBSS2_combined
15	100	1	0	0	0	0	0	0	1	54.62	19.59	19.44	11.15	9.45	4.51	35.25	100	0.16903	GDC_combined
16	100	1	0	0	0	0	0	0	1	60.29	26.25	15.72	8.58	17.99	13.65	48.48	100	0.0792515	GDC_combined
17	100	1	0	0	0	0	0	0	1	45.29	5.11	37.46	33.55	5.24	2.68	41.34	100	0.11377	GDC_combined
18	100	1	0	0	0	0	0	0	1	48.14	40	14.74	1.72	2.12	0.78	42.5	100	0.01313	GDC_combined
19	100	1	0	0	0	0	0	0	1	64.74	7	9.82	0.76	12.45	0.92	8.68	100	0.0132755	GDC_combined
20	100	1	0	0	0	0	0	0	1	56.3	17.49	17.83	9.42	9.95	3.91	30.82	99	0.0134733	GDC_combined
21	100	1	0	0	0	0	0	0	1	28.38	14.8	44.67	11.19	14.95	4.87	30.86	98	0.010952	GDC_combined
22	100	1	0	0	0	0	0	0	1	39.46	19.44	14.89	3.73	4.98	1.62	24.79	100	0.0957452	GDC_combined
23	100	1	0	0	0	0	0	0	1	90	43.52	0	0	0	0	43.52	100	0.0185436	GDC_combined
24	100	1	0	0	0	0	0	0	1	90	43.52	0	0	0	0	43.52	100	0.0852371	GDC_combined
25	100	1	0	0	0	0	0	0	1	90	43.52	0	0	0	0	43.52	98	0.027259	GDC_combined
15	0	0	0	0	0	0	100	1	1	51.6033	24.4	36.8667	14.01	11.5333	6.79333	45.2033	100	0.16903	GDH_combined
16	0	0	0	0	0	0	100	1	1	62.16	34.33	13.03	7.93	24.82	16.49	58.75	100	0.0792515	GDH_combined
17	0	0	0	0	0	0	100	1	1	50.7	10.41	44.44	31.36	4.86	2.92	44.69	100	0.11377	GDH_combined
18	0	0	0	0	0	0	100	1	1	41.95	28.46	53.13	2.74	4.92	0.97	32.17	100	0.01313	GDH_combined
19	100	1	0	0	0	0	0	0	1	93.17	5.08	6.83	0.4	0	0	5.48	100	0.0132755	GDH_combined
20	0	0	100	1	0	0	0	0	1	0.73	0.36	98.21	57.56	1.06	0.35	58.27	99	0.0134733	GDH_combined
21	0	0	0	0	0	0	100	1	1	31.73	16.1	49.28	13.19	18.99	5.47	34.76	98	0.010952	GDH_combined
22	100	1	0	0	0	0	0	0	1	63.58	3.67	0.8	0.0933333	0.953333	0.08	3.84333	100	0.0957452	GDH_combined
23	100	1	0	0	0	0	0	0	1	94.74	9.92	2.4	0.28	2.86	0.24	10.44	100	0.0185436	GDH_combined
24	100	1	0	0	0	0	0	0	1	76	0.76	0	0	0	0	0.76	100	0.0852371	GDH_combined
25	100	1	0	0	0	0	0	0	1	20	0.33	0	0	0	0	0.33	98	0.027259	GDH_combined
15	0	0	0	0	0	0	100	1	1	51.6033	24.4	36.8667	14.01	11.5333	6.79333	45.2033	100	0.16903	GDSL_combined
16	0	0	0	0	0	0	100	1	1	62.16	34.33	13.03	7.93	24.82	16.49	58.75	100	0.0792515	GDSL_combined
17	0	0	0	0	0	0	100	1	1	50.7	10.41	44.44	31.36	4.86	2.92	44.69	100	0.11377	GDSL_combined
18	0	0	0	0	0	0	100	1	1	41.95	28.46	53.13	2.74	4.92	0.97	32.17	100	0.01313	GDSL_combined
19	100	1	0	0	0	0	0	0	1	93.17	5.08	6.83	0.4	0	0	5.48	100	0.0132755	GDSL_combined
20	0	0	100	1	0	0	0	0	1	0.73	0.36	98.21	57.56	1.06	0.35	58.27	99	0.0134733	GDSL_combined
21	0	0	0	0	0	0	100	1	1	31.73	16.1	49.28	13.19	18.99	5.47	34.76	98	0.010952	GDSL_combined
22	100	1	0	0	0	0	0	0	1	63.58	3.67	0.8	0.0933333	0.953333	0.08	3.84333	100	0.0957452	GDSL_combined
23	100	1	0	0	0	0	0	0	1	94.74	9.92	2.4	0.28	2.86	0.24	10.44	100	0.0185436	GDSL_combined
24	100	1	0	0	0	0	0	0	1	76	0.76	0	0	0	0	0.76	100	0.0852371	GDSL_combined
25	100	1	0	0	0	0	0	0	1	20	0.33	0	0	0	0	0.33	98	0.027259	GDSL_combined
15	100	1	0	0	0	0	0	0	1	61.02	21.05	23.35	5.3	12.38	3.32	29.66	100	0.16903	GIG_combined
16	100	1	0	0	0	0	0	0	1	65.57	36.38	21.4	13.57	13.04	8.98	58.93	100	0.0792515	GIG_combined
17	100	1	0	0	0	0	0	0	1	94.28	33.51	1.87	0.68	3.85	1.43	35.62	100	0.11377	GIG_combined
18	100	1	0	0	0	0	0	0	1	8.87	0.76	57.89	4.15	20.24	1.53	6.44	100	0.01313	GIG_combined
19	100	1	0	0	0	0	0	0	1	75.36	13.54	12.25	2.79	12.39	1.32	17.65	100	0.0132755	GIG_combined
20	100	1	0	0	0	0	0	0	1	12.14	0.72	77.73	4.63	7.13	0.37	5.72	99	0.0134733	GIG_combined
21	0	0	100	1	0	0	0	0	1	15.12	8.47	63.68	24.7	21.2	7.73	40.9	98	0.010952	GIG_combined
22	0	0	100	1	0	0	0	0	1	21.71	11.71	35.23	10.86	31.73	7.22	29.8	100	0.0957452	GIG_combined
23	0	0	0	0	0	0	100	1	1	0	0	0	0	74	13.93	13.93	100	0.0185436	GIG_combined
24	0	0	0	0	0	0	100	1	1	50	26.67	42	7.89	0	0	34.56	100	0.0852371	GIG_combined
25	0	0	0	0	100	1	0	0	1	0	0	0	0	100	54.96	54.96	98	0.027259	GIG_combined
15	0	0	0	0	0	0	100	1	1	51.6033	24.4	36.8667	14.01	11.5333	6.79333	45.2033	100	0.16903	GLR3.6_combined
16	0	0	0	0	0	0	100	1	1	62.16	34.33	13.03	7.93	24.82	16.49	58.75	100	0.0792515	GLR3.6_combined
17	0	0	0	0	0	0	100	1	1	50.7	10.41	44.44	31.36	4.86	2.92	44.69	100	0.11377	GLR3.6_combined
18	0	0	0	0	0	0	100	1	1	41.95	28.46	53.13	2.74	4.92	0.97	32.17	100	0.01313	GLR3.6_combined
19	100	1	0	0	0	0	0	0	1	93.17	5.08	6.83	0.4	0	0	5.48	100	0.0132755	GLR3.6_combined
20	0	0	100	1	0	0	0	0	1	0.73	0.36	98.21	57.56	1.06	0.35	58.27	99	0.0134733	GLR3.6_combined
21	0	0	0	0	0	0	100	1	1	31.73	16.1	49.28	13.19	18.99	5.47	34.76	98	0.010952	GLR3.6_combined
22	100	1	0	0	0	0	0	0	1	63.58	3.67	0.8	0.0933333	0.953333	0.08	3.84333	100	0.0957452	GLR3.6_combined
23	100	1	0	0	0	0	0	0	1	94.74	9.92	2.4	0.28	2.86	0.24	10.44	100	0.0185436	GLR3.6_combined
24	100	1	0	0	0	0	0	0	1	76	0.76	0	0	0	0	0.76	100	0.0852371	GLR3.6_combined
25	100	1	0	0	0	0	0	0	1	20	0.33	0	0	0	0	0.33	98	0.027259	GLR3.6_combined
15	100	1	0	0	0	0	0	0	1	54.62	19.59	19.44	11.15	9.45	4.51	35.25	100	0.16903	GLYA_combined
16	100	1	0	0	0	0	0	0	1	60.29	26.25	15.72	8.58	17.99	13.65	48.48	100	0.0792515	GLYA_combined
17	100	1	0	0	0	0	0	0	1	45.29	5.11	37.46	33.55	5.24	2.68	41.34	100	0.11377	GLYA_combined
18	100	1	0	0	0	0	0	0	1	48.14	40	14.74	1.72	2.12	0.78	42.5	100	0.01313	GLYA_combined
19	100	1	0	0	0	0	0	0	1	64.74	7	9.82	0.76	12.45	0.92	8.68	100	0.0132755	GLYA_combined
20	100	1	0	0	0	0	0	0	1	56.3	17.49	17.83	9.42	9.95	3.91	30.82	99	0.0134733	GLYA_combined
21	100	1	0	0	0	0	0	0	1	28.38	14.8	44.67	11.19	14.95	4.87	30.86	98	0.010952	GLYA_combined
22	100	1	0	0	0	0	0	0	1	39.46	19.44	14.89	3.73	4.98	1.62	24.79	100	0.0957452	GLYA_combined
23	100	1	0	0	0	0	0	0	1	90	43.52	0	0	0	0	43.52	100	0.0185436	GLYA_combined
24	100	1	0	0	0	0	0	0	1	90	43.52	0	0	0	0	43.52	100	0.0852371	GLYA_combined
25	100	1	0	0	0	0	0	0	1	90	43.52	0	0	0	0	43.52	98	0.027259	GLYA_combined
15	0	0	0	0	0	0	100	1	1	18.97	12.94	32.99	21.6	14.7	9.99	44.54	100	0.16903	GLYB_combined
16	0	0	0	0	0	0	100	1	1	46.85	32.88	15.34	10.92	37.8	26.3	70.1	100	0.0792515	GLYB_combined
17	0	0	0	0	0	0	100	1	1	10.06	5.94	83.63	53.89	6.31	3.68	63.51	100	0.11377	GLYB_combined
18	0	0	0	0	0	0	100	1	1	92.2	54.97	2.02	0.64	5.78	2.32	57.93	100	0.01313	GLYB_combined
19	0	0	0	0	0	0	100	1	1	84.62	5.42	6.83	0.41	8.55	0.53	6.36	100	0.0132755	GLYB_combined
20	0	0	100	1	0	0	0	0	1	59.99	34.22	20.56	12.68	19.45	11.76	58.66	99	0.0134733	GLYB_combined
21	100	1	0	0	0	0	0	0	1	41.12	22.14	44.66	15.96	14.23	5.52	43.62	98	0.010952	GLYB_combined
22	100	1	0	0	0	0	0	0	1	47.04	29.28	14.89	5.32	4.74	1.84	36.44	100	0.0957452	GLYB_combined
23	100	1	0	0	0	0	0	0	1	100	65.71	0	0	0	0	65.71	100	0.0185436	GLYB_combined
24	0	0	0	0	0	0	100	1	1	0	0	0	0	0	0	0	100	0.0852371	GLYB_combined
25	0	0	0	0	100	1	0	0	1	0	0	0	0	0	0	0	98	0.027259	GLYB_combined
15	100	1	0	0	0	0	0	0	1	54.62	19.59	19.44	11.15	9.45	4.51	35.25	100	0.16903	GOLS1_combined
16	100	1	0	0	0	0	0	0	1	60.29	26.25	15.72	8.58	17.99	13.65	48.48	100	0.0792515	GOLS1_combined
17	100	1	0	0	0	0	0	0	1	45.29	5.11	37.46	33.55	5.24	2.68	41.34	100	0.11377	GOLS1_combined
18	100	1	0	0	0	0	0	0	1	48.14	40	14.74	1.72	2.12	0.78	42.5	100	0.01313	GOLS1_combined
19	100	1	0	0	0	0	0	0	1	64.74	7	9.82	0.76	12.45	0.92	8.68	100	0.0132755	GOLS1_combined
20	100	1	0	0	0	0	0	0	1	56.3	17.49	17.83	9.42	9.95	3.91	30.82	99	0.0134733	GOLS1_combined
21	100	1	0	0	0	0	0	0	1	28.38	14.8	44.67	11.19	14.95	4.87	30.86	98	0.010952	GOLS1_combined
22	100	1	0	0	0	0	0	0	1	39.46	19.44	14.89	3.73	4.98	1.62	24.79	100	0.0957452	GOLS1_combined
23	100	1	0	0	0	0	0	0	1	90	43.52	0	0	0	0	43.52	100	0.0185436	GOLS1_combined
24	100	1	0	0	0	0	0	0	1	90	43.52	0	0	0	0	43.52	100	0.0852371	GOLS1_combined
25	100	1	0	0	0	0	0	0	1	90	43.52	0	0	0	0	43.52	98	0.027259	GOLS1_combined
15	0	0	0	0	0	0	100	1	1	51.6033	24.4	36.8667	14.01	11.5333	6.79333	45.2033	100	0.16903	GPD6_combined
16	0	0	0	0	0	0	100	1	1	62.16	34.33	13.03	7.93	24.82	16.49	58.75	100	0.0792515	GPD6_combined
17	0	0	0	0	0	0	100	1	1	50.7	10.41	44.44	31.36	4.86	2.92	44.69	100	0.11377	GPD6_combined
18	0	0	0	0	0	0	100	1	1	41.95	28.46	53.13	2.74	4.92	0.97	32.17	100	0.01313	GPD6_combined
19	100	1	0	0	0	0	0	0	1	93.17	5.08	6.83	0.4	0	0	5.48	100	0.0132755	GPD6_combined
20	0	0	100	1	0	0	0	0	1	0.73	0.36	98.21	57.56	1.06	0.35	58.27	99	0.0134733	GPD6_combined
21	0	0	0	0	0	0	100	1	1	31.73	16.1	49.28	13.19	18.99	5.47	34.76	98	0.010952	GPD6_combined
22	100	1	0	0	0	0	0	0	1	63.58	3.67	0.8	0.0933333	0.953333	0.08	3.84333	100	0.0957452	GPD6_combined
23	100	1	0	0	0	0	0	0	1	94.74	9.92	2.4	0.28	2.86	0.24	10.44	100	0.0185436	GPD6_combined
24	100	1	0	0	0	0	0	0	1	76	0.76	0	0	0	0	0.76	100	0.0852371	GPD6_combined
25	100	1	0	0	0	0	0	0	1	20	0.33	0	0	0	0	0.33	98	0.027259	GPD6_combined
15	0	0	0	0	0	0	100	1	1	51.6033	24.4	36.8667	14.01	11.5333	6.79333	45.2033	100	0.16903	GPT2_combined
16	0	0	0	0	0	0	100	1	1	62.16	34.33	13.03	7.93	24.82	16.49	58.75	100	0.0792515	GPT2_combined
17	0	0	0	0	0	0	100	1	1	50.7	10.41	44.44	31.36	4.86	2.92	44.69	100	0.11377	GPT2_combined
18	0	0	0	0	0	0	100	1	1	41.95	28.46	53.13	2.74	4.92	0.97	32.17	100	0.01313	GPT2_combined
19	100	1	0	0	0	0	0	0	1	93.17	5.08	6.83	0.4	0	0	5.48	100	0.0132755	GPT2_combined
20	0	0	100	1	0	0	0	0	1	0.73	0.36	98.21	57.56	1.06	0.35	58.27	99	0.0134733	GPT2_combined
21	0	0	0	0	0	0	100	1	1	31.73	16.1	49.28	13.19	18.99	5.47	34.76	98	0.010952	GPT2_combined
22	100	1	0	0	0	0	0	0	1	63.58	3.67	0.8	0.0933333	0.953333	0.08	3.84333	100	0.0957452	GPT2_combined
23	100	1	0	0	0	0	0	0	1	94.74	9.92	2.4	0.28	2.86	0.24	10.44	100	0.0185436	GPT2_combined
24	100	1	0	0	0	0	0	0	1	76	0.76	0	0	0	0	0.76	100	0.0852371	GPT2_combined
25	100	1	0	0	0	0	0	0	1	20	0.33	0	0	0	0	0.33	98	0.027259	GPT2_combined
15	100	1	0	0	0	0	0	0	1	53.59	15.68	4.92	2.24	5.82	2.29	20.21	100	0.16903	GPX_combined
16	100	1	0	0	0	0	0	0	1	70.32	24.36	14.04	6.31	15.64	6.31	36.98	100	0.0792515	GPX_combined
17	100	1	0	0	0	0	0	0	1	90.46	22.69	0.71	0.4	1.83	0.56	23.65	100	0.11377	GPX_combined
18	0	0	0	0	0	0	100	1	1	1.55	0.07	9.65	0.3	47.8	4.96	5.33	100	0.01313	GPX_combined
19	0	0	0	0	0	0	100	1	1	17.95	7.9	56.66	2.26	17.38	0.99	11.15	100	0.0132755	GPX_combined
20	0	0	0	0	0	0	100	1	1	4.3	0.11	16.15	0.36	9.55	0.21	0.68	99	0.0134733	GPX_combined
21	100	1	0	0	0	0	0	0	1	35.06	4.52	49.9	8.62	15.04	2.29	15.43	98	0.010952	GPX_combined
22	100	1	0	0	0	0	0	0	1	45.02	7.58	16.63	2.87	5.01	0.76	11.22	100	0.0957452	GPX_combined
23	100	1	0	0	0	0	0	0	1	100	18.23	0	0	0	0	18.23	100	0.0185436	GPX_combined
24	0	0	0	0	0	0	100	1	1	0	0	0	0	0	0	0	100	0.0852371	GPX_combined
25	0	0	0	0	0	0	100	1	1	0	0	0	0	0	0	0	98	0.027259	GPX_combined
15	100	1	0	0	0	0	0	0	1	50.12	29.79	8.4	6.19	8.15	6.17	42.14	100	0.16903	GRXS17_combined
16	100	1	0	0	0	0	0	0	1	56.79	44.47	21.42	16.7	21.79	17.1	78.27	100	0.0792515	GRXS17_combined
17	100	1	0	0	0	0	0	0	1	93.57	44.89	3.78	1.86	2.65	1.41	48.16	100	0.11377	GRXS17_combined
18	0	0	0	0	0	0	100	1	1	0	0	43.49	3.04	56.51	7.74	10.78	100	0.01313	GRXS17_combined
19	0	0	0	0	0	0	100	1	1	79.01	25.83	7.93	0.83	1.06	0.36	27.02	100	0.0132755	GRXS17_combined
20	0	0	0	0	0	0	100	1	1	1.12	0.13	69.88	5.17	29	1.87	7.17	99	0.0134733	GRXS17_combined
21	100	1	0	0	0	0	0	0	1	36.09	20.15	45.64	24.72	18.27	10.28	55.15	98	0.010952	GRXS17_combined
22	100	1	0	0	0	0	0	0	1	45.36	15.08	15.21	8.24	6.09	3.43	26.75	100	0.0957452	GRXS17_combined
23	100	1	0	0	0	0	0	0	1	100	25.1	0	0	0	0	25.1	100	0.0185436	GRXS17_combined
24	100	1	0	0	0	0	0	0	1	0	0	0	0	0	0	0	100	0.0852371	GRXS17_combined
25	100	1	0	0	0	0	0	0	1	0	0	0	0	0	0	0	98	0.027259	GRXS17_combined
15	100	1	0	0	0	0	0	0	1	50.23	14.72	7.89	2.81	8.55	3.31	20.84	100	0.16903	GST_F13_combined
16	100	1	0	0	0	0	0	0	1	50.92	20.46	23.55	8.4	25.53	9.87	38.73	100	0.0792515	GST_F13_combined
17	100	1	0	0	0	0	0	0	1	99.77	23.71	0.12	0.04	0.11	0.05	23.8	100	0.11377	GST_F13_combined
18	100	1	0	0	0	0	0	0	1	45.53	13.21	7.74	2.21	27.99	3.12	18.53	100	0.01313	GST_F13_combined
19	100	1	0	0	0	0	0	0	1	30.33	8.62	1.5	0.09	40.17	1.15	9.86	100	0.0132755	GST_F13_combined
20	100	1	0	0	0	0	0	0	1	12.23	0.26	11.17	0.59	26.6	0.68	1.53	99	0.0134733	GST_F13_combined
21	0	0	0	0	0	0	100	1	1	24.72	7.18	49.71	12.43	25.57	7.08	26.69	98	0.010952	GST_F13_combined
22	0	0	0	0	0	0	100	1	1	31.29	10.17	18.16	4.64	35.55	9.92	24.73	100	0.0957452	GST_F13_combined
23	100	1	0	0	0	0	0	0	1	69.15	23.34	4.76	1.48	26.09	7.98	32.8	100	0.0185436	GST_F13_combined
24	0	0	0	0	100	1	0	0	1	0	0	0	0	55	14.69	14.69	100	0.0852371	GST_F13_combined
25	0	0	0	0	0	0	100	1	1	0	0	87	23.27	0	0	23.27	98	0.027259	GST_F13_combined
15	0	0	0	0	0	0	100	1	1	51.6033	24.4	36.8667	14.01	11.5333	6.79333	45.2033	100	0.16903	HEMA1_combined
16	0	0	0	0	0	0	100	1	1	62.16	34.33	13.03	7.93	24.82	16.49	58.75	100	0.0792515	HEMA1_combined
17	0	0	0	0	0	0	100	1	1	50.7	10.41	44.44	31.36	4.86	2.92	44.69	100	0.11377	HEMA1_combined
18	0	0	0	0	0	0	100	1	1	41.95	28.46	53.13	2.74	4.92	0.97	32.17	100	0.01313	HEMA1_combined
19	100	1	0	0	0	0	0	0	1	93.17	5.08	6.83	0.4	0	0	5.48	100	0.0132755	HEMA1_combined
20	0	0	100	1	0	0	0	0	1	0.73	0.36	98.21	57.56	1.06	0.35	58.27	99	0.0134733	HEMA1_combined
21	0	0	0	0	0	0	100	1	1	31.73	16.1	49.28	13.19	18.99	5.47	34.76	98	0.010952	HEMA1_combined
22	100	1	0	0	0	0	0	0	1	63.58	3.67	0.8	0.0933333	0.953333	0.08	3.84333	100	0.0957452	HEMA1_combined
23	100	1	0	0	0	0	0	0	1	94.74	9.92	2.4	0.28	2.86	0.24	10.44	100	0.0185436	HEMA1_combined
24	100	1	0	0	0	0	0	0	1	76	0.76	0	0	0	0	0.76	100	0.0852371	HEMA1_combined
25	100	1	0	0	0	0	0	0	1	20	0.33	0	0	0	0	0.33	98	0.027259	HEMA1_combined
15	100	1	0	0	0	0	0	0	1	54.62	19.59	19.44	11.15	9.45	4.51	35.25	100	0.16903	HH3_combined
16	100	1	0	0	0	0	0	0	1	60.29	26.25	15.72	8.58	17.99	13.65	48.48	100	0.0792515	HH3_combined
17	100	1	0	0	0	0	0	0	1	45.29	5.11	37.46	33.55	5.24	2.68	41.34	100	0.11377	HH3_combined
18	100	1	0	0	0	0	0	0	1	48.14	40	14.74	1.72	2.12	0.78	42.5	100	0.01313	HH3_combined
19	100	1	0	0	0	0	0	0	1	64.74	7	9.82	0.76	12.45	0.92	8.68	100	0.0132755	HH3_combined
20	100	1	0	0	0	0	0	0	1	56.3	17.49	17.83	9.42	9.95	3.91	30.82	99	0.0134733	HH3_combined
21	100	1	0	0	0	0	0	0	1	28.38	14.8	44.67	11.19	14.95	4.87	30.86	98	0.010952	HH3_combined
22	100	1	0	0	0	0	0	0	1	39.46	19.44	14.89	3.73	4.98	1.62	24.79	100	0.0957452	HH3_combined
23	100	1	0	0	0	0	0	0	1	90	43.52	0	0	0	0	43.52	100	0.0185436	HH3_combined
24	100	1	0	0	0	0	0	0	1	90	43.52	0	0	0	0	43.52	100	0.0852371	HH3_combined
25	100	1	0	0	0	0	0	0	1	90	43.52	0	0	0	0	43.52	98	0.027259	HH3_combined
15	0	0	0	0	0	0	100	1	1	51.6033	24.4	36.8667	14.01	11.5333	6.79333	45.2033	100	0.16903	HH4_combined
16	0	0	0	0	0	0	100	1	1	62.16	34.33	13.03	7.93	24.82	16.49	58.75	100	0.0792515	HH4_combined
17	0	0	0	0	0	0	100	1	1	50.7	10.41	44.44	31.36	4.86	2.92	44.69	100	0.11377	HH4_combined
18	0	0	0	0	0	0	100	1	1	41.95	28.46	53.13	2.74	4.92	0.97	32.17	100	0.01313	HH4_combined
19	100	1	0	0	0	0	0	0	1	93.17	5.08	6.83	0.4	0	0	5.48	100	0.0132755	HH4_combined
20	0	0	100	1	0	0	0	0	1	0.73	0.36	98.21	57.56	1.06	0.35	58.27	99	0.0134733	HH4_combined
21	0	0	0	0	0	0	100	1	1	31.73	16.1	49.28	13.19	18.99	5.47	34.76	98	0.010952	HH4_combined
22	100	1	0	0	0	0	0	0	1	63.58	3.67	0.8	0.0933333	0.953333	0.08	3.84333	100	0.0957452	HH4_combined
23	100	1	0	0	0	0	0	0	1	94.74	9.92	2.4	0.28	2.86	0.24	10.44	100	0.0185436	HH4_combined
24	100	1	0	0	0	0	0	0	1	76	0.76	0	0	0	0	0.76	100	0.0852371	HH4_combined
25	100	1	0	0	0	0	0	0	1	20	0.33	0	0	0	0	0.33	98	0.027259	HH4_combined
15	100	1	0	0	0	0	0	0	1	45.45	20.96	6.3	3.34	6.58	3.58	27.89	100	0.16903	HLH1_combined
16	100	1	0	0	0	0	0	0	1	55.55	22.15	17.4	9.31	19.04	10.02	41.48	100	0.0792515	HLH1_combined
17	100	1	0	0	0	0	0	0	1	80.8	40.74	1.49	0.72	0.71	0.73	42.19	100	0.11377	HLH1_combined
18	0	0	0	0	0	0	100	1	1	2.14	0.17	29.48	1.09	56.38	11.57	12.83	100	0.01313	HLH1_combined
19	0	0	0	0	0	0	100	1	1	85.16	35.64	4.25	1.49	10.59	1.17	38.3	100	0.0132755	HLH1_combined
20	0	0	0	0	0	0	100	1	1	0.75	0.06	46.26	1.85	8.99	0.64	2.55	99	0.0134733	HLH1_combined
21	100	1	0	0	0	0	0	0	1	18.53	8.18	54.4	26.73	10.06	6.25	41.16	98	0.010952	HLH1_combined
22	100	1	0	0	0	0	0	0	1	39.51	31.24	18.13	8.91	3.35	2.08	42.23	100	0.0957452	HLH1_combined
23	100	1	0	0	0	0	0	0	1	100	85.53	0	0	0	0	85.53	100	0.0185436	HLH1_combined
24	0	0	0	0	0	0	100	1	1	0	0	0	0	0	0	0	100	0.0852371	HLH1_combined
25	0	0	100	1	0	0	0	0	1	0	0	0	0	0	0	0	98	0.027259	HLH1_combined
15	0	0	100	1	0	0	0	0	1	29.84	9.87	31.96	10.31	4.86	1.19	21.37	100	0.16903	HSC80_combined
16	0	0	100	1	0	0	0	0	1	3.1	0.91	92.59	30.21	4.31	1.31	32.43	100	0.0792515	HSC80_combined
17	0	0	0	0	0	0	100	1	1	86.43	28.71	3.3	0.72	10.27	2.26	31.69	100	0.11377	HSC80_combined
18	0	0	0	0	0	0	100	1	1	15.8	1.24	18.34	1.64	65.86	8.47	11.35	100	0.01313	HSC80_combined
19	0	0	0	0	0	0	100	1	1	29.84	8.93	36.06	4.56	34.09	3.47	16.96	100	0.0132755	HSC80_combined
20	0	0	0	0	0	0	100	1	1	15.76	0.9	25.19	2.37	59.05	4.51	7.78	99	0.0134733	HSC80_combined
21	100	1	0	0	0	0	0	0	1	35.79	18.63	43.66	19.85	20.55	9.32	47.8	98	0.010952	HSC80_combined
22	100	1	0	0	0	0	0	0	1	45.26	20.82	14.55	6.62	6.85	3.11	30.54	100	0.0957452	HSC80_combined
23	100	1	0	0	0	0	0	0	1	100	43.83	0	0	0	0	43.83	100	0.0185436	HSC80_combined
24	0	0	0	0	100	1	0	0	1	0	0	0	0	0	0	0	100	0.0852371	HSC80_combined
25	0	0	0	0	0	0	100	1	1	0	0	0	0	0	0	0	98	0.027259	HSC80_combined
15	100	1	0	0	0	0	0	0	1	54.62	19.59	19.44	11.15	9.45	4.51	35.25	100	0.16903	HSP18,2combined
16	100	1	0	0	0	0	0	0	1	60.29	26.25	15.72	8.58	17.99	13.65	48.48	100	0.0792515	HSP18,2combined
17	100	1	0	0	0	0	0	0	1	45.29	5.11	37.46	33.55	5.24	2.68	41.34	100	0.11377	HSP18,2combined
18	100	1	0	0	0	0	0	0	1	48.14	40	14.74	1.72	2.12	0.78	42.5	100	0.01313	HSP18,2combined
19	100	1	0	0	0	0	0	0	1	64.74	7	9.82	0.76	12.45	0.92	8.68	100	0.0132755	HSP18,2combined
20	100	1	0	0	0	0	0	0	1	56.3	17.49	17.83	9.42	9.95	3.91	30.82	99	0.0134733	HSP18,2combined
21	100	1	0	0	0	0	0	0	1	28.38	14.8	44.67	11.19	14.95	4.87	30.86	98	0.010952	HSP18,2combined
22	100	1	0	0	0	0	0	0	1	39.46	19.44	14.89	3.73	4.98	1.62	24.79	100	0.0957452	HSP18,2combined
23	100	1	0	0	0	0	0	0	1	90	43.52	0	0	0	0	43.52	100	0.0185436	HSP18,2combined
24	100	1	0	0	0	0	0	0	1	90	43.52	0	0	0	0	43.52	100	0.0852371	HSP18,2combined
25	100	1	0	0	0	0	0	0	1	90	43.52	0	0	0	0	43.52	98	0.027259	HSP18,2combined
15	100	1	0	0	0	0	0	0	1	57.41	17.22	17.56	2.09	15.04	3.05	22.36	100	0.16903	HSP18.2_combined
16	100	1	0	0	0	0	0	0	1	78.71	47.59	6.04	4.89	15.25	9.92	62.4	100	0.0792515	HSP18.2_combined
17	100	1	0	0	0	0	0	0	1	67.18	6.98	6.41	0.38	6.42	0.34	7.7	100	0.11377	HSP18.2_combined
18	100	1	0	0	0	0	0	0	1	3.54	0.2	53.06	1.97	23.4	0.46	2.63	100	0.01313	HSP18.2_combined
19	100	1	0	0	0	0	0	0	1	80.21	14.12	4.71	1.12	15.08	1.46	16.7	100	0.0132755	HSP18.2_combined
20	100	1	0	0	0	0	0	0	1	0	0	0	0	0	0	0	99	0.0134733	HSP18.2_combined
21	0	0	100	1	0	0	0	0	1	13.85	3.52	71.51	15.43	11.64	2.21	21.16	NA	0.010952	HSP18.2_combined
22	0	0	100	1	0	0	0	0	1	38.8	8.17	45.48	10.85	6.73	1.26	20.28	100	0.0957452	HSP18.2_combined
23	0	0	0	0	0	0	100	1	1	52.54	9.22	18.92	2.83	8.54	1.57	13.62	100	0.0185436	HSP18.2_combined
24	0	0	0	0	0	0	100	1	1	50	11.77	46	14.29	0	0	26.06	100	0.0852371	HSP18.2_combined
25	0	0	0	0	100	1	0	0	1	0	0	0	0	100	38.63	38.63	98	0.027259	HSP18.2_combined
15	100	1	0	0	0	0	0	0	1	57.41	17.22	17.56	2.09	15.04	3.05	22.36	100	0.16903	HSP70_combined
16	100	1	0	0	0	0	0	0	1	78.71	47.59	6.04	4.89	15.25	9.92	62.4	100	0.0792515	HSP70_combined
17	100	1	0	0	0	0	0	0	1	67.18	6.98	6.41	0.38	6.42	0.34	7.7	100	0.11377	HSP70_combined
18	100	1	0	0	0	0	0	0	1	3.54	0.2	53.06	1.97	23.4	0.46	2.63	100	0.01313	HSP70_combined
19	100	1	0	0	0	0	0	0	1	80.21	14.12	4.71	1.12	15.08	1.46	16.7	100	0.0132755	HSP70_combined
20	100	1	0	0	0	0	0	0	1	0	0	0	0	0	0	0	99	0.0134733	HSP70_combined
21	0	0	100	1	0	0	0	0	1	13.85	3.52	71.51	15.43	11.64	2.21	21.16	NA	0.010952	HSP70_combined
22	0	0	100	1	0	0	0	0	1	38.8	8.17	45.48	10.85	6.73	1.26	20.28	100	0.0957452	HSP70_combined
23	0	0	0	0	0	0	100	1	1	52.54	9.22	18.92	2.83	8.54	1.57	13.62	100	0.0185436	HSP70_combined
24	0	0	0	0	0	0	100	1	1	50	11.77	46	14.29	0	0	26.06	100	0.0852371	HSP70_combined
25	0	0	0	0	100	1	0	0	1	0	0	0	0	100	38.63	38.63	98	0.027259	HSP70_combined
15	100	1	0	0	0	0	0	0	1	57.41	17.22	17.56	2.09	15.04	3.05	22.36	100	0.16903	HSP83_combined
16	100	1	0	0	0	0	0	0	1	78.71	47.59	6.04	4.89	15.25	9.92	62.4	100	0.0792515	HSP83_combined
17	100	1	0	0	0	0	0	0	1	67.18	6.98	6.41	0.38	6.42	0.34	7.7	100	0.11377	HSP83_combined
18	100	1	0	0	0	0	0	0	1	3.54	0.2	53.06	1.97	23.4	0.46	2.63	100	0.01313	HSP83_combined
19	100	1	0	0	0	0	0	0	1	80.21	14.12	4.71	1.12	15.08	1.46	16.7	100	0.0132755	HSP83_combined
20	100	1	0	0	0	0	0	0	1	0	0	0	0	0	0	0	99	0.0134733	HSP83_combined
21	0	0	100	1	0	0	0	0	1	13.85	3.52	71.51	15.43	11.64	2.21	21.16	NA	0.010952	HSP83_combined
22	0	0	100	1	0	0	0	0	1	38.8	8.17	45.48	10.85	6.73	1.26	20.28	100	0.0957452	HSP83_combined
23	0	0	0	0	0	0	100	1	1	52.54	9.22	18.92	2.83	8.54	1.57	13.62	100	0.0185436	HSP83_combined
24	0	0	0	0	0	0	100	1	1	50	11.77	46	14.29	0	0	26.06	100	0.0852371	HSP83_combined
25	0	0	0	0	100	1	0	0	1	0	0	0	0	100	38.63	38.63	98	0.027259	HSP83_combined
15	0	0	0	0	0	0	100	1	1	24.22	3.95667	26.8267	6.64667	15.62	3.44667	14.05	100	0.16903	HY5_combined
16	0	0	0	0	0	0	100	1	1	45.51	8.52	13.98	4.2	40.51	7.83	20.55	100	0.0792515	HY5_combined
17	0	0	0	0	0	0	100	1	1	27.15	3.35	66.5	15.74	6.35	2.51	21.6	100	0.11377	HY5_combined
18	0	0	0	0	0	0	100	1	1	82.91	26.11	1.29	0.61	2.8	0.92	27.64	100	0.01313	HY5_combined
19	0	0	0	0	0	0	100	1	1	26.03	8	5.85	1.61	7.12	1.81	11.42	100	0.0132755	HY5_combined
20	0	0	0	0	0	0	100	1	1	0.55	0.37	10.12	1.24	89.32	26.92	28.53	99	0.0134733	HY5_combined
21	100	1	0	0	0	0	0	0	1	46.83	11.27	44.18	8.07	8.99	2.1	21.44	98	0.010952	HY5_combined
22	100	1	0	0	0	0	0	0	1	36.33	5.935	40.24	9.97	23.43	5.17	21.075	100	0.0957452	HY5_combined
23	100	1	0	0	0	0	0	0	1	93.22	11.18	2.44	0.22	4.34	0.66	12.06	100	0.0185436	HY5_combined
24	100	1	0	0	0	0	0	0	1	90	2.24	0	0	0	0	2.24	100	0.0852371	HY5_combined
25	0	0	100	1	0	0	0	0	1	0	0	0	0	0	0	0	98	0.027259	HY5_combined
15	0	0	0	0	0	0	100	1	1	35.9767	5.18	18.14	5.25	12.2133	3.23	13.66	100	0.16903	IDH_combined
16	0	0	0	0	0	0	100	1	1	57.78	12.89	13.22	3.8	29	7.58	24.27	100	0.0792515	IDH_combined
17	0	0	0	0	0	0	100	1	1	50.15	2.65	41.2	11.95	7.64	2.11	16.71	100	0.11377	IDH_combined
18	0	0	0	0	0	0	100	1	1	53.2	14.78	14.8	0.67	4	0.04	15.49	100	0.01313	IDH_combined
19	0	0	0	0	0	0	100	1	1	69.18	5.6	3.02	0.85	23.8	2.05	8.5	100	0.0132755	IDH_combined
20	0	0	100	1	0	0	0	0	1	0	0	88	5.29	0	0	5.29	99	0.0134733	IDH_combined
21	100	1	0	0	0	0	0	0	1	35.75	8.42	39.08	6.32	25.17	4.09	18.83	98	0.010952	IDH_combined
22	100	1	0	0	0	0	0	0	1	38.27	8.44333	17.83	2.42	26.2333	6.43333	17.2967	100	0.0957452	IDH_combined
23	100	1	0	0	0	0	0	0	1	79.06	16.91	14.41	0.94	6.53	0.36	18.21	100	0.0185436	IDH_combined
24	0	0	0	0	0	0	100	1	1	0	0	0	0	47	14.85	14.85	100	0.0852371	IDH_combined
25	0	0	0	0	0	0	100	1	1	0	0	91	33.44	0	0	33.44	98	0.027259	IDH_combined
15	0	0	0	0	0	0	100	1	1	30.8533	6.03	21.3067	4.49	14.51	3.24667	13.7667	100	0.16903	IF5A2_combined
16	0	0	0	0	0	0	100	1	1	40.95	8.83	30.67	6.22	28.38	5.76	20.81	100	0.0792515	IF5A2_combined
17	0	0	0	0	0	0	100	1	1	51.61	9.26	33.25	7.25	15.15	3.98	20.49	100	0.11377	IF5A2_combined
18	0	0	0	0	0	0	100	1	1	26.1	6.04	66.15	27.56	7.75	1.74	35.34	100	0.01313	IF5A2_combined
19	0	0	0	0	0	0	100	1	1	91	58.01	8.34	1.12	0.66	0.2	59.33	100	0.0132755	IF5A2_combined
20	0	0	0	0	0	0	100	1	1	15.21	3.47	77.29	15.73	7.5	1.63	20.83	99	0.0134733	IF5A2_combined
21	100	1	0	0	0	0	0	0	1	14.1	3.16	42.86	9.2	43.05	8.99	21.35	98	0.010952	IF5A2_combined
22	100	1	0	0	0	0	0	0	1	38.0333	9.74667	14.2867	3.06667	14.35	2.99667	15.81	100	0.0957452	IF5A2_combined
23	100	1	0	0	0	0	0	0	1	100	26.08	0	0	0	0	26.08	100	0.0185436	IF5A2_combined
24	0	0	0	0	0	0	100	1	1	0	0	0	0	0	0	0	100	0.0852371	IF5A2_combined
25	0	0	100	1	0	0	0	0	1	0	0	0	0	0	0	0	98	0.027259	IF5A2_combined
15	0	0	0	0	0	0	100	1	1	31.04	10.2	19.84	10.95	15.78	6.88	28.03	100	0.16903	INO_combined
16	0	0	0	0	0	0	100	1	1	39.55	22.19	20.18	10.35	40.27	17.27	49.81	100	0.0792515	INO_combined
17	0	0	0	0	0	0	100	1	1	53.58	8.41	39.35	22.51	7.07	3.37	34.29	100	0.11377	INO_combined
18	0	0	0	0	0	0	100	1	1	49.51	27.68	31.99	1.22	7.5	0.54	29.44	100	0.01313	INO_combined
19	0	0	0	0	0	0	100	1	1	50.6	6.73	17.38	1.08	32.03	1.73	9.54	100	0.0132755	INO_combined
20	0	0	100	1	0	0	0	0	1	1.46	0.16	95.61	13.3	2.93	0.23	13.69	99	0.0134733	INO_combined
21	0	0	0	0	0	0	100	1	1	31.6	11.04	48.81	14.23	19.59	5.87	31.14	98	0.010952	INO_combined
22	0	0	0	0	0	0	100	1	1	26.85	6.46	19.62	5.26	52.2	9.69	21.41	100	0.0957452	INO_combined
23	0	0	0	0	0	0	100	1	1	48.94	8.34	10.04	1.55	41.02	7.94	17.83	100	0.0185436	INO_combined
24	0	0	0	0	100	1	0	0	1	0	0	0	0	96	15.25	15.25	100	0.0852371	INO_combined
25	0	0	0	0	0	0	100	1	1	0	0	6.98	1.03	85.02	13.55	14.58	98	0.027259	INO_combined
15	100	1	0	0	0	0	0	0	1	57.41	17.22	17.56	2.09	15.04	3.05	22.36	100	0.16903	INO3_combined
16	100	1	0	0	0	0	0	0	1	78.71	47.59	6.04	4.89	15.25	9.92	62.4	100	0.0792515	INO3_combined
17	100	1	0	0	0	0	0	0	1	67.18	6.98	6.41	0.38	6.42	0.34	7.7	100	0.11377	INO3_combined
18	100	1	0	0	0	0	0	0	1	3.54	0.2	53.06	1.97	23.4	0.46	2.63	100	0.01313	INO3_combined
19	100	1	0	0	0	0	0	0	1	80.21	14.12	4.71	1.12	15.08	1.46	16.7	100	0.0132755	INO3_combined
20	100	1	0	0	0	0	0	0	1	0	0	0	0	0	0	0	99	0.0134733	INO3_combined
21	0	0	100	1	0	0	0	0	1	13.85	3.52	71.51	15.43	11.64	2.21	21.16	NA	0.010952	INO3_combined
22	0	0	100	1	0	0	0	0	1	38.8	8.17	45.48	10.85	6.73	1.26	20.28	100	0.0957452	INO3_combined
23	0	0	0	0	0	0	100	1	1	52.54	9.22	18.92	2.83	8.54	1.57	13.62	100	0.0185436	INO3_combined
24	0	0	0	0	0	0	100	1	1	50	11.77	46	14.29	0	0	26.06	100	0.0852371	INO3_combined
25	0	0	0	0	100	1	0	0	1	0	0	0	0	100	38.63	38.63	98	0.027259	INO3_combined
15	100	1	0	0	0	0	0	0	1	33.72	24.03	10.4	4.33	7.39	3.92	32.27	100	0.16903	INT2_combined
16	100	1	0	0	0	0	0	0	1	52.21	67.05	8.34	11.42	7.44	11.32	89.79	100	0.0792515	INT2_combined
17	100	1	0	0	0	0	0	0	1	8.51	6.47	0.19	0.14	0.3	0.22	6.83	100	0.11377	INT2_combined
18	100	1	0	0	0	0	0	0	1	3.79	0.64	19.83	2.88	5.38	0.94	4.46	100	0.01313	INT2_combined
19	100	1	0	0	0	0	0	0	1	70.36	21.94	13.22	2.86	16.42	3.21	28.01	100	0.0132755	INT2_combined
20	100	1	0	0	0	0	0	0	1	6.17	0.25	14.33	0.44	2.5	0.15	0.84	99	0.0134733	INT2_combined
21	100	1	0	0	0	0	0	0	1	21.04	16.02	21.42	16.03	18.54	13.58	45.63	98	0.010952	INT2_combined
22	100	1	0	0	0	0	0	0	1	17.62	14.12	8.65	6.42	45.06	32.64	53.19	100	0.0957452	INT2_combined
23	100	1	0	0	0	0	0	0	1	31.82	26.35	4.53	3.23	38.65	27.81	57.39	100	0.0185436	INT2_combined
24	100	1	0	0	0	0	0	0	1	0	0	0	0	78	56.54	56.54	100	0.0852371	INT2_combined
25	100	1	0	0	0	0	0	0	1	82.43	47.08	0.11	0.11	1.46	0.53	47.72	98	0.027259	INT2_combined
15	100	1	0	0	0	0	0	0	1	35.46	7.2	6.13	0.69	13.66	1.7	9.59	100	0.16903	INVD_combined
16	100	1	0	0	0	0	0	0	1	51.2	15.32	1.72	0.67	8.08	2.56	18.55	100	0.0792515	INVD_combined
17	100	1	0	0	0	0	0	0	1	15.19	4.59	1.59	0.48	0.22	0.19	5.26	100	0.11377	INVD_combined
18	0	0	0	0	0	0	100	1	1	11.51	1.53	19.65	1.06	11.84	1.51	4.1	100	0.01313	INVD_combined
19	0	0	0	0	0	0	100	1	1	63.94	7.36	1.55	0.56	34.5	2.52	10.44	100	0.0132755	INVD_combined
20	0	0	0	0	0	0	100	1	1	0	0	0	0	0	0	0	99	0.0134733	INVD_combined
21	100	1	0	0	0	0	0	0	1	40.53	4.4	36.35	6.57	5.12	1.48	12.45	98	0.010952	INVD_combined
22	100	1	0	0	0	0	0	0	1	45.39	16.32	19.92	3.22	9.36	1.48	21.02	100	0.0957452	INVD_combined
23	100	1	0	0	0	0	0	0	1	25.63	3.41	23.42	3.08	22.96	2.97	9.46	100	0.0185436	INVD_combined
24	100	1	0	0	0	0	0	0	1	70	41.14	0	0	0	0	41.14	100	0.0852371	INVD_combined
25	0	0	100	1	0	0	0	0	1	0	0	0	0	0	0	0	98	0.027259	INVD_combined
15	100	1	0	0	0	0	0	0	1	57.41	17.22	17.56	2.09	15.04	3.05	22.36	100	0.16903	IRX7_combined
16	100	1	0	0	0	0	0	0	1	78.71	47.59	6.04	4.89	15.25	9.92	62.4	100	0.0792515	IRX7_combined
17	100	1	0	0	0	0	0	0	1	67.18	6.98	6.41	0.38	6.42	0.34	7.7	100	0.11377	IRX7_combined
18	100	1	0	0	0	0	0	0	1	3.54	0.2	53.06	1.97	23.4	0.46	2.63	100	0.01313	IRX7_combined
19	100	1	0	0	0	0	0	0	1	80.21	14.12	4.71	1.12	15.08	1.46	16.7	100	0.0132755	IRX7_combined
20	100	1	0	0	0	0	0	0	1	0	0	0	0	0	0	0	99	0.0134733	IRX7_combined
21	0	0	100	1	0	0	0	0	1	13.85	3.52	71.51	15.43	11.64	2.21	21.16	NA	0.010952	IRX7_combined
22	0	0	100	1	0	0	0	0	1	38.8	8.17	45.48	10.85	6.73	1.26	20.28	100	0.0957452	IRX7_combined
23	0	0	0	0	0	0	100	1	1	52.54	9.22	18.92	2.83	8.54	1.57	13.62	100	0.0185436	IRX7_combined
24	0	0	0	0	0	0	100	1	1	50	11.77	46	14.29	0	0	26.06	100	0.0852371	IRX7_combined
25	0	0	0	0	100	1	0	0	1	0	0	0	0	100	38.63	38.63	98	0.027259	IRX7_combined
15	100	1	0	0	0	0	0	0	1	57.41	17.22	17.56	2.09	15.04	3.05	22.36	100	0.16903	ISO_combined
16	100	1	0	0	0	0	0	0	1	78.71	47.59	6.04	4.89	15.25	9.92	62.4	100	0.0792515	ISO_combined
17	100	1	0	0	0	0	0	0	1	67.18	6.98	6.41	0.38	6.42	0.34	7.7	100	0.11377	ISO_combined
18	100	1	0	0	0	0	0	0	1	3.54	0.2	53.06	1.97	23.4	0.46	2.63	100	0.01313	ISO_combined
19	100	1	0	0	0	0	0	0	1	80.21	14.12	4.71	1.12	15.08	1.46	16.7	100	0.0132755	ISO_combined
20	100	1	0	0	0	0	0	0	1	0	0	0	0	0	0	0	99	0.0134733	ISO_combined
21	0	0	100	1	0	0	0	0	1	13.85	3.52	71.51	15.43	11.64	2.21	21.16	NA	0.010952	ISO_combined
22	0	0	100	1	0	0	0	0	1	38.8	8.17	45.48	10.85	6.73	1.26	20.28	100	0.0957452	ISO_combined
23	0	0	0	0	0	0	100	1	1	52.54	9.22	18.92	2.83	8.54	1.57	13.62	100	0.0185436	ISO_combined
24	0	0	0	0	0	0	100	1	1	50	11.77	46	14.29	0	0	26.06	100	0.0852371	ISO_combined
25	0	0	0	0	100	1	0	0	1	0	0	0	0	100	38.63	38.63	98	0.027259	ISO_combined
15	100	1	0	0	0	0	0	0	1	57.41	17.22	17.56	2.09	15.04	3.05	22.36	100	0.16903	KCS11_combined
16	100	1	0	0	0	0	0	0	1	78.71	47.59	6.04	4.89	15.25	9.92	62.4	100	0.0792515	KCS11_combined
17	100	1	0	0	0	0	0	0	1	67.18	6.98	6.41	0.38	6.42	0.34	7.7	100	0.11377	KCS11_combined
18	100	1	0	0	0	0	0	0	1	3.54	0.2	53.06	1.97	23.4	0.46	2.63	100	0.01313	KCS11_combined
19	100	1	0	0	0	0	0	0	1	80.21	14.12	4.71	1.12	15.08	1.46	16.7	100	0.0132755	KCS11_combined
20	100	1	0	0	0	0	0	0	1	0	0	0	0	0	0	0	99	0.0134733	KCS11_combined
21	0	0	100	1	0	0	0	0	1	13.85	3.52	71.51	15.43	11.64	2.21	21.16	NA	0.010952	KCS11_combined
22	0	0	100	1	0	0	0	0	1	38.8	8.17	45.48	10.85	6.73	1.26	20.28	100	0.0957452	KCS11_combined
23	0	0	0	0	0	0	100	1	1	52.54	9.22	18.92	2.83	8.54	1.57	13.62	100	0.0185436	KCS11_combined
24	0	0	0	0	0	0	100	1	1	50	11.77	46	14.29	0	0	26.06	100	0.0852371	KCS11_combined
25	0	0	0	0	100	1	0	0	1	0	0	0	0	100	38.63	38.63	98	0.027259	KCS11_combined
15	100	1	0	0	0	0	0	0	1	54.62	19.59	19.44	11.15	9.45	4.51	35.25	100	0.16903	KCS11combined
16	100	1	0	0	0	0	0	0	1	60.29	26.25	15.72	8.58	17.99	13.65	48.48	100	0.0792515	KCS11combined
17	100	1	0	0	0	0	0	0	1	45.29	5.11	37.46	33.55	5.24	2.68	41.34	100	0.11377	KCS11combined
18	100	1	0	0	0	0	0	0	1	48.14	40	14.74	1.72	2.12	0.78	42.5	100	0.01313	KCS11combined
19	100	1	0	0	0	0	0	0	1	64.74	7	9.82	0.76	12.45	0.92	8.68	100	0.0132755	KCS11combined
20	100	1	0	0	0	0	0	0	1	56.3	17.49	17.83	9.42	9.95	3.91	30.82	99	0.0134733	KCS11combined
21	100	1	0	0	0	0	0	0	1	28.38	14.8	44.67	11.19	14.95	4.87	30.86	98	0.010952	KCS11combined
22	100	1	0	0	0	0	0	0	1	39.46	19.44	14.89	3.73	4.98	1.62	24.79	100	0.0957452	KCS11combined
23	100	1	0	0	0	0	0	0	1	90	43.52	0	0	0	0	43.52	100	0.0185436	KCS11combined
24	100	1	0	0	0	0	0	0	1	90	43.52	0	0	0	0	43.52	100	0.0852371	KCS11combined
25	100	1	0	0	0	0	0	0	1	90	43.52	0	0	0	0	43.52	98	0.027259	KCS11combined
15	100	1	0	0	0	0	0	0	1	57.41	17.22	17.56	2.09	15.04	3.05	22.36	100	0.16903	KCS6_combined
16	100	1	0	0	0	0	0	0	1	78.71	47.59	6.04	4.89	15.25	9.92	62.4	100	0.0792515	KCS6_combined
17	100	1	0	0	0	0	0	0	1	67.18	6.98	6.41	0.38	6.42	0.34	7.7	100	0.11377	KCS6_combined
18	100	1	0	0	0	0	0	0	1	3.54	0.2	53.06	1.97	23.4	0.46	2.63	100	0.01313	KCS6_combined
19	100	1	0	0	0	0	0	0	1	80.21	14.12	4.71	1.12	15.08	1.46	16.7	100	0.0132755	KCS6_combined
20	100	1	0	0	0	0	0	0	1	0	0	0	0	0	0	0	99	0.0134733	KCS6_combined
21	0	0	100	1	0	0	0	0	1	13.85	3.52	71.51	15.43	11.64	2.21	21.16	NA	0.010952	KCS6_combined
22	0	0	100	1	0	0	0	0	1	38.8	8.17	45.48	10.85	6.73	1.26	20.28	100	0.0957452	KCS6_combined
23	0	0	0	0	0	0	100	1	1	52.54	9.22	18.92	2.83	8.54	1.57	13.62	100	0.0185436	KCS6_combined
24	0	0	0	0	0	0	100	1	1	50	11.77	46	14.29	0	0	26.06	100	0.0852371	KCS6_combined
25	0	0	0	0	100	1	0	0	1	0	0	0	0	100	38.63	38.63	98	0.027259	KCS6_combined
15	100	1	0	0	0	0	0	0	1	54.62	19.59	19.44	11.15	9.45	4.51	35.25	100	0.16903	KCS6combined
16	100	1	0	0	0	0	0	0	1	60.29	26.25	15.72	8.58	17.99	13.65	48.48	100	0.0792515	KCS6combined
17	100	1	0	0	0	0	0	0	1	45.29	5.11	37.46	33.55	5.24	2.68	41.34	100	0.11377	KCS6combined
18	100	1	0	0	0	0	0	0	1	48.14	40	14.74	1.72	2.12	0.78	42.5	100	0.01313	KCS6combined
19	100	1	0	0	0	0	0	0	1	64.74	7	9.82	0.76	12.45	0.92	8.68	100	0.0132755	KCS6combined
20	100	1	0	0	0	0	0	0	1	56.3	17.49	17.83	9.42	9.95	3.91	30.82	99	0.0134733	KCS6combined
21	100	1	0	0	0	0	0	0	1	28.38	14.8	44.67	11.19	14.95	4.87	30.86	98	0.010952	KCS6combined
22	100	1	0	0	0	0	0	0	1	39.46	19.44	14.89	3.73	4.98	1.62	24.79	100	0.0957452	KCS6combined
23	100	1	0	0	0	0	0	0	1	90	43.52	0	0	0	0	43.52	100	0.0185436	KCS6combined
24	100	1	0	0	0	0	0	0	1	90	43.52	0	0	0	0	43.52	100	0.0852371	KCS6combined
25	100	1	0	0	0	0	0	0	1	90	43.52	0	0	0	0	43.52	98	0.027259	KCS6combined
15	0	0	0	0	0	0	100	1	1	24.68	7.39	20.79	12.24	21.19	10.93	30.57	100	0.16903	LAC12_combined
16	0	0	0	0	0	0	100	1	1	40.22	14.57	16.54	6.77	43.24	24.48	45.82	100	0.0792515	LAC12_combined
17	0	0	0	0	0	0	100	1	1	33.82	7.61	45.84	29.95	20.34	8.32	45.88	100	0.11377	LAC12_combined
18	0	0	0	0	0	0	100	1	1	43.58	27.34	26.5	4.02	29.92	12.21	43.57	100	0.01313	LAC12_combined
19	0	0	0	0	0	0	100	1	1	3.03	1.69	86.52	74.45	10.45	4.49	80.63	100	0.0132755	LAC12_combined
20	0	0	0	0	0	0	100	1	1	3.85	1.66	85.7	40.21	10.45	2.85	44.72	99	0.0134733	LAC12_combined
21	0	0	0	0	0	0	100	1	1	38.1	20.94	34.59	13.62	27.32	10.01	44.57	98	0.010952	LAC12_combined
22	0	0	0	0	0	0	100	1	1	12.7	6.98	11.53	4.54	33.44	5.98	17.5	100	0.0957452	LAC12_combined
23	0	0	0	0	0	0	100	1	1	0	0	0	0	34	3.65	3.65	100	0.0185436	LAC12_combined
24	0	0	0	0	0	0	100	1	1	0	0	0	0	39	4.28	4.28	100	0.0852371	LAC12_combined
25	0	0	0	0	0	0	100	1	1	0	0	78	8.36	0	0	8.36	98	0.027259	LAC12_combined
15	100	1	0	0	0	0	0	0	1	57.19	20.9	30.25	6.16	12.56	4.17	31.23	100	0.16903	LAC17_combined
16	100	1	0	0	0	0	0	0	1	63.38	51.18	20.72	16.15	15.89	12.71	80.04	100	0.0792515	LAC17_combined
17	100	1	0	0	0	0	0	0	1	87.2	25.46	9.57	2.09	3.23	1.02	28.57	100	0.11377	LAC17_combined
18	0	0	0	0	0	0	100	1	1	43.69	2.1	38.39	1.74	17.92	0.87	4.71	100	0.01313	LAC17_combined
19	0	0	0	0	0	0	100	1	1	34.47	4.85	52.33	4.67	13.2	2.08	11.6	100	0.0132755	LAC17_combined
20	0	0	100	1	0	0	0	0	1	20.11	0.99	70.57	3.59	9.32	0.4	4.98	99	0.0134733	LAC17_combined
21	100	1	0	0	0	0	0	0	1	21.85	10.79	65.93	26.75	12.22	6.93	44.47	98	0.010952	LAC17_combined
22	100	1	0	0	0	0	0	0	1	40.62	32.12	55.31	10.25	4.07	2.31	44.68	100	0.0957452	LAC17_combined
23	100	1	0	0	0	0	0	0	1	100	85.58	0	0	0	0	85.58	100	0.0185436	LAC17_combined
24	0	0	100	1	0	0	0	0	1	0	0	100	4	0	0	4	100	0.0852371	LAC17_combined
25	0	0	0	0	0	0	100	1	1	84	3.36	0	0	0	0	3.36	98	0.027259	LAC17_combined
15	0	0	0	0	0	0	100	1	1	26.76	7.87	20.1	12.19	19.81	9.73	29.78	100	0.16903	LAC4_combined
16	0	0	0	0	0	0	100	1	1	45.01	15.95	17.57	7.13	37.42	19.78	42.86	100	0.0792515	LAC4_combined
17	0	0	0	0	0	0	100	1	1	35.28	7.65	42.72	29.43	22	9.41	46.49	100	0.11377	LAC4_combined
18	0	0	0	0	0	0	100	1	1	37.4	24.66	30.71	4.93	31.89	13.6	43.19	100	0.01313	LAC4_combined
19	0	0	0	0	0	0	100	1	1	3.05	1.62	85.75	73	11.2	4.46	79.08	100	0.0132755	LAC4_combined
20	0	0	0	0	0	0	100	1	1	3.09	1.34	83.02	38.2	13.89	3.69	43.23	99	0.0134733	LAC4_combined
21	0	0	0	0	0	0	100	1	1	40.85	20.06	30.69	10.06	28.46	8.58	38.7	98	0.010952	LAC4_combined
22	0	0	0	0	0	0	100	1	1	13.62	6.69	10.23	3.35	37.49	5.82	15.86	100	0.0957452	LAC4_combined
23	0	0	0	0	0	0	100	1	1	0	0	0	0	41	4.28	4.28	100	0.0185436	LAC4_combined
24	0	0	0	0	0	0	100	1	1	0	0	0	0	43	4.61	4.61	100	0.0852371	LAC4_combined
25	0	0	0	0	0	0	100	1	1	0	0	84	9.12	0	0	9.12	98	0.027259	LAC4_combined
15	100	1	0	0	0	0	0	0	1	40.91	7.84	29.9	3.31	12.69	2.1	13.24	100	0.16903	LAPX_combined
16	100	1	0	0	0	0	0	0	1	48.34	8.64	24.22	4.25	27.43	4.68	17.57	100	0.0792515	LAPX_combined
17	100	1	0	0	0	0	0	0	1	42.63	10.38	45	5.6	12.36	2.24	18.22	100	0.11377	LAPX_combined
18	100	1	0	0	0	0	0	0	1	52.67	8.72	29.25	1.46	1.08	0.18	10.36	100	0.01313	LAPX_combined
19	100	1	0	0	0	0	0	0	1	20.01	3.61	21.11	1.92	9.88	1.28	6.81	100	0.0132755	LAPX_combined
20	100	1	0	0	0	0	0	0	1	0.65	0.05	99.35	7.21	0	0	7.26	99	0.0134733	LAPX_combined
21	100	1	0	0	0	0	0	0	1	71.67	8.75	17.97	2.66	10.36	1.31	12.72	98	0.010952	LAPX_combined
22	100	1	0	0	0	0	0	0	1	57.22	13.73	5.99	0.89	3.45	0.44	15.05	100	0.0957452	LAPX_combined
23	100	1	0	0	0	0	0	0	1	100	32.44	0	0	0	0	32.44	100	0.0185436	LAPX_combined
24	0	0	0	0	100	1	0	0	1	0	0	0	0	0	0	0	100	0.0852371	LAPX_combined
25	0	0	0	0	0	0	100	1	1	0	0	0	0	0	0	0	98	0.027259	LAPX_combined
15	100	1	0	0	0	0	0	0	1	54.62	19.59	19.44	11.15	9.45	4.51	35.25	100	0.16903	LEA_At1_combined
16	100	1	0	0	0	0	0	0	1	60.29	26.25	15.72	8.58	17.99	13.65	48.48	100	0.0792515	LEA_At1_combined
17	100	1	0	0	0	0	0	0	1	45.29	5.11	37.46	33.55	5.24	2.68	41.34	100	0.11377	LEA_At1_combined
18	100	1	0	0	0	0	0	0	1	48.14	40	14.74	1.72	2.12	0.78	42.5	100	0.01313	LEA_At1_combined
19	100	1	0	0	0	0	0	0	1	64.74	7	9.82	0.76	12.45	0.92	8.68	100	0.0132755	LEA_At1_combined
20	100	1	0	0	0	0	0	0	1	56.3	17.49	17.83	9.42	9.95	3.91	30.82	99	0.0134733	LEA_At1_combined
21	100	1	0	0	0	0	0	0	1	28.38	14.8	44.67	11.19	14.95	4.87	30.86	98	0.010952	LEA_At1_combined
22	100	1	0	0	0	0	0	0	1	39.46	19.44	14.89	3.73	4.98	1.62	24.79	100	0.0957452	LEA_At1_combined
23	100	1	0	0	0	0	0	0	1	90	43.52	0	0	0	0	43.52	100	0.0185436	LEA_At1_combined
24	100	1	0	0	0	0	0	0	1	90	43.52	0	0	0	0	43.52	100	0.0852371	LEA_At1_combined
25	100	1	0	0	0	0	0	0	1	90	43.52	0	0	0	0	43.52	98	0.027259	LEA_At1_combined
15	100	1	0	0	0	0	0	0	1	57.41	17.22	17.56	2.09	15.04	3.05	22.36	100	0.16903	LEA_D34_combined
16	100	1	0	0	0	0	0	0	1	78.71	47.59	6.04	4.89	15.25	9.92	62.4	100	0.0792515	LEA_D34_combined
17	100	1	0	0	0	0	0	0	1	67.18	6.98	6.41	0.38	6.42	0.34	7.7	100	0.11377	LEA_D34_combined
18	100	1	0	0	0	0	0	0	1	3.54	0.2	53.06	1.97	23.4	0.46	2.63	100	0.01313	LEA_D34_combined
19	100	1	0	0	0	0	0	0	1	80.21	14.12	4.71	1.12	15.08	1.46	16.7	100	0.0132755	LEA_D34_combined
20	100	1	0	0	0	0	0	0	1	0	0	0	0	0	0	0	99	0.0134733	LEA_D34_combined
21	0	0	100	1	0	0	0	0	1	13.85	3.52	71.51	15.43	11.64	2.21	21.16	NA	0.010952	LEA_D34_combined
22	0	0	100	1	0	0	0	0	1	38.8	8.17	45.48	10.85	6.73	1.26	20.28	100	0.0957452	LEA_D34_combined
23	0	0	0	0	0	0	100	1	1	52.54	9.22	18.92	2.83	8.54	1.57	13.62	100	0.0185436	LEA_D34_combined
24	0	0	0	0	0	0	100	1	1	50	11.77	46	14.29	0	0	26.06	100	0.0852371	LEA_D34_combined
25	0	0	0	0	100	1	0	0	1	0	0	0	0	100	38.63	38.63	98	0.027259	LEA_D34_combined
15	100	1	0	0	0	0	0	0	1	54.62	19.59	19.44	11.15	9.45	4.51	35.25	100	0.16903	LEA_D34combined
16	100	1	0	0	0	0	0	0	1	60.29	26.25	15.72	8.58	17.99	13.65	48.48	100	0.0792515	LEA_D34combined
17	100	1	0	0	0	0	0	0	1	45.29	5.11	37.46	33.55	5.24	2.68	41.34	100	0.11377	LEA_D34combined
18	100	1	0	0	0	0	0	0	1	48.14	40	14.74	1.72	2.12	0.78	42.5	100	0.01313	LEA_D34combined
19	100	1	0	0	0	0	0	0	1	64.74	7	9.82	0.76	12.45	0.92	8.68	100	0.0132755	LEA_D34combined
20	100	1	0	0	0	0	0	0	1	56.3	17.49	17.83	9.42	9.95	3.91	30.82	99	0.0134733	LEA_D34combined
21	100	1	0	0	0	0	0	0	1	28.38	14.8	44.67	11.19	14.95	4.87	30.86	98	0.010952	LEA_D34combined
22	100	1	0	0	0	0	0	0	1	39.46	19.44	14.89	3.73	4.98	1.62	24.79	100	0.0957452	LEA_D34combined
23	100	1	0	0	0	0	0	0	1	90	43.52	0	0	0	0	43.52	100	0.0185436	LEA_D34combined
24	100	1	0	0	0	0	0	0	1	90	43.52	0	0	0	0	43.52	100	0.0852371	LEA_D34combined
25	100	1	0	0	0	0	0	0	1	90	43.52	0	0	0	0	43.52	98	0.027259	LEA_D34combined
15	100	1	0	0	0	0	0	0	1	51.06	13.71	25.05	4.12	9.64	2.04	19.86	100	0.16903	LEA14_combined
16	100	1	0	0	0	0	0	0	1	53.59	14.35	16.78	4.32	15.62	4.28	22.95	100	0.0792515	LEA14_combined
17	100	1	0	0	0	0	0	0	1	66.46	23.75	3.68	0.97	7.86	1.97	26.69	100	0.11377	LEA14_combined
18	100	1	0	0	0	0	0	0	1	11.34	0.83	59.77	10.34	7.89	1.08	12.25	100	0.01313	LEA14_combined
19	100	1	0	0	0	0	0	0	1	72.86	15.89	19.96	0.83	7.18	0.83	17.55	100	0.0132755	LEA14_combined
20	100	1	0	0	0	0	0	0	1	19.16	3.36	34.29	1.22	9.55	0.5	5.08	99	0.0134733	LEA14_combined
21	100	1	0	0	0	0	0	0	1	19.13	5.79	54.74	15.07	13.12	3.34	24.2	98	0.010952	LEA14_combined
22	100	1	0	0	0	0	0	0	1	39.33	15.74	23.5	6.93	23.16	7.94	30.61	100	0.0957452	LEA14_combined
23	100	1	0	0	0	0	0	0	1	7.86	2.86	15.77	5.72	56.37	20.49	29.07	100	0.0185436	LEA14_combined
24	100	1	0	0	0	0	0	0	1	91	38.57	0	0	0	0	38.57	100	0.0852371	LEA14_combined
25	100	1	0	0	0	0	0	0	1	0	0	0	0	0	0	0	98	0.027259	LEA14_combined
15	100	1	0	0	0	0	0	0	1	64.77	18.54	17.72	2.04	5.77	1.02	21.59	100	0.16903	LEAD34_combined
16	100	1	0	0	0	0	0	0	1	87.74	55.3	8.5	5.54	3.76	2.22	63.06	100	0.0792515	LEAD34_combined
17	100	1	0	0	0	0	0	0	1	74.72	8.49	3.95	0.25	4.33	0.23	8.97	100	0.11377	LEAD34_combined
18	100	1	0	0	0	0	0	0	1	4.17	0.25	57.95	2.15	7.88	0.85	3.25	100	0.01313	LEAD34_combined
19	100	1	0	0	0	0	0	0	1	92.45	10.11	0.46	0.2	7.09	0.77	11.08	100	0.0132755	LEAD34_combined
20	100	1	0	0	0	0	0	0	1	0	0	0	0	0	0	0	99	0.0134733	LEAD34_combined
21	100	1	0	0	0	0	0	0	1	15.43	3.47	65.58	11.59	18.99	4.27	19.33	98	0.010952	LEAD34_combined
22	100	1	0	0	0	0	0	0	1	38.48	36.62	21.86	3.86	6.33	1.42	41.91	100	0.0957452	LEAD34_combined
23	100	1	0	0	0	0	0	0	1	100	106.4	0	0	0	0	106.4	100	0.0185436	LEAD34_combined
24	0	0	0	0	0	0	100	1	1	0	0	0	0	0	0	0	100	0.0852371	LEAD34_combined
25	0	0	100	1	0	0	0	0	1	0	0	0	0	0	0	0	98	0.027259	LEAD34_combined
15	100	1	0	0	0	0	0	0	1	67.2	21.35	17.45	2.33	4.85	1.02	24.7	100	0.16903	LHC3_combined
16	100	1	0	0	0	0	0	0	1	87.24	57.16	9.77	6.4	3	2.22	65.78	100	0.0792515	LHC3_combined
17	100	1	0	0	0	0	0	0	1	82.5	16.42	2.85	0.37	2.65	0.28	17.07	100	0.11377	LHC3_combined
18	100	1	0	0	0	0	0	0	1	4.39	0.22	56.43	2.24	9.18	0.86	3.32	100	0.01313	LHC3_combined
19	100	1	0	0	0	0	0	0	1	94.68	11.6	0.74	0.3	4.58	0.72	12.62	100	0.0132755	LHC3_combined
20	0	0	0	0	0	0	100	1	1	0	0	0	0	0	0	0	99	0.0134733	LHC3_combined
21	100	1	0	0	0	0	0	0	1	15.97	3.14	66.37	10.7	17.66	3.73	17.57	98	0.010952	LHC3_combined
22	100	1	0	0	0	0	0	0	1	38.66	37.69	22.12	3.57	5.89	1.24	42.5	100	0.0957452	LHC3_combined
23	100	1	0	0	0	0	0	0	1	100	109.94	0	0	0	0	109.94	100	0.0185436	LHC3_combined
24	0	0	0	0	100	1	0	0	1	0	0	0	0	0	0	0	100	0.0852371	LHC3_combined
25	0	0	0	0	0	0	100	1	1	0	0	0	0	0	0	0	98	0.027259	LHC3_combined
15	100	1	0	0	0	0	0	0	1	54.62	19.59	19.44	11.15	9.45	4.51	35.25	100	0.16903	LHCA1_combined
16	100	1	0	0	0	0	0	0	1	60.29	26.25	15.72	8.58	17.99	13.65	48.48	100	0.0792515	LHCA1_combined
17	100	1	0	0	0	0	0	0	1	45.29	5.11	37.46	33.55	5.24	2.68	41.34	100	0.11377	LHCA1_combined
18	100	1	0	0	0	0	0	0	1	48.14	40	14.74	1.72	2.12	0.78	42.5	100	0.01313	LHCA1_combined
19	100	1	0	0	0	0	0	0	1	64.74	7	9.82	0.76	12.45	0.92	8.68	100	0.0132755	LHCA1_combined
20	100	1	0	0	0	0	0	0	1	56.3	17.49	17.83	9.42	9.95	3.91	30.82	99	0.0134733	LHCA1_combined
21	100	1	0	0	0	0	0	0	1	28.38	14.8	44.67	11.19	14.95	4.87	30.86	98	0.010952	LHCA1_combined
22	100	1	0	0	0	0	0	0	1	39.46	19.44	14.89	3.73	4.98	1.62	24.79	100	0.0957452	LHCA1_combined
23	100	1	0	0	0	0	0	0	1	90	43.52	0	0	0	0	43.52	100	0.0185436	LHCA1_combined
24	100	1	0	0	0	0	0	0	1	90	43.52	0	0	0	0	43.52	100	0.0852371	LHCA1_combined
25	100	1	0	0	0	0	0	0	1	90	43.52	0	0	0	0	43.52	98	0.027259	LHCA1_combined
15	100	1	0	0	0	0	0	0	1	57.41	17.22	17.56	2.09	15.04	3.05	22.36	100	0.16903	LINS2_combined
16	100	1	0	0	0	0	0	0	1	78.71	47.59	6.04	4.89	15.25	9.92	62.4	100	0.0792515	LINS2_combined
17	100	1	0	0	0	0	0	0	1	67.18	6.98	6.41	0.38	6.42	0.34	7.7	100	0.11377	LINS2_combined
18	100	1	0	0	0	0	0	0	1	3.54	0.2	53.06	1.97	23.4	0.46	2.63	100	0.01313	LINS2_combined
19	100	1	0	0	0	0	0	0	1	80.21	14.12	4.71	1.12	15.08	1.46	16.7	100	0.0132755	LINS2_combined
20	100	1	0	0	0	0	0	0	1	0	0	0	0	0	0	0	99	0.0134733	LINS2_combined
21	0	0	100	1	0	0	0	0	1	13.85	3.52	71.51	15.43	11.64	2.21	21.16	NA	0.010952	LINS2_combined
22	0	0	100	1	0	0	0	0	1	38.8	8.17	45.48	10.85	6.73	1.26	20.28	100	0.0957452	LINS2_combined
23	0	0	0	0	0	0	100	1	1	52.54	9.22	18.92	2.83	8.54	1.57	13.62	100	0.0185436	LINS2_combined
24	0	0	0	0	0	0	100	1	1	50	11.77	46	14.29	0	0	26.06	100	0.0852371	LINS2_combined
25	0	0	0	0	100	1	0	0	1	0	0	0	0	100	38.63	38.63	98	0.027259	LINS2_combined
15	100	1	0	0	0	0	0	0	1	57.41	17.22	17.56	2.09	15.04	3.05	22.36	100	0.16903	LR10_combined
16	100	1	0	0	0	0	0	0	1	78.71	47.59	6.04	4.89	15.25	9.92	62.4	100	0.0792515	LR10_combined
17	100	1	0	0	0	0	0	0	1	67.18	6.98	6.41	0.38	6.42	0.34	7.7	100	0.11377	LR10_combined
18	100	1	0	0	0	0	0	0	1	3.54	0.2	53.06	1.97	23.4	0.46	2.63	100	0.01313	LR10_combined
19	100	1	0	0	0	0	0	0	1	80.21	14.12	4.71	1.12	15.08	1.46	16.7	100	0.0132755	LR10_combined
20	100	1	0	0	0	0	0	0	1	0	0	0	0	0	0	0	99	0.0134733	LR10_combined
21	0	0	100	1	0	0	0	0	1	13.85	3.52	71.51	15.43	11.64	2.21	21.16	NA	0.010952	LR10_combined
22	0	0	100	1	0	0	0	0	1	38.8	8.17	45.48	10.85	6.73	1.26	20.28	100	0.0957452	LR10_combined
23	0	0	0	0	0	0	100	1	1	52.54	9.22	18.92	2.83	8.54	1.57	13.62	100	0.0185436	LR10_combined
24	0	0	0	0	0	0	100	1	1	50	11.77	46	14.29	0	0	26.06	100	0.0852371	LR10_combined
25	0	0	0	0	100	1	0	0	1	0	0	0	0	100	38.63	38.63	98	0.027259	LR10_combined
15	100	1	0	0	0	0	0	0	1	54.62	19.59	19.44	11.15	9.45	4.51	35.25	100	0.16903	LRR_FEI2_combined
16	100	1	0	0	0	0	0	0	1	60.29	26.25	15.72	8.58	17.99	13.65	48.48	100	0.0792515	LRR_FEI2_combined
17	100	1	0	0	0	0	0	0	1	45.29	5.11	37.46	33.55	5.24	2.68	41.34	100	0.11377	LRR_FEI2_combined
18	100	1	0	0	0	0	0	0	1	48.14	40	14.74	1.72	2.12	0.78	42.5	100	0.01313	LRR_FEI2_combined
19	100	1	0	0	0	0	0	0	1	64.74	7	9.82	0.76	12.45	0.92	8.68	100	0.0132755	LRR_FEI2_combined
20	100	1	0	0	0	0	0	0	1	56.3	17.49	17.83	9.42	9.95	3.91	30.82	99	0.0134733	LRR_FEI2_combined
21	100	1	0	0	0	0	0	0	1	28.38	14.8	44.67	11.19	14.95	4.87	30.86	98	0.010952	LRR_FEI2_combined
22	100	1	0	0	0	0	0	0	1	39.46	19.44	14.89	3.73	4.98	1.62	24.79	100	0.0957452	LRR_FEI2_combined
23	100	1	0	0	0	0	0	0	1	90	43.52	0	0	0	0	43.52	100	0.0185436	LRR_FEI2_combined
24	100	1	0	0	0	0	0	0	1	90	43.52	0	0	0	0	43.52	100	0.0852371	LRR_FEI2_combined
25	100	1	0	0	0	0	0	0	1	90	43.52	0	0	0	0	43.52	98	0.027259	LRR_FEI2_combined
15	100	1	0	0	0	0	0	0	1	57.41	17.22	17.56	2.09	15.04	3.05	22.36	100	0.16903	LRR_FLS2_combined
16	100	1	0	0	0	0	0	0	1	78.71	47.59	6.04	4.89	15.25	9.92	62.4	100	0.0792515	LRR_FLS2_combined
17	100	1	0	0	0	0	0	0	1	67.18	6.98	6.41	0.38	6.42	0.34	7.7	100	0.11377	LRR_FLS2_combined
18	100	1	0	0	0	0	0	0	1	3.54	0.2	53.06	1.97	23.4	0.46	2.63	100	0.01313	LRR_FLS2_combined
19	100	1	0	0	0	0	0	0	1	80.21	14.12	4.71	1.12	15.08	1.46	16.7	100	0.0132755	LRR_FLS2_combined
20	100	1	0	0	0	0	0	0	1	0	0	0	0	0	0	0	99	0.0134733	LRR_FLS2_combined
21	0	0	100	1	0	0	0	0	1	13.85	3.52	71.51	15.43	11.64	2.21	21.16	NA	0.010952	LRR_FLS2_combined
22	0	0	100	1	0	0	0	0	1	38.8	8.17	45.48	10.85	6.73	1.26	20.28	100	0.0957452	LRR_FLS2_combined
23	0	0	0	0	0	0	100	1	1	52.54	9.22	18.92	2.83	8.54	1.57	13.62	100	0.0185436	LRR_FLS2_combined
24	0	0	0	0	0	0	100	1	1	50	11.77	46	14.29	0	0	26.06	100	0.0852371	LRR_FLS2_combined
25	0	0	0	0	100	1	0	0	1	0	0	0	0	100	38.63	38.63	98	0.027259	LRR_FLS2_combined
15	100	1	0	0	0	0	0	0	1	54.62	19.59	19.44	11.15	9.45	4.51	35.25	100	0.16903	LRR_FLS2combined
16	100	1	0	0	0	0	0	0	1	60.29	26.25	15.72	8.58	17.99	13.65	48.48	100	0.0792515	LRR_FLS2combined
17	100	1	0	0	0	0	0	0	1	45.29	5.11	37.46	33.55	5.24	2.68	41.34	100	0.11377	LRR_FLS2combined
18	100	1	0	0	0	0	0	0	1	48.14	40	14.74	1.72	2.12	0.78	42.5	100	0.01313	LRR_FLS2combined
19	100	1	0	0	0	0	0	0	1	64.74	7	9.82	0.76	12.45	0.92	8.68	100	0.0132755	LRR_FLS2combined
20	100	1	0	0	0	0	0	0	1	56.3	17.49	17.83	9.42	9.95	3.91	30.82	99	0.0134733	LRR_FLS2combined
21	100	1	0	0	0	0	0	0	1	28.38	14.8	44.67	11.19	14.95	4.87	30.86	98	0.010952	LRR_FLS2combined
22	100	1	0	0	0	0	0	0	1	39.46	19.44	14.89	3.73	4.98	1.62	24.79	100	0.0957452	LRR_FLS2combined
23	100	1	0	0	0	0	0	0	1	90	43.52	0	0	0	0	43.52	100	0.0185436	LRR_FLS2combined
24	100	1	0	0	0	0	0	0	1	90	43.52	0	0	0	0	43.52	100	0.0852371	LRR_FLS2combined
25	100	1	0	0	0	0	0	0	1	90	43.52	0	0	0	0	43.52	98	0.027259	LRR_FLS2combined
15	100	1	0	0	0	0	0	0	1	54.62	19.59	19.44	11.15	9.45	4.51	35.25	100	0.16903	LRR_GDO2_combined
16	100	1	0	0	0	0	0	0	1	60.29	26.25	15.72	8.58	17.99	13.65	48.48	100	0.0792515	LRR_GDO2_combined
17	100	1	0	0	0	0	0	0	1	45.29	5.11	37.46	33.55	5.24	2.68	41.34	100	0.11377	LRR_GDO2_combined
18	100	1	0	0	0	0	0	0	1	48.14	40	14.74	1.72	2.12	0.78	42.5	100	0.01313	LRR_GDO2_combined
19	100	1	0	0	0	0	0	0	1	64.74	7	9.82	0.76	12.45	0.92	8.68	100	0.0132755	LRR_GDO2_combined
20	100	1	0	0	0	0	0	0	1	56.3	17.49	17.83	9.42	9.95	3.91	30.82	99	0.0134733	LRR_GDO2_combined
21	100	1	0	0	0	0	0	0	1	28.38	14.8	44.67	11.19	14.95	4.87	30.86	98	0.010952	LRR_GDO2_combined
22	100	1	0	0	0	0	0	0	1	39.46	19.44	14.89	3.73	4.98	1.62	24.79	100	0.0957452	LRR_GDO2_combined
23	100	1	0	0	0	0	0	0	1	90	43.52	0	0	0	0	43.52	100	0.0185436	LRR_GDO2_combined
24	100	1	0	0	0	0	0	0	1	90	43.52	0	0	0	0	43.52	100	0.0852371	LRR_GDO2_combined
25	100	1	0	0	0	0	0	0	1	90	43.52	0	0	0	0	43.52	98	0.027259	LRR_GDO2_combined
15	100	1	0	0	0	0	0	0	1	57.41	17.22	17.56	2.09	15.04	3.05	22.36	100	0.16903	LRR_GSO2_combined
16	100	1	0	0	0	0	0	0	1	78.71	47.59	6.04	4.89	15.25	9.92	62.4	100	0.0792515	LRR_GSO2_combined
17	100	1	0	0	0	0	0	0	1	67.18	6.98	6.41	0.38	6.42	0.34	7.7	100	0.11377	LRR_GSO2_combined
18	100	1	0	0	0	0	0	0	1	3.54	0.2	53.06	1.97	23.4	0.46	2.63	100	0.01313	LRR_GSO2_combined
19	100	1	0	0	0	0	0	0	1	80.21	14.12	4.71	1.12	15.08	1.46	16.7	100	0.0132755	LRR_GSO2_combined
20	100	1	0	0	0	0	0	0	1	0	0	0	0	0	0	0	99	0.0134733	LRR_GSO2_combined
21	0	0	100	1	0	0	0	0	1	13.85	3.52	71.51	15.43	11.64	2.21	21.16	NA	0.010952	LRR_GSO2_combined
22	0	0	100	1	0	0	0	0	1	38.8	8.17	45.48	10.85	6.73	1.26	20.28	100	0.0957452	LRR_GSO2_combined
23	0	0	0	0	0	0	100	1	1	52.54	9.22	18.92	2.83	8.54	1.57	13.62	100	0.0185436	LRR_GSO2_combined
24	0	0	0	0	0	0	100	1	1	50	11.77	46	14.29	0	0	26.06	100	0.0852371	LRR_GSO2_combined
25	0	0	0	0	100	1	0	0	1	0	0	0	0	100	38.63	38.63	98	0.027259	LRR_GSO2_combined
15	100	1	0	0	0	0	0	0	1	54.62	19.59	19.44	11.15	9.45	4.51	35.25	100	0.16903	LRR_GSO2combined
16	100	1	0	0	0	0	0	0	1	60.29	26.25	15.72	8.58	17.99	13.65	48.48	100	0.0792515	LRR_GSO2combined
17	100	1	0	0	0	0	0	0	1	45.29	5.11	37.46	33.55	5.24	2.68	41.34	100	0.11377	LRR_GSO2combined
18	100	1	0	0	0	0	0	0	1	48.14	40	14.74	1.72	2.12	0.78	42.5	100	0.01313	LRR_GSO2combined
19	100	1	0	0	0	0	0	0	1	64.74	7	9.82	0.76	12.45	0.92	8.68	100	0.0132755	LRR_GSO2combined
20	100	1	0	0	0	0	0	0	1	56.3	17.49	17.83	9.42	9.95	3.91	30.82	99	0.0134733	LRR_GSO2combined
21	100	1	0	0	0	0	0	0	1	28.38	14.8	44.67	11.19	14.95	4.87	30.86	98	0.010952	LRR_GSO2combined
22	100	1	0	0	0	0	0	0	1	39.46	19.44	14.89	3.73	4.98	1.62	24.79	100	0.0957452	LRR_GSO2combined
23	100	1	0	0	0	0	0	0	1	90	43.52	0	0	0	0	43.52	100	0.0185436	LRR_GSO2combined
24	100	1	0	0	0	0	0	0	1	90	43.52	0	0	0	0	43.52	100	0.0852371	LRR_GSO2combined
25	100	1	0	0	0	0	0	0	1	90	43.52	0	0	0	0	43.52	98	0.027259	LRR_GSO2combined
15	100	1	0	0	0	0	0	0	1	54.62	19.59	19.44	11.15	9.45	4.51	35.25	100	0.16903	LyS_TRNL_combined
16	100	1	0	0	0	0	0	0	1	60.29	26.25	15.72	8.58	17.99	13.65	48.48	100	0.0792515	LyS_TRNL_combined
17	100	1	0	0	0	0	0	0	1	45.29	5.11	37.46	33.55	5.24	2.68	41.34	100	0.11377	LyS_TRNL_combined
18	100	1	0	0	0	0	0	0	1	48.14	40	14.74	1.72	2.12	0.78	42.5	100	0.01313	LyS_TRNL_combined
19	100	1	0	0	0	0	0	0	1	64.74	7	9.82	0.76	12.45	0.92	8.68	100	0.0132755	LyS_TRNL_combined
20	100	1	0	0	0	0	0	0	1	56.3	17.49	17.83	9.42	9.95	3.91	30.82	99	0.0134733	LyS_TRNL_combined
21	100	1	0	0	0	0	0	0	1	28.38	14.8	44.67	11.19	14.95	4.87	30.86	98	0.010952	LyS_TRNL_combined
22	100	1	0	0	0	0	0	0	1	39.46	19.44	14.89	3.73	4.98	1.62	24.79	100	0.0957452	LyS_TRNL_combined
23	100	1	0	0	0	0	0	0	1	90	43.52	0	0	0	0	43.52	100	0.0185436	LyS_TRNL_combined
24	100	1	0	0	0	0	0	0	1	90	43.52	0	0	0	0	43.52	100	0.0852371	LyS_TRNL_combined
25	100	1	0	0	0	0	0	0	1	90	43.52	0	0	0	0	43.52	98	0.027259	LyS_TRNL_combined
15	0	0	0	0	0	0	100	1	1	22.13	7.29	23.06	14.02	10.81	7.53	28.84	100	0.16903	MALD_combined
16	0	0	0	0	0	0	100	1	1	39.76	14.08	23.57	7.31	28.68	20.07	41.46	100	0.0792515	MALD_combined
17	0	0	0	0	0	0	100	1	1	26.64	7.79	45.61	34.76	3.75	2.52	45.07	100	0.11377	MALD_combined
18	0	0	0	0	0	0	100	1	1	54.72	46.43	28.74	1.06	3.55	0.37	47.86	100	0.01313	MALD_combined
19	0	0	0	0	0	0	100	1	1	67.26	6.71	3.62	0.84	29.12	2.25	9.8	100	0.0132755	MALD_combined
20	0	0	100	1	0	0	0	0	1	1.18	0.24	64.82	14.44	0	0	14.68	99	0.0134733	MALD_combined
21	100	1	0	0	0	0	0	0	1	22.78	14.35	42.42	8.01	29.8	3.39	25.75	98	0.010952	MALD_combined
22	100	1	0	0	0	0	0	0	1	37.59	8.11	14.14	2.67	19.6	1.23	12.01	100	0.0957452	MALD_combined
23	100	1	0	0	0	0	0	0	1	90	9.98	0	0	0	0	9.98	100	0.0185436	MALD_combined
24	0	0	0	0	100	1	0	0	1	0	0	0	0	29	0.29	0.29	100	0.0852371	MALD_combined
25	0	0	0	0	0	0	100	1	1	0	0	50	0.5	0	0	0.5	98	0.027259	MALD_combined
15	100	1	0	0	0	0	0	0	1	57.41	17.22	17.56	2.09	15.04	3.05	22.36	100	0.16903	MATK_combined
16	100	1	0	0	0	0	0	0	1	78.71	47.59	6.04	4.89	15.25	9.92	62.4	100	0.0792515	MATK_combined
17	100	1	0	0	0	0	0	0	1	67.18	6.98	6.41	0.38	6.42	0.34	7.7	100	0.11377	MATK_combined
18	100	1	0	0	0	0	0	0	1	3.54	0.2	53.06	1.97	23.4	0.46	2.63	100	0.01313	MATK_combined
19	100	1	0	0	0	0	0	0	1	80.21	14.12	4.71	1.12	15.08	1.46	16.7	100	0.0132755	MATK_combined
20	100	1	0	0	0	0	0	0	1	0	0	0	0	0	0	0	99	0.0134733	MATK_combined
21	0	0	100	1	0	0	0	0	1	13.85	3.52	71.51	15.43	11.64	2.21	21.16	NA	0.010952	MATK_combined
22	0	0	100	1	0	0	0	0	1	38.8	8.17	45.48	10.85	6.73	1.26	20.28	100	0.0957452	MATK_combined
23	0	0	0	0	0	0	100	1	1	52.54	9.22	18.92	2.83	8.54	1.57	13.62	100	0.0185436	MATK_combined
24	0	0	0	0	0	0	100	1	1	50	11.77	46	14.29	0	0	26.06	100	0.0852371	MATK_combined
25	0	0	0	0	100	1	0	0	1	0	0	0	0	100	38.63	38.63	98	0.027259	MATK_combined
15	0	0	0	0	0	0	100	1	1	31.51	15.02	18.57	14.13	16.59	10.95	40.1	100	0.16903	MRH1_combined
16	0	0	0	0	0	0	100	1	1	39.95	24.47	26.9	17.25	33.14	20.54	62.26	100	0.0792515	MRH1_combined
17	0	0	0	0	0	0	100	1	1	54.57	20.6	28.81	25.14	16.62	12.3	58.04	100	0.11377	MRH1_combined
18	0	0	0	0	0	0	100	1	1	65.99	41.51	27.08	1.93	6.93	1.59	45.03	100	0.01313	MRH1_combined
19	0	0	100	1	0	0	0	0	1	24.03	4.37	61.29	8.73	14.68	4.28	17.38	100	0.0132755	MRH1_combined
20	0	0	100	1	0	0	0	0	1	2.31	0.79	93.16	31.54	4.53	1.26	33.59	99	0.0134733	MRH1_combined
21	100	1	0	0	0	0	0	0	1	31.84	24.35	27.31	25.31	40.85	32.58	82.24	98	0.010952	MRH1_combined
22	100	1	0	0	0	0	0	0	1	43.95	15.78	9.1	8.44	13.62	10.86	35.08	100	0.0957452	MRH1_combined
23	100	1	0	0	0	0	0	0	1	100	22.99	0	0	0	0	22.99	100	0.0185436	MRH1_combined
24	0	0	0	0	0	0	100	1	1	0	0	0	0	0	0	0	100	0.0852371	MRH1_combined
25	0	0	100	1	0	0	0	0	1	0	0	0	0	0	0	0	98	0.027259	MRH1_combined
15	100	1	0	0	0	0	0	0	1	57.41	17.22	17.56	2.09	15.04	3.05	22.36	100	0.16903	MS1H_combined
16	100	1	0	0	0	0	0	0	1	78.71	47.59	6.04	4.89	15.25	9.92	62.4	100	0.0792515	MS1H_combined
17	100	1	0	0	0	0	0	0	1	67.18	6.98	6.41	0.38	6.42	0.34	7.7	100	0.11377	MS1H_combined
18	100	1	0	0	0	0	0	0	1	3.54	0.2	53.06	1.97	23.4	0.46	2.63	100	0.01313	MS1H_combined
19	100	1	0	0	0	0	0	0	1	80.21	14.12	4.71	1.12	15.08	1.46	16.7	100	0.0132755	MS1H_combined
20	100	1	0	0	0	0	0	0	1	0	0	0	0	0	0	0	99	0.0134733	MS1H_combined
21	0	0	100	1	0	0	0	0	1	13.85	3.52	71.51	15.43	11.64	2.21	21.16	NA	0.010952	MS1H_combined
22	0	0	100	1	0	0	0	0	1	38.8	8.17	45.48	10.85	6.73	1.26	20.28	100	0.0957452	MS1H_combined
23	0	0	0	0	0	0	100	1	1	52.54	9.22	18.92	2.83	8.54	1.57	13.62	100	0.0185436	MS1H_combined
24	0	0	0	0	0	0	100	1	1	50	11.77	46	14.29	0	0	26.06	100	0.0852371	MS1H_combined
25	0	0	0	0	100	1	0	0	1	0	0	0	0	100	38.63	38.63	98	0.027259	MS1H_combined
15	100	1	0	0	0	0	0	0	1	54.62	19.59	19.44	11.15	9.45	4.51	35.25	100	0.16903	MS1Hcombined
16	100	1	0	0	0	0	0	0	1	60.29	26.25	15.72	8.58	17.99	13.65	48.48	100	0.0792515	MS1Hcombined
17	100	1	0	0	0	0	0	0	1	45.29	5.11	37.46	33.55	5.24	2.68	41.34	100	0.11377	MS1Hcombined
18	100	1	0	0	0	0	0	0	1	48.14	40	14.74	1.72	2.12	0.78	42.5	100	0.01313	MS1Hcombined
19	100	1	0	0	0	0	0	0	1	64.74	7	9.82	0.76	12.45	0.92	8.68	100	0.0132755	MS1Hcombined
20	100	1	0	0	0	0	0	0	1	56.3	17.49	17.83	9.42	9.95	3.91	30.82	99	0.0134733	MS1Hcombined
21	100	1	0	0	0	0	0	0	1	28.38	14.8	44.67	11.19	14.95	4.87	30.86	98	0.010952	MS1Hcombined
22	100	1	0	0	0	0	0	0	1	39.46	19.44	14.89	3.73	4.98	1.62	24.79	100	0.0957452	MS1Hcombined
23	100	1	0	0	0	0	0	0	1	90	43.52	0	0	0	0	43.52	100	0.0185436	MS1Hcombined
24	100	1	0	0	0	0	0	0	1	90	43.52	0	0	0	0	43.52	100	0.0852371	MS1Hcombined
25	100	1	0	0	0	0	0	0	1	90	43.52	0	0	0	0	43.52	98	0.027259	MS1Hcombined
15	0	0	0	0	0	0	100	1	1	71.21	25.12	17.68	7.09	3.37	2.14	34.35	100	0.16903	MYB26_combined
16	0	0	0	0	0	0	100	1	1	76.79	67.63	13.54	10.2	9.67	7.55	85.38	100	0.0792515	MYB26_combined
17	0	0	0	0	0	0	100	1	1	54.75	11.9	42.73	17.15	2.52	0.9	29.95	100	0.11377	MYB26_combined
18	0	0	0	0	0	0	100	1	1	78.1	19	11.63	0.85	0.27	0.03	19.88	100	0.01313	MYB26_combined
19	0	0	0	0	0	0	100	1	1	75.2	1.95	2.8	0.14	1	0.09	2.18	100	0.0132755	MYB26_combined
20	0	0	100	1	0	0	0	0	1	3.57	0.28	96.43	21.26	0	0	21.54	99	0.0134733	MYB26_combined
21	100	1	0	0	0	0	0	0	1	24.63	9.67	47.31	16.26	28.06	8.92	34.85	98	0.010952	MYB26_combined
22	100	1	0	0	0	0	0	0	1	41.54	12.95	15.77	5.42	9.35	2.97	21.35	100	0.0957452	MYB26_combined
23	100	1	0	0	0	0	0	0	1	100	29.19	0	0	0	0	29.19	100	0.0185436	MYB26_combined
24	0	0	0	0	100	1	0	0	1	0	0	0	0	0	0	0	100	0.0852371	MYB26_combined
25	0	0	0	0	0	0	100	1	1	0	0	0	0	0	0	0	98	0.027259	MYB26_combined
15	100	1	0	0	0	0	0	0	1	54.62	19.59	19.44	11.15	9.45	4.51	35.25	100	0.16903	NAC_combined
16	100	1	0	0	0	0	0	0	1	60.29	26.25	15.72	8.58	17.99	13.65	48.48	100	0.0792515	NAC_combined
17	100	1	0	0	0	0	0	0	1	45.29	5.11	37.46	33.55	5.24	2.68	41.34	100	0.11377	NAC_combined
18	100	1	0	0	0	0	0	0	1	48.14	40	14.74	1.72	2.12	0.78	42.5	100	0.01313	NAC_combined
19	100	1	0	0	0	0	0	0	1	64.74	7	9.82	0.76	12.45	0.92	8.68	100	0.0132755	NAC_combined
20	100	1	0	0	0	0	0	0	1	56.3	17.49	17.83	9.42	9.95	3.91	30.82	99	0.0134733	NAC_combined
21	100	1	0	0	0	0	0	0	1	28.38	14.8	44.67	11.19	14.95	4.87	30.86	98	0.010952	NAC_combined
22	100	1	0	0	0	0	0	0	1	39.46	19.44	14.89	3.73	4.98	1.62	24.79	100	0.0957452	NAC_combined
23	100	1	0	0	0	0	0	0	1	90	43.52	0	0	0	0	43.52	100	0.0185436	NAC_combined
24	100	1	0	0	0	0	0	0	1	90	43.52	0	0	0	0	43.52	100	0.0852371	NAC_combined
25	100	1	0	0	0	0	0	0	1	90	43.52	0	0	0	0	43.52	98	0.027259	NAC_combined
15	100	1	0	0	0	0	0	0	1	54.62	19.59	19.44	11.15	9.45	4.51	35.25	100	0.16903	NACcombined
16	100	1	0	0	0	0	0	0	1	60.29	26.25	15.72	8.58	17.99	13.65	48.48	100	0.0792515	NACcombined
17	100	1	0	0	0	0	0	0	1	45.29	5.11	37.46	33.55	5.24	2.68	41.34	100	0.11377	NACcombined
18	100	1	0	0	0	0	0	0	1	48.14	40	14.74	1.72	2.12	0.78	42.5	100	0.01313	NACcombined
19	100	1	0	0	0	0	0	0	1	64.74	7	9.82	0.76	12.45	0.92	8.68	100	0.0132755	NACcombined
20	100	1	0	0	0	0	0	0	1	56.3	17.49	17.83	9.42	9.95	3.91	30.82	99	0.0134733	NACcombined
21	100	1	0	0	0	0	0	0	1	28.38	14.8	44.67	11.19	14.95	4.87	30.86	98	0.010952	NACcombined
22	100	1	0	0	0	0	0	0	1	39.46	19.44	14.89	3.73	4.98	1.62	24.79	100	0.0957452	NACcombined
23	100	1	0	0	0	0	0	0	1	90	43.52	0	0	0	0	43.52	100	0.0185436	NACcombined
24	100	1	0	0	0	0	0	0	1	90	43.52	0	0	0	0	43.52	100	0.0852371	NACcombined
25	100	1	0	0	0	0	0	0	1	90	43.52	0	0	0	0	43.52	98	0.027259	NACcombined
15	0	0	0	0	0	0	100	1	1	38.55	12.11	6.9	4.25	21.21	13.83	30.19	100	0.16903	NAD5_combined
16	0	0	0	0	0	0	100	1	1	46.91	25.42	17.98	11.88	35.11	30.67	67.97	100	0.0792515	NAD5_combined
17	0	0	0	0	0	0	100	1	1	68.75	10.91	2.72	0.87	28.53	10.81	22.59	100	0.11377	NAD5_combined
18	0	0	0	0	0	0	100	1	1	6	0.06	0	0	50	15.45	15.51	100	0.01313	NAD5_combined
19	0	0	100	1	0	0	0	0	1	0	0	87	84.81	0	0	84.81	100	0.0132755	NAD5_combined
20	0	0	0	0	0	0	100	1	1	34	8.02	18	0.18	0	0	8.2	99	0.0134733	NAD5_combined
21	0	0	0	0	0	0	100	1	1	54.95	38	32.91	11.22	12.14	5.31	54.53	98	0.010952	NAD5_combined
22	0	0	0	0	0	0	100	1	1	34.1	13.49	47.05	6.03	15.51	2.38	21.9	100	0.0957452	NAD5_combined
23	0	0	0	0	0	0	100	1	1	33.05	1.82	50.75	3.58	12.2	0.67	6.07	100	0.0185436	NAD5_combined
24	0	0	0	0	0	0	100	1	1	14.31	0.65	57.5	3.28	22.19	1.16	5.09	100	0.0852371	NAD5_combined
25	0	0	0	0	0	0	100	1	1	17.36	0.75	40.16	2.07	42.49	1.73	4.55	98	0.027259	NAD5_combined
15	100	1	0	0	0	0	0	0	1	54.62	19.59	19.44	11.15	9.45	4.51	35.25	100	0.16903	NADH_1A6_combined
16	100	1	0	0	0	0	0	0	1	60.29	26.25	15.72	8.58	17.99	13.65	48.48	100	0.0792515	NADH_1A6_combined
17	100	1	0	0	0	0	0	0	1	45.29	5.11	37.46	33.55	5.24	2.68	41.34	100	0.11377	NADH_1A6_combined
18	100	1	0	0	0	0	0	0	1	48.14	40	14.74	1.72	2.12	0.78	42.5	100	0.01313	NADH_1A6_combined
19	100	1	0	0	0	0	0	0	1	64.74	7	9.82	0.76	12.45	0.92	8.68	100	0.0132755	NADH_1A6_combined
20	100	1	0	0	0	0	0	0	1	56.3	17.49	17.83	9.42	9.95	3.91	30.82	99	0.0134733	NADH_1A6_combined
21	100	1	0	0	0	0	0	0	1	28.38	14.8	44.67	11.19	14.95	4.87	30.86	98	0.010952	NADH_1A6_combined
22	100	1	0	0	0	0	0	0	1	39.46	19.44	14.89	3.73	4.98	1.62	24.79	100	0.0957452	NADH_1A6_combined
[truncated: 906 more rows]

## Sheet: Graph
Figure S1. The figure presents a violin plot illustrating the distribution of gene concordance factors (gCF, %) across multiple branches of a phylogenetic tree, identified by their respective Branch IDs (10, 15–25). The y-axis indicates the gCF values ranging from 0 to 100%, while the x-axis corresponds to the branch identifiers. Each violin represents the probability density of gCF values for a …
